# Supplementary material for: miRNA expression profiles of peripheral white blood cells from beef heifers with varying reproductive potential
Source: Front Genet. 2023 May 10;14:1174145. doi: 10.3389/fgene.2023.1174145 (PMC10206245; doi:10.3389/fgene.2023.1174145)
Supplement: Supplementary file 1 [file Table1.XLSX]

## Sheet: Table S1
Table S1: miRNA sequencing summary and mapping statistics
Sample ID	M Seqs	%Mapped	Group
17	4.1	78.781	NP
20	5.1	77.378	AI-P
21	5.9	77.249	NP
22	4.5	72.268	AI-P
23	8.5	77.229	NP
24	5.2	69.145	AI-P
25	9.5	87.118	AI-P
26	7.7	75.899	NP
27	8.6	88.996	AI-P
28	9.4	70.008	NP
29	7.6	86.709	AI-P
30	5.7	88.537	NP
31	6.7	80.708	AI-P
32	8.5	63.795	NP
Average	6.92857	78.13

## Sheet: Table S2
Table S2: Differentially expressed miRNAs between FH and SFH group (p-value < 0.05 and |log2 fc| > 0.5). The miRNAs up/down regulated were reported for SFH heifers.
miRNA	log2FoldChange	Status (Up/ Downregulated)	pvalue	padj
bta-miR-92b	-0.977404	Down	1.57266e-05	0.00536276
bta-miR-2478	-0.800791	Down	0.000160745	0.0548141
bta-miR-874	-0.728053	Down	0.000813012	0.277237
bta-miR-574	-0.808561	Down	0.00227153	0.774592
bta-miR-450b	-1.46257	Down	0.0405979	1
bta-miR-2419-5p	-1.1765	Down	0.0047849	1
bta-let-7b	-0.729854	Down	0.0059119	1
bta-miR-6119-3p	-0.664261	Down	0.034586	1
bta-miR-1260b	-0.635942	Down	0.00449088	1
bta-miR-1306	-0.602922	Down	0.0323501	1
bta-let-7a-5p	-0.50857	Down	0.0036584	1
bta-miR-1839	0.524835	Up	0.00445257	1
bta-miR-140	0.539173	Up	0.0395113	1
bta-miR-2332	1.23153	Up	0.0312229	1
bta-miR-677	1.37778	Up	0.00371643	1
bta-miR-1434-3p	2.94815	Up	0.0139424	1

## Sheet: Table S3
Table S3: Targeted genes for DEMIs predicted through Target Scan. The genes with high confidence (< -0.4) in the cumulative weighted context++ score were selected as target genes for each miRNA.
Gene	Ensembl_ID	Gene_type	miRNA1	miRNA2	miRNA3	Cumulative weighted context++ score	Total context++ score	Aggregate PCT	Expressed in WBC	DEG_Weaning
CD69	ENSBTAG00000002135	protein_coding	bta-miR-92b			-1.85	-1.85	> 0.99	Yes
FBXW7	ENSBTAG00000007953	protein_coding	bta-miR-92b			-0.89	-0.89	0.98	Yes
DCAF6	ENSBTAG00000020969	protein_coding	bta-miR-92b			-0.88	-0.91	0.96	Yes
MAN2A1	ENSBTAG00000025029	protein_coding	bta-miR-92b			-0.78	-0.8	> 0.99	Yes
RPL15	ENSBTAG00000033080	protein_coding	bta-miR-92b			-0.76	-0.76	0.95	Yes
HIPK3	ENSBTAG00000014884	protein_coding	bta-miR-92b			-0.73	-0.75	> 0.99	Yes
BTG2	ENSBTAG00000015711	protein_coding	bta-miR-92b			-0.73	-0.73	> 0.99	Yes
FNIP1	ENSBTAG00000025443	protein_coding	bta-miR-92b			-0.7	-0.9	0.99	Yes
CNEP1R1	ENSBTAG00000033078	protein_coding	bta-miR-92b	bta-miR-140		-0.66	-0.66	0.82	Yes
UGP2	ENSBTAG00000000111	protein_coding	bta-miR-92b			-0.65	-0.65	0.9	Yes
SPRYD4	ENSBTAG00000009281	protein_coding	bta-miR-92b			-0.64	-0.65	0.81	Yes
KIAA1432			bta-miR-92b			-0.64	-0.76	0.99
ERGIC2	ENSBTAG00000011096	protein_coding	bta-miR-92b	bta-miR-677		-0.63	-0.64	0.95	Yes
TOB1	ENSBTAG00000000546	protein_coding	bta-miR-92b			-0.63	-0.63	0.92	Yes
KIAA1279			bta-miR-92b			-0.63	-0.63	0.7
BCAT2	ENSBTAG00000009172	protein_coding	bta-miR-92b			-0.63	-0.63	0.93	Yes
FAM20C	ENSBTAG00000003607	protein_coding	bta-miR-92b			-0.62	-0.65	0.95	Yes
SLC12A5	ENSBTAG00000014179	protein_coding	bta-miR-92b			-0.62	-0.62	0.98
NKX2-3	ENSBTAG00000021397	protein_coding	bta-miR-92b			-0.62	-0.62	0.92
FAM150B			bta-miR-92b			-0.62	-0.62	0.68
TCF21	ENSBTAG00000021827	protein_coding	bta-miR-92b			-0.61	-0.61	0.95
RBM47	ENSBTAG00000002356	protein_coding	bta-miR-92b			-0.58	-0.64	0.73	Yes
CLDN11	ENSBTAG00000019060	protein_coding	bta-miR-92b			-0.58	-0.63	0.77
DNAJC4	ENSBTAG00000016560	protein_coding	bta-miR-92b			-0.58	-0.64	0.28	Yes
MORC3	ENSBTAG00000011876	protein_coding	bta-miR-92b			-0.58	-0.6	0.91	Yes
CPEB3	ENSBTAG00000015450	protein_coding	bta-miR-92b	bta-let-7a-5p		-0.58	-0.58	> 0.99	Yes
BGN	ENSBTAG00000005250	protein_coding	bta-miR-92b			-0.56	-0.57	0.87
G3BP2	ENSBTAG00000014041	protein_coding	bta-miR-92b	bta-miR-677		-0.56	-0.56	0.9	Yes
PCOLCE2	ENSBTAG00000016026	protein_coding	bta-miR-92b			-0.55	-0.59	0.9
DUS2	ENSBTAG00000014644	protein_coding	bta-miR-92b			-0.55	-0.55	0.89	Yes
KLF4	ENSBTAG00000020355	protein_coding	bta-miR-92b			-0.55	-0.55	0.95	Yes	DEG
LHFPL2	ENSBTAG00000007374	protein_coding	bta-miR-92b			-0.54	-0.73	> 0.99	Yes
GLYR1	ENSBTAG00000001731	protein_coding	bta-miR-92b			-0.54	-0.54	0.77	Yes
PPP1R37	ENSBTAG00000018834	protein_coding	bta-miR-92b			-0.54	-0.54	0.95	Yes
AARS			bta-miR-92b			-0.53	-0.53	0.89
ATXN3	ENSBTAG00000005786	protein_coding	bta-miR-92b			-0.52	-0.54	0.92	Yes
PAPD7			bta-miR-92b			-0.52	-0.52	0.77
ADAM23	ENSBTAG00000019694	protein_coding	bta-miR-92b			-0.52	-0.58	0.88
WASL	ENSBTAG00000004643	protein_coding	bta-miR-92b			-0.51	-0.52	0.92	Yes
FAM110C	ENSBTAG00000051168	protein_coding	bta-miR-92b	bta-miR-1260b		-0.51	-0.51	0.47
SLC17A6	ENSBTAG00000038347	protein_coding	bta-miR-92b	bta-miR-450b		-0.51	-0.51	0.74
ADRB1	ENSBTAG00000001242	protein_coding	bta-miR-92b			-0.51	-0.51	0.9	Yes
NEFM	ENSBTAG00000039530	protein_coding	bta-miR-92b			-0.51	-0.51	0.89
RBPMS2	ENSBTAG00000011037	protein_coding	bta-miR-92b			-0.51	-0.84	0.93	Yes
TMEM125	ENSBTAG00000021082	protein_coding	bta-miR-92b			-0.51	-0.51	0.78
RRN3	ENSBTAG00000004804	protein_coding	bta-miR-92b			-0.5	-0.52	0.94	Yes
EVX2	ENSBTAG00000049537	protein_coding	bta-miR-92b	bta-miR-2419-5p		-0.5	-0.5	0.92
DKK3	ENSBTAG00000004275	protein_coding	bta-miR-92b			-0.5	-0.5	0.87
RAP1B	ENSBTAG00000008967	protein_coding	bta-miR-92b			-0.5	-0.5	0.95	Yes
DUSP10	ENSBTAG00000001729	protein_coding	bta-miR-92b			-0.5	-0.5	0.95	Yes
IDH1	ENSBTAG00000020527	protein_coding	bta-miR-92b			-0.5	-0.5	0.84	Yes
DNAJB9	ENSBTAG00000046588	protein_coding	bta-miR-92b			-0.5	-0.65	0.93	Yes
SNN	ENSBTAG00000054404	protein_coding	bta-miR-92b			-0.49	-0.53	0.95	Yes
CEP41	ENSBTAG00000007413	protein_coding	bta-miR-92b			-0.49	-0.61	0.93	Yes
TMF1	ENSBTAG00000015554	protein_coding	bta-miR-92b			-0.49	-0.51	0.95	Yes
USP28	ENSBTAG00000002323	protein_coding	bta-miR-92b			-0.49	-0.49	0.93	Yes
FZD10	ENSBTAG00000007047	protein_coding	bta-miR-92b			-0.49	-0.49	0.96
ARMC1	ENSBTAG00000015901	protein_coding	bta-miR-92b			-0.49	-0.49	0.94	Yes
PLEKHB2	ENSBTAG00000000941	protein_coding	bta-miR-92b			-0.48	-0.49	0.95	Yes
HERPUD2	ENSBTAG00000015105	protein_coding	bta-miR-92b			-0.48	-0.48	0.77	Yes
KIAA1109	ENSBTAG00000048798	protein_coding	bta-miR-92b			-0.48	-0.48	0.9	Yes
RSBN1	ENSBTAG00000031940	protein_coding	bta-miR-92b			-0.48	-0.48	0.89	Yes
FAM19A1			bta-miR-92b			-0.47	-0.47	0.93
TMEM143	ENSBTAG00000007107	protein_coding	bta-miR-92b			-0.47	-0.47	0.56	Yes
IQGAP2	ENSBTAG00000000897	protein_coding	bta-miR-92b			-0.47	-0.47	0.95	Yes
KLHL15	ENSBTAG00000020561	protein_coding	bta-miR-92b			-0.47	-0.47	0.95	Yes
WWP2	ENSBTAG00000018421	protein_coding	bta-miR-92b			-0.47	-0.47	0.95	Yes
DHX32	ENSBTAG00000005795	protein_coding	bta-miR-92b			-0.47	-0.47	0.15	Yes
CHCHD10	ENSBTAG00000022032	protein_coding	bta-miR-92b			-0.47	-0.47	< 0.1	Yes
REXO1	ENSBTAG00000020232	protein_coding	bta-miR-92b			-0.47	-0.47	0.95	Yes
KAT2B	ENSBTAG00000000746	protein_coding	bta-miR-92b			-0.46	-0.48	0.92	Yes	DEG
SLC25A32	ENSBTAG00000033902	protein_coding	bta-miR-92b			-0.46	-0.51	0.93	Yes
HAND1	ENSBTAG00000002335	protein_coding	bta-miR-92b	bta-let-7a-5p	bta-miR-1839	-0.46	-0.46	0.83
ZNF287	ENSBTAG00000049358	protein_coding	bta-miR-92b			-0.46	-0.46	0.78	Yes
AURKA	ENSBTAG00000013009	protein_coding	bta-miR-92b			-0.45	-0.45	0.76	Yes
UBE2Z	ENSBTAG00000018802	protein_coding	bta-miR-92b	bta-miR-1260b		-0.45	-0.48	0.94	Yes
SRPR			bta-miR-92b			-0.45	-0.46	0.95
IBTK	ENSBTAG00000026716	protein_coding	bta-miR-92b			-0.45	-0.46	0.34	Yes
GPR180	ENSBTAG00000005310	protein_coding	bta-miR-92b			-0.45	-0.46	0.95	Yes
GRAMD3			bta-miR-92b			-0.45	-0.45	0.92
ASPN	ENSBTAG00000011847	protein_coding	bta-miR-92b	bta-miR-450b		-0.45	-0.45	< 0.1
REV3L	ENSBTAG00000010760	protein_coding	bta-miR-92b			-0.44	-0.44	0.95	Yes
LMBR1L	ENSBTAG00000044048	protein_coding	bta-miR-92b			-0.44	-0.44	0.89	Yes
BCL2L11	ENSBTAG00000024105	protein_coding	bta-miR-92b			-0.44	-0.86	> 0.99	Yes
RNF141	ENSBTAG00000015824	protein_coding	bta-miR-92b			-0.44	-0.5	0.9	Yes
RGS3	ENSBTAG00000004499	protein_coding	bta-miR-92b			-0.44	-0.44	0.94	Yes
DSTYK	ENSBTAG00000016618	protein_coding	bta-miR-92b			-0.44	-0.47	0.95	Yes
PKDCC	ENSBTAG00000019382	protein_coding	bta-miR-92b			-0.44	-0.44	0.95
ARRDC3	ENSBTAG00000007116	protein_coding	bta-miR-92b			-0.44	-0.44	0.92	Yes
GALNT7	ENSBTAG00000016845	protein_coding	bta-miR-92b			-0.44	-0.44	0.46	Yes
SERTAD3	ENSBTAG00000010502	protein_coding	bta-miR-92b			-0.43	-0.44	0.92	Yes
OAZ3	ENSBTAG00000021591	protein_coding	bta-miR-92b			-0.43	-0.43	< 0.1
EVI5	ENSBTAG00000011363	protein_coding	bta-miR-92b			-0.43	-0.43	0.95	Yes
FOXN2	ENSBTAG00000015151	protein_coding	bta-miR-92b			-0.43	-0.43	0.86	Yes
CPEB4	ENSBTAG00000009995	protein_coding	bta-miR-92b	bta-let-7a-5p		-0.43	-0.44	0.98	Yes
ANKRD44	ENSBTAG00000031696	protein_coding	bta-miR-92b			-0.43	-0.47	0.9	Yes
ACTC1	ENSBTAG00000005714	protein_coding	bta-miR-92b			-0.43	-0.43	0.77
LATS2	ENSBTAG00000014406	protein_coding	bta-miR-92b			-0.43	-0.43	0.9	Yes
C21orf91			bta-miR-92b			-0.42	-0.5	0.98
MPP1	ENSBTAG00000013046	protein_coding	bta-miR-92b			-0.42	-0.42	0.32	Yes
NFIX	ENSBTAG00000018229	protein_coding	bta-miR-92b			-0.42	-0.42	0.94
CIC	ENSBTAG00000019785	protein_coding	bta-miR-92b			-0.42	-0.42	0.91	Yes
SOX4	ENSBTAG00000051245	protein_coding	bta-miR-92b			-0.42	-0.42	0.95	Yes
NECAP1	ENSBTAG00000020237	protein_coding	bta-miR-92b			-0.42	-0.42	0.94	Yes
TEF	ENSBTAG00000016580	protein_coding	bta-miR-92b			-0.42	-0.45	0.92	Yes
C11orf24			bta-miR-92b			-0.42	-0.42	0.77
SHOX	ENSBTAG00000026788	protein_coding	bta-miR-92b	bta-miR-1839		-0.42	-0.42	0.95
CAMK2A	ENSBTAG00000020087	protein_coding	bta-miR-92b			-0.42	-0.42	0.95
GNAQ	ENSBTAG00000009789	protein_coding	bta-miR-92b			-0.42	-0.42	0.87	Yes
DUSP5	ENSBTAG00000020283	protein_coding	bta-miR-92b			-0.42	-0.42	0.78	Yes
PTAR1	ENSBTAG00000005826	protein_coding	bta-miR-92b	bta-let-7a-5p		-0.42	-0.43	0.95	Yes
NFIB	ENSBTAG00000027442	protein_coding	bta-miR-92b			-0.42	-0.42	0.95
RGS17	ENSBTAG00000009277	protein_coding	bta-miR-92b			-0.41	-0.41	0.95
GPR137C	ENSBTAG00000000821	protein_coding	bta-miR-92b			-0.41	-0.44	0.93
C2orf69			bta-miR-92b			-0.41	-0.41	< 0.1
ADCY3	ENSBTAG00000018705	protein_coding	bta-miR-92b			-0.41	-0.41	0.93	Yes
SCRG1	ENSBTAG00000012535	protein_coding	bta-miR-92b			-0.41	-0.41	0.83
MIA3	ENSBTAG00000018824	protein_coding	bta-miR-92b			-0.41	-0.51	0.95	Yes
MMD	ENSBTAG00000000205	protein_coding	bta-miR-92b	bta-miR-2478		-0.41	-0.41	0.34	Yes
DSCAML1	ENSBTAG00000016692	protein_coding	bta-miR-92b			-0.41	-0.41	0.9
CDKN1C	ENSBTAG00000031184	protein_coding	bta-miR-92b			-0.41	-0.41	0.77	Yes
EIF4G2	ENSBTAG00000020308	protein_coding	bta-miR-92b	bta-let-7a-5p		-0.41	-0.41	0.93	Yes
RNF38	ENSBTAG00000005519	protein_coding	bta-miR-92b			-0.41	-0.44	0.86	Yes
LURAP1L	ENSBTAG00000010431	protein_coding	bta-miR-92b			-0.4	-0.41	0.77
GOLGA4	ENSBTAG00000016563	protein_coding	bta-miR-92b			-0.4	-0.4	0.91	Yes
FNDC3B	ENSBTAG00000019376	protein_coding	bta-miR-92b			-0.4	-0.75	0.97	Yes
SLX4	ENSBTAG00000004509	protein_coding	bta-miR-92b			-0.4	-0.45	0.95	Yes
FAM133B	ENSBTAG00000050705	protein_coding	bta-miR-92b			-0.4	-0.4	0.77	Yes
NSMF	ENSBTAG00000030247	protein_coding	bta-miR-92b			-0.4	-0.4	0.73	Yes
SSFA2			bta-miR-92b			-0.4	-0.4	0.92
ZDHHC5	ENSBTAG00000002381	protein_coding	bta-miR-92b	bta-miR-2332		-0.4	-0.4	0.77	Yes
KALRN	ENSBTAG00000002640	protein_coding	bta-miR-92b			-0.4	-0.4	0.89
MARCH4			bta-miR-92b			-0.4	-0.4	0.52
AP1AR	ENSBTAG00000003941	protein_coding	bta-miR-92b			-0.4	-0.4	0.77	Yes
AC104472.1			bta-miR-2478			-1.1	-1.1	N/A
DKFZP434O1614			bta-miR-2478			-0.91	-0.91	N/A
CMC4	ENSBTAG00000007813	protein_coding	bta-miR-2478			-0.78	-0.78	N/A	Yes
SMTNL1	ENSBTAG00000027524	protein_coding	bta-miR-2478			-0.77	-0.77	N/A
DYNC1LI1	ENSBTAG00000014700	protein_coding	bta-miR-2478			-0.73	-0.73	N/A	Yes
C19orf69			bta-miR-2478			-0.69	-0.69	N/A
OPALIN	ENSBTAG00000011740	protein_coding	bta-miR-2478			-0.64	-0.64	N/A
B3GNT9	ENSBTAG00000049665	protein_coding	bta-miR-2478			-0.63	-0.66	N/A	Yes
SKA2	ENSBTAG00000021680	protein_coding	bta-miR-2478			-0.63	-0.66	N/A	Yes
DNTTIP1	ENSBTAG00000016743	protein_coding	bta-miR-2478			-0.62	-0.62	N/A	Yes
ALYREF	ENSBTAG00000008498	protein_coding	bta-miR-2478			-0.61	-0.61	N/A	Yes
ERICH1	ENSBTAG00000017096	protein_coding	bta-miR-2478			-0.61	-0.61	N/A	Yes
SAMD13	ENSBTAG00000053482	protein_coding	bta-miR-2478			-0.6	-0.6	N/A	Yes
PLN	ENSBTAG00000012931	protein_coding	bta-miR-2478			-0.6	-0.75	N/A
ARPC5	ENSBTAG00000045582	protein_coding	bta-miR-2478			-0.57	-0.58	N/A	Yes
SMOX	ENSBTAG00000001112	protein_coding	bta-miR-2478			-0.56	-0.56	N/A	Yes
ATP1B3	ENSBTAG00000014140	protein_coding	bta-miR-2478			-0.55	-0.57	N/A	Yes
UPF3A	ENSBTAG00000020858	protein_coding	bta-miR-2478			-0.55	-0.55	N/A	Yes
C19orf25			bta-miR-2478			-0.54	-0.55	N/A
C18orf54			bta-miR-2478			-0.54	-0.69	N/A
MRPL43	ENSBTAG00000003294	protein_coding	bta-miR-2478			-0.54	-0.54	N/A	Yes
TOMM7	ENSBTAG00000051150	protein_coding	bta-miR-2478			-0.51	-0.52	N/A	Yes
TMEM78			bta-miR-2478	bta-miR-1434-3p		-0.51	-0.51	N/A
VEZF1	ENSBTAG00000004193	protein_coding	bta-miR-2478			-0.5	-0.5	N/A	Yes
SMIM7	ENSBTAG00000013613	protein_coding	bta-miR-2478			-0.49	-0.51	N/A	Yes
NEU3	ENSBTAG00000025931	protein_coding	bta-miR-2478	bta-let-7a-5p		-0.49	-0.5	N/A	Yes
C20orf173			bta-miR-2478			-0.48	-0.48	N/A
SCAF11	ENSBTAG00000001810	protein_coding	bta-miR-2478			-0.47	-0.47	N/A	Yes
PHOX2A	ENSBTAG00000019168	protein_coding	bta-miR-2478			-0.47	-0.47	N/A
C20orf27			bta-miR-2478			-0.46	-0.46	N/A
DCAF4L2			bta-miR-2478	bta-miR-2332		-0.46	-0.46	N/A
HAO1	ENSBTAG00000019811	protein_coding	bta-miR-2478			-0.46	-0.46	N/A
ANP32E	ENSBTAG00000016730	protein_coding	bta-miR-2478			-0.45	-0.75	N/A	Yes
MDGA2	ENSBTAG00000005697	protein_coding	bta-miR-2478			-0.45	-0.45	N/A
PIGK	ENSBTAG00000031012	protein_coding	bta-miR-2478			-0.45	-0.48	N/A	Yes
ZNF528			bta-miR-2478			-0.44	-0.44	N/A
EGLN1	ENSBTAG00000053296	protein_coding	bta-miR-2478	bta-miR-1260b		-0.43	-0.43	N/A	Yes
NMU	ENSBTAG00000044161	protein_coding	bta-miR-2478			-0.43	-0.43	N/A
KRTAP10-1			bta-miR-2478			-0.42	-0.42	N/A
OSGIN2	ENSBTAG00000013678	protein_coding	bta-miR-2478			-0.42	-0.44	N/A	Yes
C9orf47			bta-miR-2478			-0.42	-0.42	N/A
PFN2	ENSBTAG00000011150	protein_coding	bta-miR-2478			-0.41	-0.42	N/A	Yes
GPR89C			bta-miR-2478			-0.4	-0.4	N/A
SEC22A	ENSBTAG00000014797	protein_coding	bta-miR-874			-0.75	-0.75	N/A	Yes
ANKZF1	ENSBTAG00000020610	protein_coding	bta-miR-874			-0.62	-0.62	N/A	Yes
IST1	ENSBTAG00000019883	protein_coding	bta-miR-874			-0.6	-0.6	N/A	Yes
CCL28	ENSBTAG00000001557	protein_coding	bta-miR-874			-0.59	-0.59	N/A
ZDHHC16	ENSBTAG00000012702	protein_coding	bta-miR-874			-0.57	-0.57	N/A	Yes
PPP1CA	ENSBTAG00000012146	protein_coding	bta-miR-874			-0.56	-0.56	N/A	Yes
IGFBPL1	ENSBTAG00000014078	protein_coding	bta-miR-874			-0.56	-0.56	N/A
C19orf54			bta-miR-874	bta-miR-677		-0.55	-0.55	N/A
AQP3	ENSBTAG00000008493	protein_coding	bta-miR-874	bta-miR-1260b		-0.54	-0.54	N/A	Yes
RNF121	ENSBTAG00000014167	protein_coding	bta-miR-874			-0.51	-0.52	N/A	Yes
VKORC1	ENSBTAG00000000405	protein_coding	bta-miR-874			-0.51	-0.51	N/A	Yes
TIMM22	ENSBTAG00000008423	protein_coding	bta-miR-874			-0.5	-0.5	N/A	Yes
EGR3	ENSBTAG00000019293	protein_coding	bta-miR-874			-0.48	-0.54	N/A	Yes
PAAF1	ENSBTAG00000003679	protein_coding	bta-miR-874			-0.48	-0.48	N/A	Yes
UPF3B	ENSBTAG00000035615	protein_coding	bta-miR-874			-0.47	-0.47	N/A	Yes
TMTC4	ENSBTAG00000007066	protein_coding	bta-miR-874			-0.47	-0.47	N/A	Yes
MXI1	ENSBTAG00000017263	protein_coding	bta-miR-874			-0.45	-0.45	N/A	Yes
SIX5	ENSBTAG00000013346	protein_coding	bta-miR-874			-0.45	-0.45	N/A
CYB561D1	ENSBTAG00000016643	protein_coding	bta-miR-874			-0.45	-0.47	N/A	Yes
MOG	ENSBTAG00000017818	protein_coding	bta-miR-874			-0.44	-0.44	N/A
FICD	ENSBTAG00000011771	protein_coding	bta-miR-874			-0.41	-0.41	N/A	Yes
C10orf113			bta-miR-874			-0.41	-0.41	N/A
LMX1A	ENSBTAG00000012025	protein_coding	bta-miR-874			-0.41	-0.41	N/A
PTPN12	ENSBTAG00000003825	protein_coding	bta-miR-874			-0.41	-0.41	N/A	Yes
KDM4A	ENSBTAG00000002078	protein_coding	bta-miR-874			-0.41	-0.41	N/A	Yes
ZNF384	ENSBTAG00000017072	protein_coding	bta-miR-874			-0.4	-0.44	N/A	Yes
BDH1	ENSBTAG00000000448	protein_coding	bta-miR-874			-0.4	-0.57	N/A	Yes
RNF24	ENSBTAG00000007922	protein_coding	bta-miR-874			-0.4	-0.48	N/A
USP43	ENSBTAG00000000120	protein_coding	bta-miR-874			-0.4	-0.4	N/A
FGFRL1	ENSBTAG00000027464	protein_coding	bta-miR-574			-1.34	-1.35	N/A
ZNF547			bta-miR-574			-0.96	-0.96	N/A
CA10	ENSBTAG00000034681	protein_coding	bta-miR-574			-0.95	-0.95	N/A
TFRC	ENSBTAG00000032719	protein_coding	bta-miR-574	bta-miR-450b		-0.95	-0.95	N/A	Yes
SHISA9	ENSBTAG00000046399	protein_coding	bta-miR-574			-0.88	-0.88	N/A
PIANP	ENSBTAG00000001099	protein_coding	bta-miR-574			-0.84	-0.84	N/A	Yes
UBL4B	ENSBTAG00000016389	protein_coding	bta-miR-574			-0.83	-0.83	N/A
TAT	ENSBTAG00000002214	protein_coding	bta-miR-574			-0.81	-0.81	N/A
SAYSD1	ENSBTAG00000001074	protein_coding	bta-miR-574	bta-miR-1260b		-0.8	-0.83	N/A	Yes
CCK	ENSBTAG00000013027	protein_coding	bta-miR-574			-0.8	-0.8	N/A
TMBIM4	ENSBTAG00000026993	protein_coding	bta-miR-574			-0.77	-0.96	N/A	Yes
RFX4	ENSBTAG00000025837	protein_coding	bta-miR-574			-0.74	-0.74	N/A	Yes
RP11-58C22.1			bta-miR-574			-0.72	-0.72	N/A
VWC2L	ENSBTAG00000053460	protein_coding	bta-miR-574			-0.71	-0.71	N/A
ARHGEF9	ENSBTAG00000012729	protein_coding	bta-miR-574			-0.71	-0.71	N/A
CCDC173			bta-miR-574			-0.71	-0.71	N/A
C9orf53			bta-miR-574			-0.69	-0.69	N/A
ITGB3BP	ENSBTAG00000030710	protein_coding	bta-miR-574			-0.68	-0.68	N/A	Yes
CACNA2D2	ENSBTAG00000009489	protein_coding	bta-miR-574			-0.67	-0.67	N/A
SLN	ENSBTAG00000048585	protein_coding	bta-miR-574			-0.66	-0.66	N/A
RHOJ	ENSBTAG00000017200	protein_coding	bta-miR-574			-0.66	-0.75	N/A
AC145676.2			bta-miR-574			-0.65	-0.65	N/A
ASB12	ENSBTAG00000007211	protein_coding	bta-miR-574			-0.64	-0.64	N/A
CTSE			bta-miR-574			-0.64	-0.64	N/A
PCCA	ENSBTAG00000010672	protein_coding	bta-miR-574			-0.63	-0.63	N/A	Yes
CALCOCO1	ENSBTAG00000015016	protein_coding	bta-miR-574			-0.63	-0.63	N/A	Yes
BCAS1	ENSBTAG00000000835	protein_coding	bta-miR-574			-0.62	-0.62	N/A
CTSD	ENSBTAG00000007622	protein_coding	bta-miR-574			-0.61	-0.61	N/A	Yes
ATOX1	ENSBTAG00000008340	protein_coding	bta-miR-574			-0.61	-0.69	N/A	Yes
PIR	ENSBTAG00000009477	protein_coding	bta-miR-574			-0.61	-0.61	N/A	Yes
PPCS	ENSBTAG00000012982	protein_coding	bta-miR-574			-0.59	-0.59	N/A	Yes
KDELC2			bta-miR-574			-0.59	-0.65	N/A
RSC1A1			bta-miR-574			-0.59	-0.59	N/A
HRH1			bta-miR-574			-0.59	-0.59	N/A
YWHAH	ENSBTAG00000031134	protein_coding	bta-miR-574			-0.59	-0.59	N/A	Yes
CLIC1	ENSBTAG00000013533	protein_coding	bta-miR-574			-0.58	-0.58	N/A	Yes
LAX1	ENSBTAG00000012349	protein_coding	bta-miR-574			-0.58	-0.58	N/A	Yes
KIF18B	ENSBTAG00000008088	protein_coding	bta-miR-574			-0.57	-0.57	N/A	Yes
GPR31	ENSBTAG00000014497	protein_coding	bta-miR-574			-0.57	-0.57	N/A
CD86	ENSBTAG00000013118	protein_coding	bta-miR-574			-0.57	-0.57	N/A	Yes
APOC2	ENSBTAG00000020558	protein_coding	bta-miR-574			-0.56	-0.56	N/A
CTSZ	ENSBTAG00000018784	protein_coding	bta-miR-574			-0.56	-0.56	N/A	Yes
DNASE1L2	ENSBTAG00000009964	protein_coding	bta-miR-574	bta-let-7a-5p		-0.55	-0.55	N/A
WFDC13			bta-miR-574			-0.55	-0.55	N/A
TMEM187	ENSBTAG00000008278	protein_coding	bta-miR-574			-0.55	-0.66	N/A	Yes
IARS			bta-miR-574			-0.54	-0.55	N/A
ZNF705B			bta-miR-574			-0.54	-0.54	N/A
WAS	ENSBTAG00000046555	protein_coding	bta-miR-574			-0.54	-0.54	N/A	Yes
TIFAB	ENSBTAG00000017648	protein_coding	bta-miR-574	bta-miR-1260b		-0.54	-0.54	N/A
CAMK1G	ENSBTAG00000016541	protein_coding	bta-miR-574			-0.53	-0.53	N/A
C8orf49			bta-miR-574			-0.53	-0.53	N/A
SLC6A20	ENSBTAG00000031340	protein_coding	bta-miR-574			-0.53	-0.53	N/A
AC005003.1			bta-miR-574			-0.53	-0.53	N/A
C14orf144			bta-miR-574	bta-miR-2419-5p		-0.52	-0.52	N/A
RAD17	ENSBTAG00000002073	protein_coding	bta-miR-574			-0.52	-0.52	N/A	Yes
SCN5A	ENSBTAG00000009155	protein_coding	bta-miR-574			-0.52	-0.52	N/A
FGF18	ENSBTAG00000000128	protein_coding	bta-miR-574			-0.52	-0.52	N/A
CCDC70	ENSBTAG00000019863	protein_coding	bta-miR-574			-0.52	-0.52	N/A
PATE3	ENSBTAG00000050639	protein_coding	bta-miR-574			-0.52	-0.52	N/A
ZNF704	ENSBTAG00000021743	protein_coding	bta-miR-574			-0.51	-0.72	N/A
GNAT1	ENSBTAG00000018020	protein_coding	bta-miR-574			-0.51	-0.51	N/A
ADAMTSL5	ENSBTAG00000046263	protein_coding	bta-miR-574			-0.51	-1.17	N/A	Yes
MIS12	ENSBTAG00000020432	protein_coding	bta-miR-574	bta-miR-1260b		-0.51	-0.55	N/A	Yes
EIF5AL1			bta-miR-574	bta-miR-1839		-0.51	-1.39	N/A
GNG4	ENSBTAG00000002908	protein_coding	bta-miR-574			-0.51	-0.51	N/A
CTNNA3	ENSBTAG00000045699	protein_coding	bta-miR-574			-0.5	-0.5	N/A	Yes
FRRS1L	ENSBTAG00000017936	protein_coding	bta-miR-574			-0.5	-0.5	N/A
FBXO47	ENSBTAG00000024983	protein_coding	bta-miR-574			-0.5	-0.57	N/A
C5orf20			bta-miR-574			-0.5	-0.5	N/A
PDPN	ENSBTAG00000001788	protein_coding	bta-miR-574			-0.49	-0.49	N/A
C3orf72			bta-miR-574			-0.49	-0.49	N/A
TVP23A	ENSBTAG00000052255	protein_coding	bta-miR-574			-0.49	-0.49	N/A
AC129492.6			bta-miR-574			-0.48	-0.48	N/A
LINC00632			bta-miR-574			-0.48	-0.48	N/A
EHD2	ENSBTAG00000021191	protein_coding	bta-miR-574			-0.48	-0.48	N/A
TRADD	ENSBTAG00000012642	protein_coding	bta-miR-574			-0.48	-0.48	N/A	Yes
DTD1	ENSBTAG00000008964	protein_coding	bta-miR-574			-0.48	-0.48	N/A	Yes
HDHD2	ENSBTAG00000011893	protein_coding	bta-miR-574			-0.48	-0.48	N/A	Yes
APOBEC4	ENSBTAG00000047395	protein_coding	bta-miR-574			-0.48	-0.48	N/A
SYCE1	ENSBTAG00000035072	protein_coding	bta-miR-574			-0.48	-0.48	N/A
AC137932.1			bta-miR-574			-0.48	-0.48	N/A
FOXN1	ENSBTAG00000013095	protein_coding	bta-miR-574			-0.47	-0.47	N/A
KIAA0040	ENSBTAG00000017691	protein_coding	bta-miR-574			-0.47	-0.47	N/A	Yes
C15orf53			bta-miR-574	bta-miR-677		-0.47	-0.47	N/A
DOK3	ENSBTAG00000025401	protein_coding	bta-miR-574			-0.47	-0.47	N/A	Yes
COTL1	ENSBTAG00000016315	protein_coding	bta-miR-574	bta-miR-2419-5p		-0.46	-0.46	N/A	Yes
TMEM215	ENSBTAG00000013974	protein_coding	bta-miR-574			-0.46	-0.46	N/A
ORAI3	ENSBTAG00000002344	protein_coding	bta-miR-574			-0.45	-0.45	N/A	Yes
ZNRF2	ENSBTAG00000000260	protein_coding	bta-miR-574			-0.45	-0.45	N/A	Yes
IL5RA	ENSBTAG00000000273	protein_coding	bta-miR-574			-0.45	-0.62	N/A	Yes
DAZL	ENSBTAG00000000502	protein_coding	bta-miR-574			-0.45	-0.45	N/A
WWOX	ENSBTAG00000015894	protein_coding	bta-miR-574			-0.45	-0.45	N/A	Yes
TNFSF18	ENSBTAG00000047412	protein_coding	bta-miR-574			-0.45	-0.45	N/A
GALNT3	ENSBTAG00000013957	protein_coding	bta-miR-574			-0.45	-0.45	N/A	Yes
ST6GALNAC4	ENSBTAG00000046548	protein_coding	bta-miR-574			-0.44	-0.44	N/A	Yes
AC015987.2			bta-miR-574	bta-miR-2332		-0.44	-0.44	N/A
FAM124A	ENSBTAG00000046408	protein_coding	bta-miR-574			-0.44	-0.44	N/A
RNF40	ENSBTAG00000003421	protein_coding	bta-miR-574			-0.44	-0.44	N/A	Yes
ZNF24	ENSBTAG00000010255	protein_coding	bta-miR-574			-0.44	-0.44	N/A	Yes
EXD2	ENSBTAG00000010052	protein_coding	bta-miR-574			-0.44	-0.44	N/A	Yes
SIGLEC1	ENSBTAG00000013167	protein_coding	bta-miR-574			-0.44	-0.44	N/A	Yes
SPTLC1	ENSBTAG00000002220	protein_coding	bta-miR-574			-0.44	-0.44	N/A	Yes
CELA3A			bta-miR-574			-0.44	-0.44	N/A
PCIF1	ENSBTAG00000010126	protein_coding	bta-miR-574			-0.44	-0.44	N/A	Yes
CHRFAM7A			bta-miR-574	bta-miR-2332		-0.43	-0.52	N/A
GABBR1	ENSBTAG00000017239	protein_coding	bta-miR-574			-0.43	-0.43	N/A	Yes
MTMR7	ENSBTAG00000010372	protein_coding	bta-miR-574			-0.43	-0.43	N/A
ZNF432	ENSBTAG00000006954	protein_coding	bta-miR-574	bta-miR-677		-0.43	-0.43	N/A	Yes
PRPF3	ENSBTAG00000013946	protein_coding	bta-miR-574			-0.43	-0.64	N/A	Yes
EDAR	ENSBTAG00000019628	protein_coding	bta-miR-574			-0.42	-0.42	N/A
NF2	ENSBTAG00000013153	protein_coding	bta-miR-574			-0.42	-0.44	N/A	Yes
IL22RA2	ENSBTAG00000017000	protein_coding	bta-miR-574			-0.42	-0.42	N/A
CELA3B	ENSBTAG00000013085	protein_coding	bta-miR-574			-0.42	-0.42	N/A
ASCL4	ENSBTAG00000046402	protein_coding	bta-miR-574			-0.42	-0.42	N/A
FKBP4	ENSBTAG00000007605	protein_coding	bta-miR-574			-0.42	-0.42	N/A	Yes
MAP3K9	ENSBTAG00000005700	protein_coding	bta-miR-574			-0.42	-0.51	N/A
BCKDHA	ENSBTAG00000016037	protein_coding	bta-miR-574			-0.42	-0.42	N/A	Yes
ZWINT	ENSBTAG00000002655	protein_coding	bta-miR-574			-0.42	-0.46	N/A	Yes
SAMD12	ENSBTAG00000043996	protein_coding	bta-miR-574			-0.41	-0.41	N/A
ZNF655	ENSBTAG00000030951	protein_coding	bta-miR-574			-0.41	-0.43	N/A	Yes
UBE2G1	ENSBTAG00000014433	protein_coding	bta-miR-574	bta-miR-2332		-0.41	-0.46	N/A	Yes
TCTA	ENSBTAG00000022632	protein_coding	bta-miR-574			-0.41	-0.5	N/A	Yes
AQP2	ENSBTAG00000008374	protein_coding	bta-miR-574			-0.41	-0.41	N/A
USP38	ENSBTAG00000001356	protein_coding	bta-miR-574	bta-miR-1306	bta-let-7a-5p	-0.41	-0.42	N/A	Yes
POU6F1	ENSBTAG00000016362	protein_coding	bta-miR-574			-0.41	-0.54	N/A	Yes
C21orf128			bta-miR-574			-0.41	-0.41	N/A
PAK7			bta-miR-574			-0.41	-0.41	N/A
NDUFB9	ENSBTAG00000020405	protein_coding	bta-miR-574			-0.41	-0.41	N/A	Yes
TREM2	ENSBTAG00000007275	protein_coding	bta-miR-574	bta-miR-1260b		-0.4	-0.41	N/A	Yes
GRPEL2	ENSBTAG00000019950	protein_coding	bta-miR-574			-0.4	-0.49	N/A	Yes
CTC-349C3.1			bta-miR-574			-0.4	-0.4	N/A
C17orf53			bta-miR-574			-0.4	-0.4	N/A
N4BP1	ENSBTAG00000019938	protein_coding	bta-miR-574			-0.4	-0.43	N/A	Yes
HSF1	ENSBTAG00000020751	protein_coding	bta-miR-574			-0.4	-0.4	N/A	Yes
HMGA2	ENSBTAG00000044118	protein_coding	bta-let-7a-5p	bta-miR-1839	bta-miR-1260b	-2.74	-2.77	> 0.99
FIGN	ENSBTAG00000008704	protein_coding	bta-let-7a-5p			-1.53	-2.21	> 0.99
ARID3B	ENSBTAG00000011828	protein_coding	bta-let-7a-5p			-1.42	-1.42	> 0.99	Yes
LIN28B	ENSBTAG00000043973	protein_coding	bta-let-7a-5p			-1.41	-1.41	> 0.99
NR6A1	ENSBTAG00000040585	protein_coding	bta-let-7a-5p			-1.35	-1.37	> 0.99
TRIM71	ENSBTAG00000022744	protein_coding	bta-let-7a-5p			-1.27	-1.5	> 0.99
POLR2J2			bta-let-7a-5p			-1.03	-1.03	< 0.1
LIN28A	ENSBTAG00000040497	protein_coding	bta-let-7a-5p			-0.92	-0.92	> 0.99
USP44	ENSBTAG00000019946	protein_coding	bta-let-7a-5p			-0.91	-1.2	> 0.99
FZD3	ENSBTAG00000035084	protein_coding	bta-let-7a-5p	bta-miR-6119-3p		-0.89	-1	> 0.99	Yes
IGDCC3	ENSBTAG00000008828	protein_coding	bta-let-7a-5p			-0.87	-0.87	> 0.99	Yes
AC140061.12			bta-let-7a-5p			-0.87	-0.87	0.95
IGF2BP1	ENSBTAG00000011736	protein_coding	bta-let-7a-5p			-0.86	-1.33	> 0.99
YOD1	ENSBTAG00000020273	protein_coding	bta-let-7a-5p			-0.84	-0.91	> 0.99	Yes
VSTM5	ENSBTAG00000002751	protein_coding	bta-let-7a-5p			-0.84	-0.84	> 0.99
ZBTB8B	ENSBTAG00000046044	protein_coding	bta-let-7a-5p	bta-miR-1839		-0.84	-0.84	0.9
METTL21B			bta-let-7a-5p			-0.81	-0.81	0.71
BZW1	ENSBTAG00000006049	protein_coding	bta-let-7a-5p			-0.81	-0.81	> 0.99	Yes
PPP1R15B	ENSBTAG00000013074	protein_coding	bta-let-7a-5p	bta-miR-1839		-0.8	-0.87	> 0.99	Yes
ST8SIA1	ENSBTAG00000000593	protein_coding	bta-let-7a-5p			-0.8	-0.8	0.87	Yes
FAM222B	ENSBTAG00000047717	protein_coding	bta-let-7a-5p	bta-miR-2332		-0.8	-0.8	< 0.1	Yes
CDK8	ENSBTAG00000016737	protein_coding	bta-let-7a-5p	bta-miR-2332		-0.8	-0.8	< 0.1	Yes
NGF	ENSBTAG00000007446	protein_coding	bta-let-7a-5p			-0.8	-0.8	0.95
CCL7			bta-let-7a-5p			-0.78	-0.78	0.5
DTX2	ENSBTAG00000001470	protein_coding	bta-let-7a-5p			-0.74	-0.74	> 0.99	Yes
BACH1	ENSBTAG00000004139	protein_coding	bta-let-7a-5p			-0.72	-0.73	> 0.99	Yes
ARID3A	ENSBTAG00000008607	protein_coding	bta-let-7a-5p			-0.71	-1.08	> 0.99	Yes
PXT1	ENSBTAG00000053750	protein_coding	bta-let-7a-5p			-0.7	-0.7	0.89
ZNF275			bta-let-7a-5p			-0.7	-0.72	0.98
ZNF512B	ENSBTAG00000011646	protein_coding	bta-let-7a-5p	bta-miR-1260b		-0.7	-0.7	> 0.99	Yes
TGFBR1	ENSBTAG00000018035	protein_coding	bta-let-7a-5p	bta-miR-1839		-0.7	-0.74	> 0.99	Yes
GATM	ENSBTAG00000005586	protein_coding	bta-let-7a-5p			-0.69	-0.69	0.88	Yes	DEG
PBX3	ENSBTAG00000013314	protein_coding	bta-let-7a-5p			-0.69	-0.73	> 0.99	Yes
LRIG3	ENSBTAG00000002227	protein_coding	bta-let-7a-5p			-0.69	-0.81	0.96
RNFT1	ENSBTAG00000009747	protein_coding	bta-let-7a-5p			-0.69	-0.69	< 0.1	Yes
ANKRD30A			bta-let-7a-5p			-0.68	-0.68	0.7
ZBTB16	ENSBTAG00000011266	protein_coding	bta-let-7a-5p			-0.68	-0.74	> 0.99	Yes
HOXB1	ENSBTAG00000007603	protein_coding	bta-let-7a-5p			-0.67	-0.67	0.96
TMEM234	ENSBTAG00000009163	protein_coding	bta-let-7a-5p			-0.67	-0.67	0.85	Yes
FAM103A1			bta-let-7a-5p			-0.67	-0.67	0.72
FOXP2	ENSBTAG00000011246	protein_coding	bta-let-7a-5p			-0.66	-0.95	> 0.99
AP1S1	ENSBTAG00000014468	protein_coding	bta-let-7a-5p			-0.66	-0.68	0.98	Yes
ONECUT3	ENSBTAG00000047578	protein_coding	bta-let-7a-5p			-0.65	-0.65	> 0.99
ADRB2	ENSBTAG00000002144	protein_coding	bta-let-7a-5p			-0.65	-0.69	0.73	Yes
COIL	ENSBTAG00000017275	protein_coding	bta-let-7a-5p			-0.65	-0.65	0.94	Yes
AMT	ENSBTAG00000002321	protein_coding	bta-let-7a-5p			-0.65	-0.65	0.76	Yes
KCTD17	ENSBTAG00000030646	protein_coding	bta-let-7a-5p			-0.64	-0.64	0.94	Yes
GNG5	ENSBTAG00000008122	protein_coding	bta-let-7a-5p	bta-miR-1839		-0.64	-0.64	0.96	Yes
PPP1R27	ENSBTAG00000024929	protein_coding	bta-let-7a-5p			-0.64	-0.64	< 0.1
CCNJ	ENSBTAG00000033685	protein_coding	bta-let-7a-5p			-0.64	-0.64	0.95	Yes
PAPPA	ENSBTAG00000004010	protein_coding	bta-let-7a-5p			-0.63	-0.7	> 0.99
GEMIN7	ENSBTAG00000010668	protein_coding	bta-let-7a-5p			-0.63	-0.71	0.81	Yes
MDM4	ENSBTAG00000006255	protein_coding	bta-let-7a-5p	bta-miR-1260b		-0.63	-0.7	0.88	Yes
IGF2BP2	ENSBTAG00000007666	protein_coding	bta-let-7a-5p			-0.62	-0.62	0.98
TTC31			bta-let-7a-5p			-0.62	-0.62	0.87
LRIG2	ENSBTAG00000008525	protein_coding	bta-let-7a-5p			-0.62	-0.62	0.96	Yes
RAB11FIP4	ENSBTAG00000016972	protein_coding	bta-let-7a-5p			-0.62	-0.65	> 0.99	Yes
DDX19B	ENSBTAG00000020714	protein_coding	bta-let-7a-5p			-0.62	-0.62	0.96	Yes
HOXA1	ENSBTAG00000013263	protein_coding	bta-let-7a-5p	bta-miR-1839		-0.62	-0.62	< 0.1
MED8			bta-let-7a-5p			-0.62	-0.68	0.93
DDX19A	ENSBTAG00000003570	protein_coding	bta-let-7a-5p			-0.61	-0.61	0.96	Yes
MYCN	ENSBTAG00000023372	protein_coding	bta-let-7a-5p			-0.61	-0.65	0.98
NEK3	ENSBTAG00000020612	protein_coding	bta-let-7a-5p			-0.6	-0.6	0.8	Yes
ARHGEF38	ENSBTAG00000008797	protein_coding	bta-let-7a-5p			-0.6	-0.6	0.87
CPEB2	ENSBTAG00000019847	protein_coding	bta-let-7a-5p			-0.6	-0.64	0.99	Yes
TNFSF9	ENSBTAG00000046266	protein_coding	bta-let-7a-5p			-0.6	-0.66	0.96	Yes
XRN1	ENSBTAG00000011524	protein_coding	bta-let-7a-5p			-0.59	-0.6	0.86	Yes
CD200R1			bta-let-7a-5p			-0.59	-0.59	0.13
QARS			bta-let-7a-5p			-0.59	-0.59	< 0.1
CCND2	ENSBTAG00000016649	protein_coding	bta-let-7a-5p			-0.59	-0.71	> 0.99	Yes
NRAS	ENSBTAG00000046797	protein_coding	bta-let-7a-5p			-0.58	-0.8	> 0.99	Yes
CRCT1	ENSBTAG00000008700	protein_coding	bta-let-7a-5p			-0.58	-0.58	0.87
IGSF1	ENSBTAG00000046476	protein_coding	bta-let-7a-5p			-0.58	-0.58	0.87
AIFM1	ENSBTAG00000006838	protein_coding	bta-let-7a-5p			-0.58	-0.58	< 0.1	Yes
ITGB3	ENSBTAG00000009987	protein_coding	bta-let-7a-5p			-0.58	-0.58	> 0.99	Yes
CACNG4	ENSBTAG00000054931	protein_coding	bta-let-7a-5p			-0.58	-0.58	0.99
ZNF710	ENSBTAG00000019174	protein_coding	bta-let-7a-5p			-0.58	-0.58	> 0.99	Yes
MARS2	ENSBTAG00000002056	protein_coding	bta-let-7a-5p			-0.58	-0.58	0.91	Yes
LPGAT1	ENSBTAG00000005137	protein_coding	bta-let-7a-5p			-0.58	-0.67	> 0.99	Yes
SALL4	ENSBTAG00000003101	protein_coding	bta-let-7a-5p			-0.58	-0.6	0.96
PTAFR	ENSBTAG00000027051	protein_coding	bta-let-7a-5p			-0.57	-0.57	0.94	Yes
SNX30	ENSBTAG00000044070	protein_coding	bta-let-7a-5p			-0.57	-0.66	> 0.99	Yes
SLC19A3	ENSBTAG00000021325	protein_coding	bta-let-7a-5p			-0.57	-0.57	0.96
GXYLT1	ENSBTAG00000015024	protein_coding	bta-let-7a-5p			-0.57	-0.57	> 0.99	Yes
ADAMTS8	ENSBTAG00000010411	protein_coding	bta-let-7a-5p			-0.57	-0.57	0.96
TARBP2	ENSBTAG00000000435	protein_coding	bta-let-7a-5p			-0.57	-0.57	0.7	Yes
EDN1	ENSBTAG00000008096	protein_coding	bta-let-7a-5p			-0.56	-0.56	0.86
APBB3	ENSBTAG00000001450	protein_coding	bta-let-7a-5p			-0.56	-0.56	0.74	Yes
IL13	ENSBTAG00000015953	protein_coding	bta-let-7a-5p			-0.56	-0.56	0.96
C8orf58			bta-let-7a-5p			-0.56	-0.56	0.95
CASP3	ENSBTAG00000015874	protein_coding	bta-let-7a-5p			-0.55	-0.55	0.96	Yes
GNPTAB	ENSBTAG00000019409	protein_coding	bta-let-7a-5p			-0.55	-0.55	0.96	Yes
KCTD21	ENSBTAG00000054429	protein_coding	bta-let-7a-5p			-0.55	-0.55	0.95	Yes
SMIM3	ENSBTAG00000010487	protein_coding	bta-let-7a-5p			-0.55	-0.55	0.89	Yes
ZNF341	ENSBTAG00000039313	protein_coding	bta-let-7a-5p			-0.55	-0.55	< 0.1	Yes
EOGT	ENSBTAG00000022681	protein_coding	bta-let-7a-5p			-0.54	-0.59	0.98	Yes
DDI2			bta-let-7a-5p			-0.54	-0.55	0.96
RNF165	ENSBTAG00000001128	protein_coding	bta-let-7a-5p	bta-miR-1260b		-0.54	-0.54	0.89
DUSP22	ENSBTAG00000027375	protein_coding	bta-let-7a-5p			-0.54	-0.54	0.96	Yes
CPA4	ENSBTAG00000046648	protein_coding	bta-let-7a-5p			-0.54	-0.54	0.92
GPATCH3	ENSBTAG00000014849	protein_coding	bta-let-7a-5p			-0.53	-0.53	0.94	Yes
MAPK6	ENSBTAG00000005865	protein_coding	bta-let-7a-5p			-0.53	-0.53	0.96	Yes
POU2F1	ENSBTAG00000024534	protein_coding	bta-let-7a-5p			-0.53	-0.57	0.98	Yes
MAP4K3	ENSBTAG00000016442	protein_coding	bta-let-7a-5p			-0.53	-0.53	0.94	Yes
NDST2	ENSBTAG00000012664	protein_coding	bta-let-7a-5p	bta-miR-1839		-0.53	-0.53	0.92	Yes
STX3	ENSBTAG00000012820	protein_coding	bta-let-7a-5p			-0.53	-0.53	0.96	Yes
PIGU	ENSBTAG00000011620	protein_coding	bta-let-7a-5p			-0.53	-0.53	< 0.1	Yes
TTLL4	ENSBTAG00000018415	protein_coding	bta-let-7a-5p			-0.53	-0.9	0.98	Yes
GPX7	ENSBTAG00000018281	protein_coding	bta-let-7a-5p			-0.53	-0.53	< 0.1	Yes
PRPF38B	ENSBTAG00000047874	protein_coding	bta-let-7a-5p			-0.52	-0.57	0.96	Yes
PEX11B	ENSBTAG00000008372	protein_coding	bta-let-7a-5p			-0.52	-0.52	0.62	Yes
RRM2	ENSBTAG00000008216	protein_coding	bta-let-7a-5p			-0.52	-0.65	0.96	Yes
CCNF	ENSBTAG00000024884	protein_coding	bta-let-7a-5p			-0.52	-0.53	0.94	Yes
UHRF2	ENSBTAG00000020815	protein_coding	bta-let-7a-5p			-0.52	-0.52	0.95	Yes
S100A8	ENSBTAG00000012640	protein_coding	bta-let-7a-5p			-0.52	-0.52	0.8	Yes
LOR			bta-let-7a-5p			-0.52	-0.52	0.53
BDP1	ENSBTAG00000000363	protein_coding	bta-let-7a-5p	bta-miR-677		-0.52	-0.52	< 0.1	Yes
TET3	ENSBTAG00000022381	protein_coding	bta-let-7a-5p			-0.51	-0.52	> 0.99	Yes
PLEKHG7	ENSBTAG00000000818	protein_coding	bta-let-7a-5p			-0.51	-0.51	0.88
CNTRL	ENSBTAG00000011417	protein_coding	bta-let-7a-5p			-0.51	-0.51	0.4	Yes
WNT9A	ENSBTAG00000020267	protein_coding	bta-let-7a-5p			-0.51	-0.51	0.96
ACVR1C	ENSBTAG00000019337	protein_coding	bta-let-7a-5p			-0.51	-0.52	0.96
HTR1E	ENSBTAG00000026580	protein_coding	bta-let-7a-5p	bta-miR-1839		-0.51	-0.51	0.41
PARD6B	ENSBTAG00000021601	protein_coding	bta-let-7a-5p			-0.51	-0.52	> 0.99	Yes
SOWAHA	ENSBTAG00000003671	pseudogene	bta-let-7a-5p			-0.51	-0.51	0.96
SOCS1	ENSBTAG00000004386	protein_coding	bta-let-7a-5p			-0.51	-0.51	0.51	Yes
CPEB1	ENSBTAG00000000623	protein_coding	bta-let-7a-5p			-0.5	-0.5	0.95
KPNA5	ENSBTAG00000026673	protein_coding	bta-let-7a-5p			-0.5	-0.51	0.98	Yes
B3GNT1			bta-let-7a-5p	bta-miR-1306		-0.5	-0.51	0.9
LCOR	ENSBTAG00000046239	protein_coding	bta-let-7a-5p			-0.5	-0.52	0.95	Yes
HMGA1	ENSBTAG00000034529	protein_coding	bta-let-7a-5p			-0.5	-0.5	0.94	Yes
SKIL	ENSBTAG00000004154	protein_coding	bta-let-7a-5p			-0.5	-0.78	> 0.99	Yes
PRR18			bta-let-7a-5p			-0.49	-0.49	0.79
SMUG1	ENSBTAG00000021974	protein_coding	bta-let-7a-5p			-0.49	-0.52	0.87	Yes
C20orf194			bta-let-7a-5p			-0.49	-0.49	> 0.99
MXD1	ENSBTAG00000001042	protein_coding	bta-let-7a-5p			-0.49	-0.49	0.96	Yes	DEG
FRMD4B	ENSBTAG00000007624	protein_coding	bta-let-7a-5p			-0.49	-0.78	0.96	Yes
FASLG	ENSBTAG00000032808	protein_coding	bta-let-7a-5p			-0.49	-0.49	0.94	Yes
E2F6	ENSBTAG00000048286	protein_coding	bta-let-7a-5p			-0.49	-0.54	0.96	Yes
ZNF784	ENSBTAG00000016299	protein_coding	bta-let-7a-5p			-0.49	-0.49	0.85	Yes
DNAJC30	ENSBTAG00000009022	protein_coding	bta-let-7a-5p			-0.49	-0.56	0.96	Yes
ABCB9	ENSBTAG00000008464	protein_coding	bta-let-7a-5p			-0.49	-0.49	0.94	Yes
ONECUT2	ENSBTAG00000022819	protein_coding	bta-let-7a-5p	bta-miR-6119-3p		-0.49	-0.53	> 0.99
GIPC1	ENSBTAG00000000764	protein_coding	bta-let-7a-5p			-0.49	-0.49	0.95	Yes
ARG2	ENSBTAG00000001945	protein_coding	bta-let-7a-5p			-0.49	-0.57	< 0.1	Yes
PPAPDC2			bta-let-7a-5p			-0.48	-0.63	0.9
XKR4	ENSBTAG00000044050	protein_coding	bta-let-7a-5p			-0.48	-0.48	> 0.99
PGRMC1	ENSBTAG00000019552	protein_coding	bta-let-7a-5p			-0.48	-0.71	0.94	Yes
TP53	ENSBTAG00000001069	protein_coding	bta-let-7a-5p			-0.48	-0.49	0.88	Yes
CCR7	ENSBTAG00000015133	protein_coding	bta-let-7a-5p			-0.48	-0.61	0.96	Yes
SKIDA1	ENSBTAG00000044047	protein_coding	bta-let-7a-5p	bta-miR-677		-0.48	-0.48	0.85
E2F5	ENSBTAG00000009378	protein_coding	bta-let-7a-5p			-0.47	-0.47	0.84	Yes
PSORS1C2	ENSBTAG00000025531	protein_coding	bta-let-7a-5p			-0.47	-0.47	0.91
ITGB7	ENSBTAG00000018993	protein_coding	bta-let-7a-5p			-0.47	-0.47	0.46	Yes
RNF7	ENSBTAG00000002185	protein_coding	bta-let-7a-5p			-0.47	-0.63	0.92	Yes
IGF1R	ENSBTAG00000021527	protein_coding	bta-let-7a-5p			-0.47	-0.6	> 0.99	Yes
DNAJC1	ENSBTAG00000033315	protein_coding	bta-let-7a-5p			-0.47	-0.47	0.86	Yes
ZNF354A	ENSBTAG00000006428	protein_coding	bta-let-7a-5p			-0.47	-0.47	0.42	Yes
ZNF689	ENSBTAG00000018094	protein_coding	bta-let-7a-5p			-0.47	-0.47	0.93	Yes
SASS6	ENSBTAG00000015778	protein_coding	bta-let-7a-5p			-0.46	-0.47	0.93	Yes
RDH10	ENSBTAG00000020143	protein_coding	bta-let-7a-5p	bta-miR-1839		-0.46	-0.46	> 0.99	Yes
PARM1	ENSBTAG00000015919	protein_coding	bta-let-7a-5p			-0.46	-0.67	0.93	Yes
AC068987.1			bta-let-7a-5p			-0.46	-0.46	0.96
SMARCAD1	ENSBTAG00000017061	protein_coding	bta-let-7a-5p	bta-miR-1839		-0.46	-0.71	> 0.99	Yes
KLHDC8B	ENSBTAG00000000981	protein_coding	bta-let-7a-5p			-0.46	-0.46	0.95	Yes
TRIM41	ENSBTAG00000019646	protein_coding	bta-let-7a-5p			-0.46	-0.46	0.98	Yes
GPR156	ENSBTAG00000001464	protein_coding	bta-let-7a-5p			-0.46	-0.46	0.96
CHRNA7	ENSBTAG00000015775	protein_coding	bta-let-7a-5p			-0.46	-0.46	0.93
PALD1	ENSBTAG00000008583	protein_coding	bta-let-7a-5p	bta-miR-1839		-0.45	-0.45	0.96
GCNT4	ENSBTAG00000050091	protein_coding	bta-let-7a-5p			-0.45	-0.45	0.96	Yes
PKIA	ENSBTAG00000008150	protein_coding	bta-let-7a-5p			-0.45	-0.67	> 0.99
SLC25A27	ENSBTAG00000016302	protein_coding	bta-let-7a-5p			-0.45	-0.45	0.94	Yes
COL27A1	ENSBTAG00000019807	protein_coding	bta-let-7a-5p			-0.45	-0.45	> 0.99	Yes
AC010441.1			bta-let-7a-5p			-0.45	-0.45	0.89
WDFY4	ENSBTAG00000023028	protein_coding	bta-let-7a-5p			-0.45	-0.45	< 0.1	Yes
THRA	ENSBTAG00000010745	protein_coding	bta-let-7a-5p			-0.45	-0.45	0.95	Yes
AKAP5	ENSBTAG00000009642	protein_coding	bta-let-7a-5p			-0.45	-0.45	0.83	Yes
GAS7	ENSBTAG00000019107	protein_coding	bta-let-7a-5p			-0.45	-0.49	0.96	Yes
FAM178A			bta-let-7a-5p			-0.45	-0.46	0.92
CDKN1A	ENSBTAG00000008353	protein_coding	bta-let-7a-5p			-0.45	-0.46	0.82	Yes
TMEM194A			bta-let-7a-5p			-0.45	-0.5	0.92
ADAMTS15	ENSBTAG00000016857	protein_coding	bta-let-7a-5p			-0.45	-0.45	> 0.99
TPP1	ENSBTAG00000015403	protein_coding	bta-let-7a-5p			-0.45	-0.51	0.4	Yes
ADRB3	ENSBTAG00000017981	protein_coding	bta-let-7a-5p			-0.45	-0.45	0.96	Yes
ZNF641	ENSBTAG00000016496	protein_coding	bta-let-7a-5p			-0.44	-0.8	0.98
XKR8	ENSBTAG00000008800	protein_coding	bta-let-7a-5p			-0.44	-0.59	0.96	Yes
ZC3HAV1L	ENSBTAG00000014250	protein_coding	bta-let-7a-5p			-0.44	-0.47	0.94
PLA2G15	ENSBTAG00000007512	protein_coding	bta-let-7a-5p			-0.44	-0.44	0.67	Yes
FAM214B	ENSBTAG00000011394	protein_coding	bta-let-7a-5p			-0.44	-0.44	0.92	Yes
NME4	ENSBTAG00000016590	protein_coding	bta-let-7a-5p	bta-miR-1260b		-0.44	-0.44	0.87
PPARGC1B	ENSBTAG00000012943	protein_coding	bta-let-7a-5p			-0.44	-0.46	> 0.99	Yes
CEP135	ENSBTAG00000009471	protein_coding	bta-let-7a-5p			-0.44	-0.44	> 0.99	Yes
MFSD4			bta-let-7a-5p			-0.44	-0.44	0.86
CASP5			bta-let-7a-5p			-0.44	-0.44	< 0.1
RGS16	ENSBTAG00000004305	protein_coding	bta-let-7a-5p			-0.44	-0.58	0.98
TAF9B	ENSBTAG00000000895	protein_coding	bta-let-7a-5p			-0.44	-0.66	0.94	Yes
DIAPH2	ENSBTAG00000038815	protein_coding	bta-let-7a-5p			-0.44	-0.51	0.98	Yes
COL1A2	ENSBTAG00000013472	protein_coding	bta-let-7a-5p			-0.44	-0.51	0.95	Yes
ZNF583	ENSBTAG00000000801	protein_coding	bta-let-7a-5p			-0.44	-0.54	0.96	Yes
OSMR	ENSBTAG00000033107	protein_coding	bta-let-7a-5p	bta-miR-677		-0.44	-0.44	0.96
EIF4EBP2	ENSBTAG00000053726	protein_coding	bta-let-7a-5p			-0.43	-0.63	0.69	Yes
CDC25A	ENSBTAG00000009586	protein_coding	bta-let-7a-5p			-0.43	-0.43	0.41	Yes
KLHL23	ENSBTAG00000001093	protein_coding	bta-let-7a-5p			-0.43	-0.43	> 0.99
GRID2IP	ENSBTAG00000003308	protein_coding	bta-let-7a-5p			-0.43	-0.43	0.96
CSRNP3	ENSBTAG00000039091	protein_coding	bta-let-7a-5p			-0.43	-0.43	0.95
ERO1L			bta-let-7a-5p			-0.43	-0.58	> 0.99
FAM160B2			bta-let-7a-5p			-0.43	-0.43	0.94
PLA2G3	ENSBTAG00000011962	protein_coding	bta-let-7a-5p			-0.43	-0.43	0.93
HOXA9	ENSBTAG00000053595	protein_coding	bta-let-7a-5p	bta-miR-2419-5p	bta-miR-1839	-0.43	-0.66	0.83
CLP1	ENSBTAG00000006493	protein_coding	bta-let-7a-5p			-0.43	-0.43	0.49	Yes
RSPO2	ENSBTAG00000013598	protein_coding	bta-let-7a-5p			-0.43	-0.43	0.78
NYNRIN	ENSBTAG00000007149	protein_coding	bta-let-7a-5p			-0.43	-0.43	0.96	Yes
SLC30A4	ENSBTAG00000021019	protein_coding	bta-let-7a-5p			-0.43	-0.47	0.95	Yes
CCSAP	ENSBTAG00000000079	protein_coding	bta-let-7a-5p			-0.42	-0.42	0.96	Yes
CANT1	ENSBTAG00000009991	protein_coding	bta-let-7a-5p			-0.42	-0.47	0.63	Yes
MEIS1	ENSBTAG00000008448	protein_coding	bta-let-7a-5p			-0.42	-0.42	0.83	Yes
CBX2	ENSBTAG00000038306	protein_coding	bta-let-7a-5p			-0.42	-0.42	0.97	Yes
TMEM41A	ENSBTAG00000017115	protein_coding	bta-let-7a-5p			-0.42	-0.43	0.97	Yes
ARL4D	ENSBTAG00000016847	protein_coding	bta-let-7a-5p			-0.42	-0.43	0.94	Yes
TBKBP1	ENSBTAG00000011280	protein_coding	bta-let-7a-5p	bta-miR-1260b		-0.42	-0.42	0.95	Yes
PRDM5	ENSBTAG00000012111	protein_coding	bta-let-7a-5p			-0.42	-0.42	< 0.1
DUSP16	ENSBTAG00000010763	protein_coding	bta-let-7a-5p			-0.42	-0.43	0.94	Yes
EFHD2	ENSBTAG00000009048	protein_coding	bta-let-7a-5p			-0.42	-0.42	0.95	Yes
RGAG1			bta-let-7a-5p			-0.42	-0.42	0.87
CCL3L1			bta-let-7a-5p			-0.42	-0.42	0.69
PIGA	ENSBTAG00000007646	protein_coding	bta-let-7a-5p			-0.42	-0.42	0.98	Yes
RBMS1	ENSBTAG00000005180	protein_coding	bta-let-7a-5p			-0.42	-0.42	0.95	Yes
RDX	ENSBTAG00000004672	protein_coding	bta-let-7a-5p			-0.42	-0.71	0.96	Yes
KIAA1958	ENSBTAG00000016259	protein_coding	bta-let-7a-5p			-0.42	-0.5	0.99	Yes
CCL3L3			bta-let-7a-5p			-0.42	-0.42	0.69
ZBTB26	ENSBTAG00000038610	protein_coding	bta-let-7a-5p	bta-miR-1839		-0.42	-0.44	0.95	Yes
SLC20A1	ENSBTAG00000007895	protein_coding	bta-let-7a-5p			-0.42	-0.47	0.78	Yes
RNF39	ENSBTAG00000052499	protein_coding	bta-let-7a-5p			-0.41	-0.41	0.69
NAA30	ENSBTAG00000012998	protein_coding	bta-let-7a-5p			-0.41	-1	0.94	Yes
CCL3	ENSBTAG00000025250	protein_coding	bta-let-7a-5p			-0.41	-0.41	0.68	Yes
ZNF200	ENSBTAG00000005195	protein_coding	bta-let-7a-5p			-0.41	-0.74	0.98	Yes
STK40	ENSBTAG00000015969	protein_coding	bta-let-7a-5p			-0.41	-0.41	> 0.99	Yes
LIMD2	ENSBTAG00000008154	protein_coding	bta-let-7a-5p			-0.41	-0.41	0.97	Yes
NSMCE2	ENSBTAG00000009394	protein_coding	bta-let-7a-5p			-0.41	-0.41	0.84	Yes
GALC	ENSBTAG00000001124	protein_coding	bta-let-7a-5p			-0.41	-0.41	0.85	Yes
ZFYVE26	ENSBTAG00000014334	protein_coding	bta-let-7a-5p			-0.41	-0.56	0.96	Yes
TMC7	ENSBTAG00000016505	protein_coding	bta-let-7a-5p			-0.41	-0.41	0.92
ZNF879	ENSBTAG00000038541	protein_coding	bta-let-7a-5p			-0.41	-0.41	< 0.1	Yes
ZC3H3	ENSBTAG00000021472	protein_coding	bta-let-7a-5p			-0.41	-0.41	0.95	Yes
TLR5	ENSBTAG00000000477	protein_coding	bta-let-7a-5p			-0.41	-0.41	0.35
IGF2BP3	ENSBTAG00000019406	protein_coding	bta-let-7a-5p			-0.41	-0.41	0.95	Yes
XK			bta-let-7a-5p			-0.41	-0.41	0.95
SLC6A5	ENSBTAG00000014300	protein_coding	bta-let-7a-5p			-0.4	-0.4	0.95
ANKRD46	ENSBTAG00000001254	protein_coding	bta-let-7a-5p			-0.4	-0.4	0.85	Yes
EEF2K	ENSBTAG00000017662	protein_coding	bta-let-7a-5p			-0.4	-0.42	> 0.99	Yes
PLEKHA8	ENSBTAG00000000521	protein_coding	bta-let-7a-5p			-0.4	-0.43	0.96	Yes
SNAP23	ENSBTAG00000005661	protein_coding	bta-let-7a-5p			-0.4	-0.4	0.85	Yes
HOXD1	ENSBTAG00000015840	protein_coding	bta-let-7a-5p			-0.4	-0.4	0.83
STX17	ENSBTAG00000008016	protein_coding	bta-let-7a-5p			-0.4	-0.68	0.94	Yes
B3GNT7	ENSBTAG00000001359	protein_coding	bta-let-7a-5p			-0.4	-0.4	0.96	Yes
PRRX1	ENSBTAG00000004570	protein_coding	bta-let-7a-5p	bta-miR-677		-0.4	-0.44	0.93
PRKAR2A	ENSBTAG00000014205	protein_coding	bta-let-7a-5p			-0.4	-0.41	0.96	Yes
ATPAF1	ENSBTAG00000000094	protein_coding	bta-let-7a-5p			-0.4	-0.46	0.94	Yes
CYP46A1	ENSBTAG00000035544	protein_coding	bta-let-7a-5p			-0.4	-0.4	0.86
AHCTF1	ENSBTAG00000013949	protein_coding	bta-let-7a-5p			-0.4	-0.4	0.88	Yes
BTF3L4	ENSBTAG00000011025	protein_coding	bta-let-7a-5p			-0.4	-0.41	0.97	Yes
SLC5A6	ENSBTAG00000006832	protein_coding	bta-let-7a-5p			-0.4	-0.4	0.92	Yes
DDX26B			bta-let-7a-5p			-0.4	-0.4	0.88
IL10	ENSBTAG00000006685	protein_coding	bta-let-7a-5p			-0.4	-0.4	0.95	Yes
VIP	ENSBTAG00000013400	protein_coding	bta-miR-677			-0.93	-0.93	N/A
GRIN2B	ENSBTAG00000000219	protein_coding	bta-miR-677			-0.93	-0.93	N/A
CTAGE1			bta-miR-677			-0.91	-0.91	N/A
IL24	ENSBTAG00000007851	protein_coding	bta-miR-677			-0.91	-0.91	N/A
UTP14C			bta-miR-677			-0.9	-0.9	N/A
FABP9	ENSBTAG00000039718	protein_coding	bta-miR-677			-0.85	-0.85	N/A
DUS4L	ENSBTAG00000021849	protein_coding	bta-miR-677			-0.79	-0.79	N/A	Yes
C13orf45			bta-miR-677			-0.77	-0.77	N/A
TKTL2	ENSBTAG00000008947	protein_coding	bta-miR-677			-0.75	-0.75	N/A
TLR2	ENSBTAG00000008008	protein_coding	bta-miR-677			-0.73	-0.73	N/A	Yes
PPP1R32	ENSBTAG00000014830	protein_coding	bta-miR-677			-0.7	-0.7	N/A
NKAIN2	ENSBTAG00000052924	protein_coding	bta-miR-677			-0.7	-0.7	N/A
TMEM213	ENSBTAG00000001527	protein_coding	bta-miR-677			-0.7	-0.7	N/A	Yes
SCGB2A2	ENSBTAG00000015940	protein_coding	bta-miR-677	bta-miR-1839		-0.68	-0.68	N/A
CKS2	ENSBTAG00000001938	protein_coding	bta-miR-677			-0.66	-0.66	N/A	Yes
CXCL16	ENSBTAG00000031998	protein_coding	bta-miR-677			-0.66	-0.68	N/A	Yes
CST11			bta-miR-677			-0.66	-0.66	N/A
IPO11	ENSBTAG00000018616	protein_coding	bta-miR-677			-0.63	-1.41	N/A	Yes
CCDC109B			bta-miR-677			-0.62	-0.62	N/A
HIST2H3C			bta-miR-677			-0.62	-0.62	N/A
SH3BGRL	ENSBTAG00000010587	protein_coding	bta-miR-677			-0.62	-0.65	N/A	Yes
SIX1	ENSBTAG00000012139	protein_coding	bta-miR-677			-0.62	-0.62	N/A
RAB27A	ENSBTAG00000012408	protein_coding	bta-miR-677			-0.61	-0.62	N/A	Yes
DR1	ENSBTAG00000008737	protein_coding	bta-miR-677			-0.61	-0.81	N/A	Yes
GLO1	ENSBTAG00000012703	protein_coding	bta-miR-677			-0.61	-0.78	N/A	Yes
APBB2	ENSBTAG00000027569	protein_coding	bta-miR-677			-0.61	-0.71	N/A
IMPG1	ENSBTAG00000021175	protein_coding	bta-miR-677	bta-miR-1839		-0.6	-0.6	N/A
MTRF1	ENSBTAG00000012260	protein_coding	bta-miR-677			-0.6	-0.6	N/A	Yes
LCE1F			bta-miR-677			-0.6	-0.6	N/A
TRAT1	ENSBTAG00000049108	protein_coding	bta-miR-677			-0.6	-0.85	N/A	Yes
ZNF781			bta-miR-677	bta-miR-1260b		-0.6	-0.6	N/A
CAPS2	ENSBTAG00000014859	protein_coding	bta-miR-677			-0.59	-0.59	N/A
C14orf177			bta-miR-677			-0.58	-0.58	N/A
SFXN1	ENSBTAG00000014536	protein_coding	bta-miR-677			-0.58	-0.59	N/A	Yes
KCNJ15	ENSBTAG00000000973	protein_coding	bta-miR-677			-0.57	-0.57	N/A
FBXO5	ENSBTAG00000021193	protein_coding	bta-miR-677			-0.57	-0.57	N/A	Yes
TCEA3	ENSBTAG00000038865	protein_coding	bta-miR-677			-0.57	-0.57	N/A
ENOPH1	ENSBTAG00000014805	protein_coding	bta-miR-677			-0.57	-0.57	N/A	Yes
GALR1	ENSBTAG00000021003	protein_coding	bta-miR-677			-0.56	-0.56	N/A
SEC11A	ENSBTAG00000011239	protein_coding	bta-miR-677			-0.56	-0.56	N/A	Yes
UBTD2	ENSBTAG00000034659	protein_coding	bta-miR-677			-0.56	-0.57	N/A	Yes
SH2B2	ENSBTAG00000009691	protein_coding	bta-miR-677			-0.55	-0.55	N/A	Yes
RP11-422N16.3			bta-miR-677			-0.55	-0.55	N/A
MED7	ENSBTAG00000050263	protein_coding	bta-miR-677			-0.55	-0.78	N/A	Yes
VSNL1	ENSBTAG00000017158	protein_coding	bta-miR-677			-0.54	-0.54	N/A
MEX3B	ENSBTAG00000052904	protein_coding	bta-miR-677			-0.53	-0.53	N/A	Yes
RPS10	ENSBTAG00000015598	protein_coding	bta-miR-677			-0.53	-0.53	N/A	Yes
ELK3	ENSBTAG00000001509	protein_coding	bta-miR-677			-0.53	-0.53	N/A	Yes
DPYD	ENSBTAG00000031358	protein_coding	bta-miR-677			-0.53	-0.53	N/A	Yes
TSC22D3	ENSBTAG00000045877	protein_coding	bta-miR-677			-0.52	-0.52	N/A	Yes
TMEM170B	ENSBTAG00000010256	protein_coding	bta-miR-677			-0.52	-0.65	N/A
CSDE1	ENSBTAG00000000678	protein_coding	bta-miR-677			-0.52	-0.52	N/A	Yes
ZNF268	ENSBTAG00000040336	protein_coding	bta-miR-677	bta-miR-1260b		-0.51	-1.02	N/A	Yes
CFL2	ENSBTAG00000015053	protein_coding	bta-miR-677			-0.51	-0.51	N/A	Yes
METTL7B	ENSBTAG00000012896	protein_coding	bta-miR-677			-0.51	-0.51	N/A
CYR61			bta-miR-677			-0.51	-0.52	N/A
CT45A6			bta-miR-677			-0.51	-0.51	N/A
CT45A5			bta-miR-677			-0.51	-0.51	N/A
PHACTR2	ENSBTAG00000016498	protein_coding	bta-miR-677			-0.51	-0.56	N/A	Yes
C4orf33			bta-miR-677			-0.51	-0.51	N/A
POC1B-GALNT4			bta-miR-677	bta-miR-1306		-0.5	-0.51	N/A
H3F3A			bta-miR-677			-0.5	-0.5	N/A
TOMM20	ENSBTAG00000000562	protein_coding	bta-miR-677			-0.5	-0.62	N/A	Yes
TMEM26	ENSBTAG00000014484	protein_coding	bta-miR-677			-0.5	-0.52	N/A
TMEM176B	ENSBTAG00000016766	protein_coding	bta-miR-677			-0.5	-0.5	N/A
ZCCHC13	ENSBTAG00000032003	protein_coding	bta-miR-677			-0.5	-0.5	N/A	Yes
TSN	ENSBTAG00000006059	protein_coding	bta-miR-677			-0.5	-0.5	N/A	Yes
EHHADH	ENSBTAG00000019625	protein_coding	bta-miR-677			-0.49	-0.49	N/A	Yes
PLCXD3	ENSBTAG00000010822	protein_coding	bta-miR-677			-0.49	-0.51	N/A
SLC30A6	ENSBTAG00000010898	protein_coding	bta-miR-677			-0.49	-0.5	N/A	Yes
PRAMEF8			bta-miR-677			-0.49	-0.49	N/A
YWHAG	ENSBTAG00000004077	protein_coding	bta-miR-677			-0.48	-0.49	N/A	Yes
ADD3	ENSBTAG00000003265	protein_coding	bta-miR-677			-0.48	-0.5	N/A	Yes
ZMYM5	ENSBTAG00000007167	protein_coding	bta-miR-677	bta-miR-1839		-0.48	-0.48	N/A	Yes
KCNN3	ENSBTAG00000018249	protein_coding	bta-miR-677			-0.48	-0.48	N/A	Yes
KCNV2	ENSBTAG00000017884	protein_coding	bta-miR-677			-0.48	-0.48	N/A
ZNF229			bta-miR-677			-0.48	-0.48	N/A
TMEM91	ENSBTAG00000038711	protein_coding	bta-miR-677	bta-miR-1260b		-0.48	-0.48	N/A
MRPS35	ENSBTAG00000006369	protein_coding	bta-miR-677			-0.47	-0.47	N/A	Yes
SLC6A16	ENSBTAG00000030543	protein_coding	bta-miR-677			-0.47	-0.47	N/A
CNR1	ENSBTAG00000054523	protein_coding	bta-miR-677			-0.47	-0.51	N/A
SAMD5	ENSBTAG00000036287	protein_coding	bta-miR-677			-0.47	-0.47	N/A
DDX59	ENSBTAG00000020563	protein_coding	bta-miR-677			-0.47	-0.47	N/A	Yes
GPATCH2	ENSBTAG00000001574	protein_coding	bta-miR-677			-0.47	-0.57	N/A	Yes
FSIP1	ENSBTAG00000012015	protein_coding	bta-miR-677			-0.47	-0.47	N/A
NPL	ENSBTAG00000002266	protein_coding	bta-miR-677			-0.47	-0.72	N/A	Yes
DNAJB7	ENSBTAG00000006205	protein_coding	bta-miR-677			-0.46	-0.46	N/A
SNX8	ENSBTAG00000013708	protein_coding	bta-miR-677			-0.45	-0.5	N/A	Yes
AF131215.5			bta-miR-677			-0.45	-0.45	N/A
CT62			bta-miR-677	bta-miR-1260b	bta-miR-450b	-0.45	-0.45	N/A
DDC	ENSBTAG00000020869	protein_coding	bta-miR-677			-0.45	-0.45	N/A
ZBTB37	ENSBTAG00000004361	protein_coding	bta-miR-677			-0.45	-0.47	N/A	Yes
NT5C1B-RDH14			bta-miR-677			-0.45	-0.47	N/A
CCL11	ENSBTAG00000004129	protein_coding	bta-miR-677			-0.45	-0.45	N/A
ZNF140	ENSBTAG00000040072	protein_coding	bta-miR-677			-0.45	-0.45	N/A	Yes
TMEM147	ENSBTAG00000015920	protein_coding	bta-miR-677			-0.45	-0.6	N/A	Yes
RPL22L1	ENSBTAG00000007394	protein_coding	bta-miR-677			-0.45	-0.65	N/A	Yes
PRKAR1B	ENSBTAG00000046142	protein_coding	bta-miR-677			-0.45	-0.46	N/A	Yes
NT5C1B	ENSBTAG00000005270	protein_coding	bta-miR-677			-0.45	-0.46	N/A
SYT13	ENSBTAG00000001703	protein_coding	bta-miR-677			-0.45	-0.45	N/A
LRIF1	ENSBTAG00000012659	protein_coding	bta-miR-677			-0.45	-0.45	N/A	Yes
STEAP2	ENSBTAG00000003506	protein_coding	bta-miR-677			-0.44	-0.47	N/A	Yes
VMA21	ENSBTAG00000006296	protein_coding	bta-miR-677			-0.44	-0.45	N/A	Yes
C7orf10			bta-miR-677			-0.44	-0.44	N/A
TM9SF3	ENSBTAG00000016298	protein_coding	bta-miR-677			-0.44	-0.47	N/A	Yes
ZNF804A	ENSBTAG00000026122	protein_coding	bta-miR-677			-0.44	-0.44	N/A
CLTA	ENSBTAG00000001137	protein_coding	bta-miR-677			-0.44	-0.44	N/A	Yes
ARHGDIB	ENSBTAG00000006039	protein_coding	bta-miR-677			-0.44	-0.44	N/A	Yes
ZSCAN5B			bta-miR-677			-0.44	-0.44	N/A
KIAA1524			bta-miR-677			-0.44	-0.48	N/A
ALDH9A1	ENSBTAG00000017852	protein_coding	bta-miR-677			-0.44	-0.44	N/A	Yes
SLC1A2	ENSBTAG00000012628	protein_coding	bta-miR-677			-0.44	-0.44	N/A
DMRT2	ENSBTAG00000008062	protein_coding	bta-miR-677			-0.44	-0.44	N/A
GINS2	ENSBTAG00000044006	protein_coding	bta-miR-677			-0.44	-0.61	N/A	Yes
KRTAP3-3	ENSBTAG00000054927	protein_coding	bta-miR-677			-0.43	-0.43	N/A
SLC2A13	ENSBTAG00000043962	protein_coding	bta-miR-677			-0.43	-0.56	N/A	Yes
COL5A3	ENSBTAG00000010179	protein_coding	bta-miR-677			-0.43	-0.43	N/A
SUSD3	ENSBTAG00000000181	protein_coding	bta-miR-677			-0.43	-0.43	N/A	Yes
PDIA6	ENSBTAG00000001928	protein_coding	bta-miR-677			-0.43	-0.43	N/A	Yes
ADPGK	ENSBTAG00000001578	protein_coding	bta-miR-677			-0.43	-0.43	N/A	Yes
DUT	ENSBTAG00000011998	protein_coding	bta-miR-677			-0.43	-0.79	N/A	Yes
MEOX2	ENSBTAG00000003238	protein_coding	bta-miR-677			-0.43	-0.43	N/A
CGRRF1	ENSBTAG00000017141	protein_coding	bta-miR-677			-0.43	-0.43	N/A	Yes
RBM33	ENSBTAG00000010243	protein_coding	bta-miR-677			-0.43	-0.45	N/A	Yes
HMGN5	ENSBTAG00000001877	protein_coding	bta-miR-677			-0.43	-0.51	N/A	Yes
DCX	ENSBTAG00000019591	protein_coding	bta-miR-677			-0.43	-0.43	N/A
CC2D2B			bta-miR-677			-0.42	-0.42	N/A
ZNF846			bta-miR-677	bta-miR-1260b		-0.42	-0.42	N/A
KIAA1919			bta-miR-677			-0.42	-0.69	N/A
CD302	ENSBTAG00000038195	protein_coding	bta-miR-677			-0.42	-0.52	N/A	Yes
SNRNP40	ENSBTAG00000016817	protein_coding	bta-miR-677			-0.42	-0.42	N/A	Yes
CLK3	ENSBTAG00000007304	protein_coding	bta-miR-677			-0.42	-0.42	N/A	Yes
GAL3ST4	ENSBTAG00000015017	protein_coding	bta-miR-677			-0.42	-0.51	N/A
HSD17B12	ENSBTAG00000000087	protein_coding	bta-miR-677			-0.42	-0.43	N/A	Yes
AKTIP	ENSBTAG00000016250	protein_coding	bta-miR-677			-0.42	-0.42	N/A	Yes
LMAN1	ENSBTAG00000006833	protein_coding	bta-miR-677			-0.41	-0.48	N/A	Yes
KIAA1549L	ENSBTAG00000012846	protein_coding	bta-miR-677			-0.41	-0.57	N/A
GLP2R	ENSBTAG00000005052	protein_coding	bta-miR-677			-0.41	-0.41	N/A
ZNF684	ENSBTAG00000000533	protein_coding	bta-miR-677			-0.41	-0.41	N/A	Yes
GNPAT	ENSBTAG00000010773	protein_coding	bta-miR-677			-0.41	-0.41	N/A	Yes
HOMER1	ENSBTAG00000025853	protein_coding	bta-miR-677			-0.41	-0.42	N/A	Yes
ZNF616			bta-miR-677			-0.41	-0.44	N/A
UQCRH	ENSBTAG00000009603	protein_coding	bta-miR-677			-0.41	-0.41	N/A	Yes
C4orf45			bta-miR-677			-0.41	-0.41	N/A
ABI1	ENSBTAG00000005136	protein_coding	bta-miR-677			-0.41	-0.42	N/A	Yes
WISP3			bta-miR-677			-0.41	-0.41	N/A
COX7A2L	ENSBTAG00000000705	protein_coding	bta-miR-677			-0.41	-0.61	N/A	Yes
FAM220A			bta-miR-677			-0.4	-0.4	N/A
SH2D1A	ENSBTAG00000026067	protein_coding	bta-miR-677			-0.4	-0.4	N/A	Yes
CPLX3	ENSBTAG00000021426	protein_coding	bta-miR-677			-0.4	-0.4	N/A
TMEM183A	ENSBTAG00000002874	protein_coding	bta-miR-677			-0.4	-0.47	N/A	Yes
ZNF256			bta-miR-677			-0.4	-0.53	N/A
BNIP3	ENSBTAG00000017804	protein_coding	bta-miR-677			-0.4	-0.45	N/A	Yes
SUCLA2	ENSBTAG00000006759	protein_coding	bta-miR-677			-0.4	-0.4	N/A	Yes
GTF2H2C			bta-miR-677			-0.4	-0.4	N/A
ARHGAP17	ENSBTAG00000020043	protein_coding	bta-miR-677			-0.4	-0.4	N/A	Yes
RAB3GAP1	ENSBTAG00000013449	protein_coding	bta-miR-677			-0.4	-0.73	N/A	Yes
STEAP1B			bta-miR-1839			-1.27	-1.27	N/A
HOXA7	ENSBTAG00000001455	protein_coding	bta-miR-1839			-1.2	-1.2	N/A
TM4SF18	ENSBTAG00000019960	protein_coding	bta-miR-1839			-0.87	-0.87	N/A
PTGR1	ENSBTAG00000011027	protein_coding	bta-miR-1839			-0.84	-0.84	N/A	Yes
AL391152.1			bta-miR-1839			-0.79	-0.79	N/A
EFCAB14	ENSBTAG00000000097	protein_coding	bta-miR-1839			-0.79	-0.81	N/A	Yes
IFNA16			bta-miR-1839			-0.76	-0.76	N/A
HIGD2A	ENSBTAG00000010735	protein_coding	bta-miR-1839			-0.76	-0.78	N/A	Yes
C17orf66			bta-miR-1839			-0.73	-0.73	N/A
AL161915.1			bta-miR-1839			-0.73	-1.15	N/A
SLC25A15	ENSBTAG00000011647	protein_coding	bta-miR-1839			-0.68	-0.78	N/A	Yes
C11orf44			bta-miR-1839	bta-miR-1260b		-0.67	-0.67	N/A
HOXC8	ENSBTAG00000012149	protein_coding	bta-miR-1839			-0.67	-0.67	N/A
IFNA2			bta-miR-1839			-0.65	-0.65	N/A
SMAD6	ENSBTAG00000000625	protein_coding	bta-miR-1839			-0.65	-0.65	N/A
GPR82	ENSBTAG00000045934	protein_coding	bta-miR-1839			-0.65	-0.65	N/A	Yes
SPRR2D			bta-miR-1839			-0.64	-0.64	N/A
TGFB1I1	ENSBTAG00000002391	protein_coding	bta-miR-1839			-0.64	-0.64	N/A	Yes
SPRR2E			bta-miR-1839			-0.64	-0.64	N/A
SLC9B2	ENSBTAG00000040088	protein_coding	bta-miR-1839			-0.63	-0.9	N/A	Yes
RP1-170O19.20			bta-miR-1839			-0.63	-0.7	N/A
ALDOB	ENSBTAG00000015358	protein_coding	bta-miR-1839			-0.62	-0.62	N/A
KRTAP2-1			bta-miR-1839			-0.62	-0.62	N/A
CD1A	ENSBTAG00000054063	protein_coding	bta-miR-1839			-0.6	-0.6	N/A
GCH1	ENSBTAG00000040151	protein_coding	bta-miR-1839			-0.57	-0.61	N/A	Yes
PTPN22	ENSBTAG00000019617	protein_coding	bta-miR-1839	bta-miR-1260b		-0.57	-0.57	N/A	Yes
DFFB	ENSBTAG00000020015	protein_coding	bta-miR-1839			-0.56	-0.56	N/A	Yes
METTL21C	ENSBTAG00000020393	protein_coding	bta-miR-1839			-0.54	-0.54	N/A
PRPF18	ENSBTAG00000017244	protein_coding	bta-miR-1839			-0.54	-0.54	N/A	Yes
NFS1	ENSBTAG00000006962	protein_coding	bta-miR-1839			-0.54	-0.54	N/A	Yes
RP11-363G10.2			bta-miR-1839			-0.54	-0.54	N/A
HRCT1	ENSBTAG00000055183	protein_coding	bta-miR-1839			-0.53	-0.53	N/A
C12orf79			bta-miR-1839			-0.53	-0.53	N/A
FLT3	ENSBTAG00000018572	protein_coding	bta-miR-1839			-0.53	-0.53	N/A	Yes
ANGPTL5	ENSBTAG00000005308	protein_coding	bta-miR-1839			-0.53	-0.53	N/A
ERMN	ENSBTAG00000012912	protein_coding	bta-miR-1839			-0.53	-0.53	N/A
CALR3	ENSBTAG00000033222	protein_coding	bta-miR-1839			-0.53	-0.53	N/A
HOXB7	ENSBTAG00000005546	protein_coding	bta-miR-1839			-0.52	-0.52	N/A
KIF16B	ENSBTAG00000000939	protein_coding	bta-miR-1839			-0.52	-0.52	N/A	Yes
KNTC1	ENSBTAG00000019278	protein_coding	bta-miR-1839			-0.52	-0.6	N/A	Yes
KRT79	ENSBTAG00000012676	protein_coding	bta-miR-1839			-0.52	-0.52	N/A
B3GALT2	ENSBTAG00000019859	protein_coding	bta-miR-1839			-0.52	-0.52	N/A	Yes
STAR	ENSBTAG00000033345	protein_coding	bta-miR-1839			-0.51	-0.51	N/A
IQCB1	ENSBTAG00000013069	protein_coding	bta-miR-1839			-0.51	-0.51	N/A	Yes
ERP29	ENSBTAG00000006665	protein_coding	bta-miR-1839			-0.51	-0.61	N/A	Yes
MANSC1	ENSBTAG00000008721	protein_coding	bta-miR-1839			-0.5	-0.5	N/A
SREK1IP1	ENSBTAG00000009469	protein_coding	bta-miR-1839			-0.49	-0.61	N/A	Yes
GBA2	ENSBTAG00000011431	protein_coding	bta-miR-1839			-0.49	-0.49	N/A	Yes
FAM3C	ENSBTAG00000007976	protein_coding	bta-miR-1839			-0.48	-0.48	N/A	Yes
ICOS	ENSBTAG00000021596	protein_coding	bta-miR-1839			-0.48	-0.48	N/A	Yes
NXPE3	ENSBTAG00000013465	protein_coding	bta-miR-1839			-0.47	-0.52	N/A	Yes
C1orf68			bta-miR-1839			-0.47	-0.47	N/A
GALNT9	ENSBTAG00000005644	protein_coding	bta-miR-1839			-0.46	-0.46	N/A
TNFRSF17	ENSBTAG00000049285	protein_coding	bta-miR-1839			-0.46	-0.46	N/A	Yes
DKFZP779L1853			bta-miR-1839			-0.46	-0.46	N/A
C14orf178			bta-miR-1839			-0.45	-0.45	N/A
AC114783.1			bta-miR-1839			-0.44	-0.44	N/A
SCRT1	ENSBTAG00000050112	protein_coding	bta-miR-1839			-0.44	-0.44	N/A
FAM83C	ENSBTAG00000006278	protein_coding	bta-miR-1839			-0.44	-0.44	N/A
MCCC2	ENSBTAG00000044160	protein_coding	bta-miR-1839			-0.44	-0.45	N/A	Yes
ESR1	ENSBTAG00000007159	protein_coding	bta-miR-1839			-0.44	-0.44	N/A	Yes	DEG
CARD17			bta-miR-1839			-0.43	-0.43	N/A
RAD54B	ENSBTAG00000000632	protein_coding	bta-miR-1839	bta-miR-1306		-0.43	-0.48	N/A	Yes
BTBD7	ENSBTAG00000046185	protein_coding	bta-miR-1839			-0.43	-0.49	N/A	Yes
ST6GALNAC3			bta-miR-1839			-0.43	-0.45	N/A
KCNJ16	ENSBTAG00000024903	protein_coding	bta-miR-1839			-0.43	-0.43	N/A
PTPRR	ENSBTAG00000015311	protein_coding	bta-miR-1839			-0.42	-0.42	N/A	Yes
CADM2	ENSBTAG00000009219	protein_coding	bta-miR-1839			-0.42	-0.42	N/A
MSMB	ENSBTAG00000011660	protein_coding	bta-miR-1839			-0.42	-0.42	N/A
SELT			bta-miR-1839			-0.42	-0.42	N/A
RP11-114H20.1			bta-miR-1839			-0.42	-0.42	N/A
LHX1	ENSBTAG00000033562	protein_coding	bta-miR-1839			-0.42	-0.42	N/A
RINL	ENSBTAG00000001775	protein_coding	bta-miR-1839			-0.41	-0.41	N/A	Yes
UBA1	ENSBTAG00000016764	protein_coding	bta-miR-1839			-0.41	-0.41	N/A	Yes
PMP2	ENSBTAG00000000071	protein_coding	bta-miR-1839			-0.41	-0.41	N/A
AL357673.1			bta-miR-1839			-0.41	-0.41	N/A
FSD1L	ENSBTAG00000013420	protein_coding	bta-miR-1839			-0.41	-0.43	N/A
FGF19	ENSBTAG00000017285	protein_coding	bta-miR-1839			-0.41	-0.41	N/A
UBQLNL	ENSBTAG00000005671	protein_coding	bta-miR-1839			-0.4	-0.4	N/A
PPP3R2			bta-miR-1839			-0.4	-0.4	N/A
M1AP	ENSBTAG00000006988	protein_coding	bta-miR-1839			-0.4	-0.4	N/A
SPINK6	ENSBTAG00000033470	protein_coding	bta-miR-1839			-0.4	-0.4	N/A
MLK4			bta-miR-1839			-0.4	-0.42	N/A
CALB1	ENSBTAG00000015924	protein_coding	bta-miR-1839			-0.4	-0.4	N/A
WNT2B	ENSBTAG00000014291	protein_coding	bta-miR-1839			-0.4	-0.4	N/A
PAPPA-AS1			bta-miR-1839			-0.4	-0.4	N/A
SAMD3	ENSBTAG00000021361	protein_coding	bta-miR-1839			-0.4	-0.4	N/A	Yes
SPIN1	ENSBTAG00000003044	protein_coding	bta-miR-1839			-0.4	-0.57	N/A	Yes
MGARP	ENSBTAG00000002599	protein_coding	bta-miR-1839			-0.4	-0.46	N/A	Yes
CYP3A5	ENSBTAG00000049666	protein_coding	bta-miR-1839	bta-miR-2419-5p		-0.4	-0.4	N/A
ZNF772			bta-miR-1260b			-1.34	-1.8	N/A
ZNF30			bta-miR-1260b	bta-miR-1434-3p		-1.05	-1.05	N/A
ERN1	ENSBTAG00000016799	protein_coding	bta-miR-1260b			-1	0	N/A	Yes
HNRNPA1	ENSBTAG00000001553	protein_coding	bta-miR-1260b			-0.99	-1.03	N/A	Yes
SEC22C	ENSBTAG00000006570	protein_coding	bta-miR-1260b			-0.95	-1.24	N/A	Yes
ZNF788			bta-miR-1260b			-0.94	-0.94	N/A
ZNF561			bta-miR-1260b			-0.9	-0.94	N/A
UBTF	ENSBTAG00000005067	protein_coding	bta-miR-1260b			-0.89	-0.95	N/A	Yes
PPP1R8	ENSBTAG00000003866	protein_coding	bta-miR-1260b			-0.89	-0.89	N/A	Yes
PCDH1	ENSBTAG00000012518	protein_coding	bta-miR-1260b			-0.88	-1.14	N/A
ZNF586			bta-miR-1260b			-0.88	-0.88	N/A
ZNF302			bta-miR-1260b			-0.88	-0.9	N/A
ZNF791			bta-miR-1260b			-0.87	-0.91	N/A
TOMM22	ENSBTAG00000010157	protein_coding	bta-miR-1260b			-0.85	-1.14	N/A	Yes
AC003102.1			bta-miR-1260b			-0.85	-0.85	N/A
TMEM30C	ENSBTAG00000013667	protein_coding	bta-miR-1260b			-0.84	-0.84	N/A
CSNK2B	ENSBTAG00000008837	protein_coding	bta-miR-1260b			-0.82	-0.84	N/A	Yes
GDI1	ENSBTAG00000012125	protein_coding	bta-miR-1260b			-0.81	-0.81	N/A	Yes
GPR26	ENSBTAG00000051105	protein_coding	bta-miR-1260b			-0.8	-0.9	N/A
ZNF563			bta-miR-1260b			-0.8	-0.8	N/A
RPRML	ENSBTAG00000024942	protein_coding	bta-miR-1260b			-0.8	-0.8	N/A
TLDC2	ENSBTAG00000022005	protein_coding	bta-miR-1260b			-0.79	-0.79	N/A
MLEC	ENSBTAG00000020050	protein_coding	bta-miR-1260b			-0.79	-0.8	N/A	Yes
CACNG8	ENSBTAG00000007509	protein_coding	bta-miR-1260b			-0.79	-0.79	N/A
C15orf52			bta-miR-1260b			-0.78	-0.78	N/A
BEGAIN	ENSBTAG00000017716	protein_coding	bta-miR-1260b			-0.76	-0.76	N/A	Yes
SLC4A1	ENSBTAG00000001610	protein_coding	bta-miR-1260b			-0.74	-0.74	N/A
UBE2E1	ENSBTAG00000055252	protein_coding	bta-miR-1260b			-0.74	-0.74	N/A	Yes	DEG
RNF146	ENSBTAG00000034531	protein_coding	bta-miR-1260b			-0.73	-0.73	N/A	Yes
SLC48A1	ENSBTAG00000032331	protein_coding	bta-miR-1260b			-0.73	-0.73	N/A	Yes
CTD-2054N24.2			bta-miR-1260b			-0.72	-1.05	N/A
C1orf64			bta-miR-1260b			-0.71	-0.71	N/A
AL589765.1			bta-miR-1260b			-0.71	-0.71	N/A
AC104841.2			bta-miR-1260b			-0.71	-0.71	N/A
GPBP1L1	ENSBTAG00000008810	protein_coding	bta-miR-1260b			-0.71	-0.75	N/A	Yes
MRPL27	ENSBTAG00000021720	protein_coding	bta-miR-1260b			-0.71	-0.71	N/A	Yes
EAF1	ENSBTAG00000019202	protein_coding	bta-miR-1260b			-0.7	-0.73	N/A	Yes
MID1IP1	ENSBTAG00000011463	protein_coding	bta-miR-1260b			-0.7	-0.7	N/A	Yes
ZNF544			bta-miR-1260b			-0.69	-0.7	N/A
KREMEN1	ENSBTAG00000009773	protein_coding	bta-miR-1260b			-0.69	-0.69	N/A
KAAG1	ENSBTAG00000049612	protein_coding	bta-miR-1260b			-0.69	-0.69	N/A
C15orf62			bta-miR-1260b			-0.68	-0.68	N/A
ZNF502	ENSBTAG00000007020	protein_coding	bta-miR-1260b			-0.67	-0.67	N/A	Yes
C1orf177			bta-miR-1260b			-0.66	-0.66	N/A
C19orf70			bta-miR-1260b			-0.65	-0.82	N/A
FAM228A	ENSBTAG00000000261	protein_coding	bta-miR-1260b			-0.65	-0.65	N/A
ZNF233			bta-miR-1260b			-0.65	-0.65	N/A
ASPHD1	ENSBTAG00000026319	protein_coding	bta-miR-1260b			-0.64	-0.64	N/A
CCDC115	ENSBTAG00000015841	protein_coding	bta-miR-1260b			-0.64	-0.64	N/A	Yes
GABARAPL2	ENSBTAG00000006550	protein_coding	bta-miR-1260b			-0.64	-0.79	N/A	Yes
RNFT2	ENSBTAG00000043976	protein_coding	bta-miR-1260b			-0.63	-0.79	N/A	Yes
TNRC6B	ENSBTAG00000021076	protein_coding	bta-miR-1260b			-0.63	-0.89	N/A	Yes
BCL2L2-PABPN1			bta-miR-1260b	bta-miR-1306		-0.63	-0.69	N/A
SCRN1	ENSBTAG00000016223	protein_coding	bta-miR-1260b			-0.62	-0.82	N/A	Yes
SNX12	ENSBTAG00000007871	protein_coding	bta-miR-1260b			-0.62	-0.62	N/A	Yes
CSGALNACT1	ENSBTAG00000004613	protein_coding	bta-miR-1260b			-0.62	-0.62	N/A	Yes
SSBP3-AS1			bta-miR-1260b			-0.62	-0.62	N/A
CPLX4	ENSBTAG00000038739	protein_coding	bta-miR-1260b			-0.62	-0.62	N/A
CALHM1	ENSBTAG00000007044	protein_coding	bta-miR-1260b			-0.61	-0.61	N/A
NT5DC4			bta-miR-1260b			-0.61	-0.61	N/A
ORMDL3	ENSBTAG00000013855	protein_coding	bta-miR-1260b			-0.61	-0.65	N/A	Yes
HEBP1	ENSBTAG00000005868	protein_coding	bta-miR-1260b			-0.6	-0.6	N/A	Yes
TIMM17A	ENSBTAG00000047059	protein_coding	bta-miR-1260b			-0.6	-0.6	N/A	Yes
SKAP2	ENSBTAG00000005650	protein_coding	bta-miR-1260b			-0.6	-0.6	N/A	Yes	DEG
ZNF23	ENSBTAG00000050281	protein_coding	bta-miR-1260b	bta-miR-450b		-0.6	-0.6	N/A	Yes
GNG7	ENSBTAG00000007644	protein_coding	bta-miR-1260b	bta-miR-2419-5p		-0.6	-0.81	N/A	Yes
HRASLS5			bta-miR-1260b			-0.59	-0.59	N/A
SPATA3	ENSBTAG00000030718	protein_coding	bta-miR-1260b			-0.58	-0.58	N/A
NKX6-1	ENSBTAG00000002518	protein_coding	bta-miR-1260b			-0.58	-0.58	N/A
CDX1	ENSBTAG00000012014	protein_coding	bta-miR-1260b			-0.58	-0.58	N/A
IRF9	ENSBTAG00000005816	protein_coding	bta-miR-1260b			-0.57	-0.57	N/A	Yes
MTPAP	ENSBTAG00000004387	protein_coding	bta-miR-1260b			-0.57	-0.58	N/A	Yes
PABPN1	ENSBTAG00000006884	protein_coding	bta-miR-1260b	bta-miR-1306		-0.57	-0.6	N/A	Yes
XPO7	ENSBTAG00000047628	protein_coding	bta-miR-1260b			-0.57	-0.57	N/A	Yes
DDI1	ENSBTAG00000002887	protein_coding	bta-miR-1260b			-0.57	-0.57	N/A
VAMP1	ENSBTAG00000014603	protein_coding	bta-miR-1260b			-0.57	-0.57	N/A	Yes
RP11-763F8.1			bta-miR-1260b			-0.57	-0.57	N/A
FOXO6	ENSBTAG00000024115	protein_coding	bta-miR-1260b			-0.57	-0.57	N/A
LIF	ENSBTAG00000007424	protein_coding	bta-miR-1260b			-0.57	-0.64	N/A
AC002451.1			bta-miR-1260b			-0.56	-0.56	N/A
LHFPL1	ENSBTAG00000032485	protein_coding	bta-miR-1260b			-0.56	-0.56	N/A
ZBED6CL			bta-miR-1260b			-0.56	-0.56	N/A
CD3E	ENSBTAG00000015710	protein_coding	bta-miR-1260b			-0.56	-0.56	N/A	Yes
DBX1	ENSBTAG00000002733	protein_coding	bta-miR-1260b			-0.56	-0.56	N/A
SUCLG2	ENSBTAG00000009541	protein_coding	bta-miR-1260b			-0.56	-0.56	N/A	Yes
CTB-186H2.3			bta-miR-1260b			-0.56	-0.56	N/A
C15orf54			bta-miR-1260b			-0.56	-0.56	N/A
AHSA1	ENSBTAG00000020477	protein_coding	bta-miR-1260b			-0.55	-0.55	N/A	Yes
EXOC4	ENSBTAG00000014112	protein_coding	bta-miR-1260b			-0.55	-0.56	N/A	Yes
S100A14	ENSBTAG00000021377	protein_coding	bta-miR-1260b			-0.55	-0.55	N/A
ESR2	ENSBTAG00000004498	protein_coding	bta-miR-1260b			-0.55	-0.55	N/A
ZNF300	ENSBTAG00000025124	protein_coding	bta-miR-1260b			-0.55	-0.55	N/A	Yes
SP1	ENSBTAG00000003021	protein_coding	bta-miR-1260b			-0.55	-0.55	N/A	Yes
TAF5L			bta-miR-1260b			-0.55	-0.55	N/A
OTUD5	ENSBTAG00000004600	protein_coding	bta-miR-1260b			-0.55	-0.56	N/A	Yes
TMEM39A	ENSBTAG00000000213	protein_coding	bta-miR-1260b			-0.55	-0.59	N/A	Yes
CAP1	ENSBTAG00000013363	protein_coding	bta-miR-1260b			-0.55	-0.55	N/A	Yes
FBLN1	ENSBTAG00000012088	protein_coding	bta-miR-1260b			-0.54	-0.57	N/A
CSNK2A1	ENSBTAG00000012341	protein_coding	bta-miR-1260b			-0.54	-0.79	N/A	Yes
XKR7	ENSBTAG00000016348	protein_coding	bta-miR-1260b			-0.54	-0.54	N/A
RAB15	ENSBTAG00000003474	protein_coding	bta-miR-1260b			-0.54	-0.57	N/A
RNF41	ENSBTAG00000026754	protein_coding	bta-miR-1260b			-0.54	-0.7	N/A	Yes
TMLHE	ENSBTAG00000011648	protein_coding	bta-miR-1260b			-0.54	-0.54	N/A	Yes
BHLHA9	ENSBTAG00000048216	protein_coding	bta-miR-1260b			-0.54	-0.54	N/A
NUAK1	ENSBTAG00000010457	protein_coding	bta-miR-1260b			-0.53	-0.53	N/A
GSG1L	ENSBTAG00000004607	protein_coding	bta-miR-1260b			-0.53	-0.53	N/A
C10orf115			bta-miR-1260b			-0.53	-0.53	N/A
LIN9	ENSBTAG00000033267	protein_coding	bta-miR-1260b			-0.53	-0.53	N/A	Yes
ARHGAP24	ENSBTAG00000003959	protein_coding	bta-miR-1260b			-0.53	-0.53	N/A	Yes
TARDBP	ENSBTAG00000003697	protein_coding	bta-miR-1260b			-0.53	-0.53	N/A	Yes
USP27X	ENSBTAG00000039391	protein_coding	bta-miR-1260b			-0.53	-0.53	N/A	Yes
AES			bta-miR-1260b			-0.53	-0.53	N/A
PASD1			bta-miR-1260b			-0.52	-0.52	N/A
TMEM86A	ENSBTAG00000048059	protein_coding	bta-miR-1260b			-0.52	-0.52	N/A	Yes
TRPC7	ENSBTAG00000014638	protein_coding	bta-miR-1260b			-0.52	-0.52	N/A
SPHK1	ENSBTAG00000008507	protein_coding	bta-miR-1260b			-0.52	-0.52	N/A	Yes
GCDH	ENSBTAG00000016211	protein_coding	bta-miR-1260b			-0.52	-0.52	N/A	Yes
SERPINH1	ENSBTAG00000001027	protein_coding	bta-miR-1260b			-0.52	-0.55	N/A	Yes
PPP1R14D	ENSBTAG00000013488	protein_coding	bta-miR-1260b			-0.52	-0.52	N/A
CD247	ENSBTAG00000012700	protein_coding	bta-miR-1260b			-0.52	-0.52	N/A	Yes
AL626787.1			bta-miR-1260b			-0.52	-0.52	N/A
GYS2	ENSBTAG00000013333	protein_coding	bta-miR-1260b			-0.52	-0.52	N/A
FLJ14816			bta-miR-1260b			-0.52	-0.52	N/A
DBN1	ENSBTAG00000011400	protein_coding	bta-miR-1260b			-0.51	-0.53	N/A	Yes
FAM104A	ENSBTAG00000006088	protein_coding	bta-miR-1260b			-0.51	-0.53	N/A	Yes
MOGS	ENSBTAG00000001844	protein_coding	bta-miR-1260b			-0.51	-0.52	N/A	Yes
DCTN3	ENSBTAG00000018883	protein_coding	bta-miR-1260b			-0.51	-0.51	N/A	Yes
TOMM70A			bta-miR-1260b			-0.51	-0.81	N/A
DUSP28	ENSBTAG00000049766	protein_coding	bta-miR-1260b			-0.51	-0.53	N/A	Yes
PLEKHS1	ENSBTAG00000011487	protein_coding	bta-miR-1260b			-0.51	-0.51	N/A
CTSF	ENSBTAG00000010994	protein_coding	bta-miR-1260b			-0.51	-0.51	N/A	Yes
NRXN2	ENSBTAG00000000244	protein_coding	bta-miR-1260b			-0.51	-0.51	N/A	Yes
KAT5	ENSBTAG00000005578	protein_coding	bta-miR-1260b			-0.5	-0.5	N/A	Yes
B3GALT5	ENSBTAG00000023407	protein_coding	bta-miR-1260b			-0.5	-0.5	N/A
SCOC	ENSBTAG00000022109	protein_coding	bta-miR-1260b			-0.5	-0.5	N/A	Yes
CTD-2140B24.4			bta-miR-1260b			-0.5	-0.85	N/A
TMEM174	ENSBTAG00000003377	protein_coding	bta-miR-1260b			-0.5	-0.5	N/A
CUEDC1	ENSBTAG00000007147	protein_coding	bta-miR-1260b			-0.5	-0.5	N/A	Yes
STAC3	ENSBTAG00000018358	protein_coding	bta-miR-1260b			-0.49	-0.49	N/A	Yes
MYCT1	ENSBTAG00000043975	protein_coding	bta-miR-1260b			-0.49	-0.49	N/A
HIPK2	ENSBTAG00000017860	protein_coding	bta-miR-1260b			-0.49	-0.52	N/A	Yes
C12orf49			bta-miR-1260b			-0.49	-0.72	N/A
KCTD14	ENSBTAG00000011668	protein_coding	bta-miR-1260b			-0.49	-0.49	N/A	Yes
ISX	ENSBTAG00000007674	protein_coding	bta-miR-1260b			-0.49	-0.49	N/A
CD164L2	ENSBTAG00000019728	protein_coding	bta-miR-1260b			-0.49	-0.74	N/A
RND3	ENSBTAG00000039731	protein_coding	bta-miR-1260b			-0.49	-0.49	N/A
CLEC4D	ENSBTAG00000039347	protein_coding	bta-miR-1260b			-0.49	-0.49	N/A	Yes	DEG
NGB	ENSBTAG00000016285	protein_coding	bta-miR-1260b			-0.48	-0.48	N/A
ZNF227	ENSBTAG00000027431	protein_coding	bta-miR-1260b			-0.48	-0.48	N/A	Yes
MICAL2	ENSBTAG00000014855	protein_coding	bta-miR-1260b			-0.48	-0.48	N/A	Yes
GRIPAP1	ENSBTAG00000007788	protein_coding	bta-miR-1260b			-0.48	-0.48	N/A	Yes
MED1	ENSBTAG00000013236	protein_coding	bta-miR-1260b			-0.48	-0.48	N/A	Yes
CHTF8	ENSBTAG00000001698	protein_coding	bta-miR-1260b			-0.47	-0.47	N/A	Yes
BSND	ENSBTAG00000013241	protein_coding	bta-miR-1260b			-0.47	-0.66	N/A
TEX22			bta-miR-1260b			-0.47	-0.47	N/A
CD300A	ENSBTAG00000000812	protein_coding	bta-miR-1260b			-0.47	-0.47	N/A	Yes
C19orf24			bta-miR-1260b			-0.47	-0.74	N/A
BCL2L2	ENSBTAG00000019692	protein_coding	bta-miR-1260b	bta-miR-1306		-0.47	-0.51	N/A	Yes
IFFO2	ENSBTAG00000030340	protein_coding	bta-miR-1260b			-0.47	-0.57	N/A	Yes
ERAS	ENSBTAG00000012954	protein_coding	bta-miR-1260b			-0.47	-0.68	N/A	Yes
UTP3	ENSBTAG00000009310	protein_coding	bta-miR-1260b			-0.47	-0.7	N/A	Yes
ACER2	ENSBTAG00000010821	protein_coding	bta-miR-1260b			-0.46	-0.49	N/A	Yes
THOC7	ENSBTAG00000032872	protein_coding	bta-miR-1260b			-0.46	-0.8	N/A	Yes
KCNIP1	ENSBTAG00000002865	protein_coding	bta-miR-1260b			-0.46	-0.46	N/A
GNG12	ENSBTAG00000054533	protein_coding	bta-miR-1260b			-0.46	-0.48	N/A
TBX4	ENSBTAG00000009968	protein_coding	bta-miR-1260b			-0.46	-0.46	N/A
LINC00935			bta-miR-1260b			-0.46	-0.46	N/A
AQP6			bta-miR-1260b			-0.46	-0.46	N/A
KCTD12	ENSBTAG00000001414	protein_coding	bta-miR-1260b			-0.46	-0.49	N/A	Yes
VAV3	ENSBTAG00000031575	protein_coding	bta-miR-1260b			-0.46	-0.46	N/A	Yes
MSTO1	ENSBTAG00000026613	protein_coding	bta-miR-1260b			-0.46	-0.46	N/A	Yes
SCN2B	ENSBTAG00000054592	protein_coding	bta-miR-1260b			-0.46	-0.46	N/A
PP13439			bta-miR-1260b			-0.46	-0.46	N/A
CHL1	ENSBTAG00000002471	protein_coding	bta-miR-1260b			-0.46	-0.46	N/A
OTX1	ENSBTAG00000006760	protein_coding	bta-miR-1260b			-0.45	-0.45	N/A
COLGALT1	ENSBTAG00000012678	protein_coding	bta-miR-1260b			-0.45	-0.48	N/A	Yes
KCNK7	ENSBTAG00000010802	protein_coding	bta-miR-1260b			-0.45	-0.45	N/A
ALDH7A1	ENSBTAG00000009646	protein_coding	bta-miR-1260b			-0.45	-0.52	N/A	Yes
C1orf228			bta-miR-1260b			-0.45	-0.45	N/A
PIWIL3	ENSBTAG00000015526	protein_coding	bta-miR-1260b			-0.45	-0.56	N/A
C6orf141			bta-miR-1260b			-0.45	-0.45	N/A
PTPN5	ENSBTAG00000020257	protein_coding	bta-miR-1260b			-0.45	-0.45	N/A	Yes
ARL11	ENSBTAG00000016998	protein_coding	bta-miR-1260b			-0.45	-0.45	N/A	Yes
UBE2R2	ENSBTAG00000054773	protein_coding	bta-miR-1260b			-0.44	-0.49	N/A	Yes
PAQR7	ENSBTAG00000021787	protein_coding	bta-miR-1260b			-0.44	-0.44	N/A
LAPTM4A	ENSBTAG00000020894	protein_coding	bta-miR-1260b			-0.44	-0.45	N/A	Yes
KCNS3			bta-miR-1260b			-0.44	-0.45	N/A
CLRN1	ENSBTAG00000011267	protein_coding	bta-miR-1260b			-0.44	-0.44	N/A
KIAA1161			bta-miR-1260b			-0.44	-0.44	N/A
LGI4	ENSBTAG00000017814	protein_coding	bta-miR-1260b			-0.44	-0.44	N/A
DCAF16	ENSBTAG00000011973	protein_coding	bta-miR-1260b			-0.44	-0.44	N/A	Yes
ANKDD1B			bta-miR-1260b			-0.44	-0.44	N/A
MRPL33	ENSBTAG00000055077	protein_coding	bta-miR-1260b			-0.44	-0.44	N/A	Yes
RP11-382J12.1			bta-miR-1260b			-0.44	-0.44	N/A
HEMGN	ENSBTAG00000032206	protein_coding	bta-miR-1260b			-0.44	-0.44	N/A
HOXD13	ENSBTAG00000004313	protein_coding	bta-miR-1260b			-0.44	-0.47	N/A
SLC16A12	ENSBTAG00000004662	protein_coding	bta-miR-1260b			-0.44	-0.44	N/A
PAK3	ENSBTAG00000015670	protein_coding	bta-miR-1260b			-0.44	-0.52	N/A
LSAMP	ENSBTAG00000049383	protein_coding	bta-miR-1260b			-0.43	-0.45	N/A
GDF5	ENSBTAG00000004429	protein_coding	bta-miR-1260b			-0.43	-0.43	N/A
SLC35F2			bta-miR-1260b			-0.43	-0.43	N/A
LCMT2	ENSBTAG00000014472	protein_coding	bta-miR-1260b			-0.43	-0.43	N/A	Yes
MAPRE2	ENSBTAG00000007520	protein_coding	bta-miR-1260b			-0.43	-0.43	N/A	Yes
XPNPEP2	ENSBTAG00000010345	protein_coding	bta-miR-1260b			-0.43	-0.43	N/A	Yes
POMGNT1	ENSBTAG00000013322	protein_coding	bta-miR-1260b			-0.43	-0.43	N/A	Yes
HNRNPK	ENSBTAG00000021131	protein_coding	bta-miR-1260b			-0.43	-0.43	N/A	Yes
RBM23	ENSBTAG00000038333	protein_coding	bta-miR-1260b			-0.43	-0.83	N/A	Yes
TTC29	ENSBTAG00000004167	protein_coding	bta-miR-1260b			-0.43	-0.43	N/A
TRIB2	ENSBTAG00000016045	protein_coding	bta-miR-1260b			-0.43	-0.43	N/A	Yes
CAMKK2	ENSBTAG00000010815	protein_coding	bta-miR-1260b			-0.43	-0.44	N/A	Yes
FLJ27365			bta-miR-1260b			-0.43	-0.43	N/A
ACKR4	ENSBTAG00000019577	protein_coding	bta-miR-1260b			-0.43	-0.43	N/A
UBE2G2	ENSBTAG00000048090	protein_coding	bta-miR-1260b			-0.43	-0.44	N/A	Yes
EML2	ENSBTAG00000015764	protein_coding	bta-miR-1260b			-0.43	-0.43	N/A	Yes
FAM129B			bta-miR-1260b			-0.43	-0.43	N/A
ZNF594			bta-miR-1260b			-0.43	-0.43	N/A
SLC26A9	ENSBTAG00000001382	protein_coding	bta-miR-1260b			-0.43	-0.43	N/A
KCNE3	ENSBTAG00000011873	protein_coding	bta-miR-1260b			-0.43	-0.43	N/A	Yes
ZNF322	ENSBTAG00000031741	protein_coding	bta-miR-1260b			-0.42	-0.42	N/A	Yes
MMP14	ENSBTAG00000014824	protein_coding	bta-miR-1260b			-0.42	-0.42	N/A	Yes
SEMA3A	ENSBTAG00000018133	protein_coding	bta-miR-1260b			-0.42	-0.53	N/A
PSMA1	ENSBTAG00000006564	protein_coding	bta-miR-1260b			-0.42	-0.45	N/A	Yes
NSG1	ENSBTAG00000005711	protein_coding	bta-miR-1260b			-0.42	-0.74	N/A	Yes
KLK10	ENSBTAG00000015129	protein_coding	bta-miR-1260b			-0.42	-0.42	N/A
SLA2	ENSBTAG00000040607	protein_coding	bta-miR-1260b			-0.42	-0.42	N/A	Yes
KDELR3	ENSBTAG00000009886	protein_coding	bta-miR-1260b			-0.42	-0.48	N/A	Yes
PRPF19	ENSBTAG00000014366	protein_coding	bta-miR-1260b			-0.42	-0.42	N/A	Yes
FCAMR	ENSBTAG00000019799	protein_coding	bta-miR-1260b			-0.42	-0.42	N/A
CLLU1			bta-miR-1260b			-0.42	-0.42	N/A
RAB3D	ENSBTAG00000002148	protein_coding	bta-miR-1260b			-0.42	-0.45	N/A	Yes
COX7C			bta-miR-1260b			-0.42	-0.42	N/A
CREB1	ENSBTAG00000005474	protein_coding	bta-miR-1260b			-0.42	-0.43	N/A	Yes
C3orf17			bta-miR-1260b			-0.42	-0.42	N/A
AP3M1	ENSBTAG00000021883	protein_coding	bta-miR-1260b			-0.42	-0.42	N/A	Yes
MAL	ENSBTAG00000034586	protein_coding	bta-miR-1260b			-0.41	-0.45	N/A
TMEM235	ENSBTAG00000024926	protein_coding	bta-miR-1260b			-0.41	-0.41	N/A
NFKBIB	ENSBTAG00000001778	protein_coding	bta-miR-1260b			-0.41	-0.41	N/A	Yes
NEDD8	ENSBTAG00000038842	protein_coding	bta-miR-1260b			-0.41	-0.41	N/A	Yes
NDRG2	ENSBTAG00000000843	protein_coding	bta-miR-1260b			-0.41	-0.41	N/A	Yes
ACVR1B	ENSBTAG00000013555	protein_coding	bta-miR-1260b			-0.41	-0.41	N/A	Yes
LAS1L	ENSBTAG00000002210	protein_coding	bta-miR-1260b			-0.41	-0.6	N/A	Yes
WDR27	ENSBTAG00000009620	protein_coding	bta-miR-1260b			-0.41	-0.41	N/A	Yes
ETV3	ENSBTAG00000008649	protein_coding	bta-miR-1260b			-0.41	-0.41	N/A	Yes
PMFBP1	ENSBTAG00000013266	protein_coding	bta-miR-1260b			-0.41	-0.41	N/A
ADCYAP1R1	ENSBTAG00000020247	protein_coding	bta-miR-1260b			-0.41	-0.54	N/A	Yes
WNT10B	ENSBTAG00000015347	protein_coding	bta-miR-1260b			-0.41	-0.41	N/A
KLHL3	ENSBTAG00000002796	protein_coding	bta-miR-1260b			-0.41	-0.44	N/A	Yes
CWH43	ENSBTAG00000021347	protein_coding	bta-miR-1260b			-0.41	-0.41	N/A
CCR5	ENSBTAG00000008099	protein_coding	bta-miR-1260b			-0.41	-0.41	N/A	Yes
C21orf119			bta-miR-1260b			-0.4	-0.4	N/A
STK19	ENSBTAG00000005589	protein_coding	bta-miR-1260b			-0.4	-0.4	N/A	Yes
ZNF286B			bta-miR-1260b			-0.4	-0.4	N/A
ELK1	ENSBTAG00000015817	protein_coding	bta-miR-1260b			-0.4	-0.62	N/A	Yes
GPR176	ENSBTAG00000016826	protein_coding	bta-miR-1260b			-0.4	-0.4	N/A
ZNF787	ENSBTAG00000002904	protein_coding	bta-miR-1260b			-0.4	-0.4	N/A	Yes
ZNF785			bta-miR-1260b			-0.4	-0.4	N/A
FXYD6	ENSBTAG00000014354	protein_coding	bta-miR-1260b			-0.4	-0.4	N/A	Yes
IL12RB1	ENSBTAG00000011481	protein_coding	bta-miR-1260b			-0.4	-0.4	N/A	Yes
KLF17	ENSBTAG00000047871	protein_coding	bta-miR-1260b			-0.4	-0.81	N/A
RD3	ENSBTAG00000024453	protein_coding	bta-miR-1260b			-0.4	-0.4	N/A
RAD54L2	ENSBTAG00000032253	protein_coding	bta-miR-1260b			-0.4	-0.4	N/A	Yes
HIST2H4B			bta-miR-2419-5p			-0.86	-0.86	N/A
PSTK	ENSBTAG00000014028	protein_coding	bta-miR-2419-5p			-0.75	-0.75	N/A	Yes
LAGE3	ENSBTAG00000054868	protein_coding	bta-miR-2419-5p			-0.74	-0.74	N/A	Yes
TELO2	ENSBTAG00000019086	protein_coding	bta-miR-2419-5p			-0.74	-0.74	N/A	Yes
NBPF6			bta-miR-2419-5p			-0.66	-0.66	N/A
ARFIP1	ENSBTAG00000008438	protein_coding	bta-miR-2419-5p			-0.66	-0.66	N/A	Yes
ZFP36L2	ENSBTAG00000003553	protein_coding	bta-miR-2419-5p			-0.64	-0.64	N/A	Yes
HRH2	ENSBTAG00000044071	protein_coding	bta-miR-2419-5p			-0.62	-0.62	N/A	Yes
MT1A	ENSBTAG00000054808	protein_coding	bta-miR-2419-5p			-0.59	-0.59	N/A
CD28	ENSBTAG00000007445	protein_coding	bta-miR-2419-5p			-0.59	-0.59	N/A	Yes
SEL1L3	ENSBTAG00000002299	protein_coding	bta-miR-2419-5p			-0.57	-0.59	N/A	Yes
IMP3			bta-miR-2419-5p			-0.56	-0.57	N/A
SLC6A11	ENSBTAG00000038962	protein_coding	bta-miR-2419-5p			-0.56	-0.56	N/A
FKRP	ENSBTAG00000050243	protein_coding	bta-miR-2419-5p			-0.54	-0.54	N/A	Yes
ZMYND8	ENSBTAG00000013114	protein_coding	bta-miR-2419-5p			-0.53	-0.53	N/A	Yes
SLC24A1	ENSBTAG00000025826	protein_coding	bta-miR-2419-5p			-0.53	-0.53	N/A
KIRREL3	ENSBTAG00000006804	protein_coding	bta-miR-2419-5p			-0.52	-0.52	N/A	Yes
SH3BGR	ENSBTAG00000007068	protein_coding	bta-miR-2419-5p			-0.52	-0.52	N/A
RPTOR	ENSBTAG00000002883	protein_coding	bta-miR-2419-5p			-0.51	-0.61	N/A	Yes
WBSCR17			bta-miR-2419-5p			-0.49	-0.49	N/A
OLFML2A	ENSBTAG00000004848	protein_coding	bta-miR-2419-5p			-0.49	-0.49	N/A
AC008060.7			bta-miR-2419-5p			-0.47	-0.47	N/A
NT5C2	ENSBTAG00000012858	protein_coding	bta-miR-2419-5p			-0.46	-0.47	N/A	Yes
SNTB2	ENSBTAG00000001654	protein_coding	bta-miR-2419-5p			-0.46	-0.53	N/A	Yes
AC079210.1			bta-miR-2419-5p			-0.46	-0.46	N/A
LRP4	ENSBTAG00000008429	protein_coding	bta-miR-2419-5p			-0.45	-0.45	N/A	Yes
PLOD2	ENSBTAG00000007331	protein_coding	bta-miR-2419-5p			-0.45	-0.45	N/A
CAMLG	ENSBTAG00000021519	protein_coding	bta-miR-2419-5p			-0.44	-0.5	N/A	Yes
AFF1	ENSBTAG00000018488	protein_coding	bta-miR-2419-5p			-0.43	-0.43	N/A	Yes
SERPINA7	ENSBTAG00000047655	protein_coding	bta-miR-2419-5p			-0.43	-0.43	N/A
TLCD2	ENSBTAG00000011490	protein_coding	bta-miR-2419-5p			-0.42	-0.42	N/A
LIN52	ENSBTAG00000030557	protein_coding	bta-miR-2419-5p			-0.42	-0.42	N/A	Yes
AL033381.1			bta-miR-2419-5p			-0.42	-0.42	N/A
MYCL	ENSBTAG00000054059	protein_coding	bta-miR-2419-5p			-0.42	-0.42	N/A	Yes
PPP6R3	ENSBTAG00000009584	protein_coding	bta-miR-2419-5p			-0.42	-0.56	N/A	Yes
LILRA4	ENSBTAG00000049932	protein_coding	bta-miR-2419-5p			-0.42	-0.42	N/A	Yes	DEG
KCNK13	ENSBTAG00000045849	protein_coding	bta-miR-2419-5p			-0.41	-0.41	N/A
GINS4	ENSBTAG00000017133	protein_coding	bta-miR-2419-5p			-0.41	-0.41	N/A	Yes
S1PR5	ENSBTAG00000003544	protein_coding	bta-miR-2419-5p			-0.41	-0.41	N/A	Yes
C7orf26			bta-miR-2419-5p			-0.41	-0.41	N/A
VWA1	ENSBTAG00000021294	protein_coding	bta-miR-2419-5p			-0.41	-0.41	N/A	Yes
ARL6IP4	ENSBTAG00000001594	protein_coding	bta-miR-2419-5p			-0.4	-0.4	N/A	Yes
AC004899.1			bta-miR-1434-3p			-0.96	-0.96	N/A
AC008964.1			bta-miR-1434-3p			-0.45	-0.45	N/A
ZNF527	ENSBTAG00000039075	protein_coding	bta-miR-1434-3p			-0.45	-0.45	N/A	Yes
FAM72B			bta-miR-1434-3p			-0.43	-0.43	N/A
C11orf73			bta-miR-1434-3p			-0.42	-0.42	N/A
C12orf36			bta-miR-1434-3p			-0.4	-0.4	N/A
C5orf56			bta-miR-1434-3p	bta-miR-2332		-0.4	-0.4	N/A
MMP28	ENSBTAG00000006086	protein_coding	bta-miR-2332			-0.88	-0.88	N/A	Yes
LL22NC03-63E9.3			bta-miR-2332			-0.87	-0.87	N/A
DEFB4B			bta-miR-2332			-0.82	-0.82	N/A
DEFB4A	ENSBTAG00000053557	protein_coding	bta-miR-2332			-0.81	-0.81	N/A
LAMTOR5	ENSBTAG00000014970	protein_coding	bta-miR-2332			-0.75	-0.75	N/A	Yes
LGALSL	ENSBTAG00000055296	protein_coding	bta-miR-2332			-0.69	-0.69	N/A	Yes
RGS21	ENSBTAG00000037494	protein_coding	bta-miR-2332			-0.69	-0.69	N/A
CCL18			bta-miR-2332			-0.67	-0.67	N/A
LYZL6	ENSBTAG00000000029	protein_coding	bta-miR-2332			-0.67	-0.67	N/A
MMP27	ENSBTAG00000040567	protein_coding	bta-miR-2332			-0.66	-0.66	N/A
C6orf100			bta-miR-2332			-0.64	-0.64	N/A
WNT6	ENSBTAG00000013990	protein_coding	bta-miR-2332			-0.64	-0.64	N/A
TIMM9	ENSBTAG00000010503	protein_coding	bta-miR-2332			-0.64	-0.77	N/A	Yes
TCERG1L			bta-miR-2332			-0.63	-0.63	N/A
TBP	ENSBTAG00000007686	protein_coding	bta-miR-2332			-0.62	-0.62	N/A	Yes
RP11-195F19.5			bta-miR-2332			-0.62	-0.62	N/A
DEFB132			bta-miR-2332			-0.59	-0.59	N/A
PI15	ENSBTAG00000019587	protein_coding	bta-miR-2332			-0.59	-0.59	N/A
FANCD2OS	ENSBTAG00000010094	protein_coding	bta-miR-2332			-0.57	-0.57	N/A
MED31	ENSBTAG00000054943	protein_coding	bta-miR-2332			-0.57	-0.66	N/A	Yes
TBX10	ENSBTAG00000011816	protein_coding	bta-miR-2332			-0.55	-0.55	N/A
CCDC28B	ENSBTAG00000015104	protein_coding	bta-miR-2332			-0.55	-0.55	N/A	Yes
RP11-542P2.1			bta-miR-2332			-0.55	-0.55	N/A
ZNF345	ENSBTAG00000008902	protein_coding	bta-miR-2332			-0.54	-0.54	N/A	Yes
FAM96A			bta-miR-2332			-0.53	-0.55	N/A
ATPIF1			bta-miR-2332			-0.53	-0.53	N/A
NCBP2	ENSBTAG00000008873	protein_coding	bta-miR-2332			-0.52	-0.52	N/A	Yes
THPO	ENSBTAG00000000476	protein_coding	bta-miR-2332			-0.52	-0.57	N/A
C1orf43			bta-miR-2332			-0.51	-0.52	N/A
SEC63	ENSBTAG00000016562	protein_coding	bta-miR-2332			-0.51	-0.51	N/A	Yes
LRTM1	ENSBTAG00000013124	protein_coding	bta-miR-2332			-0.51	-0.51	N/A
HIF1A	ENSBTAG00000020935	protein_coding	bta-miR-2332			-0.5	-0.5	N/A	Yes
EBF1	ENSBTAG00000037508	protein_coding	bta-miR-2332			-0.49	-0.59	N/A	Yes
ANAPC11	ENSBTAG00000001937	protein_coding	bta-miR-2332			-0.49	-0.64	N/A	Yes
IGFBP3	ENSBTAG00000003994	protein_coding	bta-miR-2332			-0.48	-0.5	N/A
PRPF38A	ENSBTAG00000002720	protein_coding	bta-miR-2332			-0.48	-0.5	N/A	Yes
DLGAP1	ENSBTAG00000005372	protein_coding	bta-miR-2332			-0.48	-0.48	N/A
TWF1	ENSBTAG00000020938	protein_coding	bta-miR-2332			-0.47	-0.47	N/A	Yes
NELL1			bta-miR-2332			-0.47	-0.47	N/A
FAM169A	ENSBTAG00000016002	protein_coding	bta-miR-2332			-0.47	-0.55	N/A
EWSR1	ENSBTAG00000017755	protein_coding	bta-miR-2332			-0.47	-0.47	N/A	Yes
NPFFR2	ENSBTAG00000009070	protein_coding	bta-miR-2332			-0.47	-0.47	N/A
UBE2M	ENSBTAG00000012744	protein_coding	bta-miR-2332			-0.46	-0.46	N/A	Yes
HIGD1A	ENSBTAG00000031731	protein_coding	bta-miR-2332			-0.46	-0.53	N/A
GNGT1	ENSBTAG00000002674	protein_coding	bta-miR-2332			-0.45	-0.45	N/A
LAMA2	ENSBTAG00000010229	protein_coding	bta-miR-2332			-0.45	-0.45	N/A
NSMAF	ENSBTAG00000008958	protein_coding	bta-miR-2332			-0.45	-0.45	N/A	Yes
PREX2	ENSBTAG00000022169	protein_coding	bta-miR-2332			-0.45	-0.45	N/A
RIMKLB	ENSBTAG00000003291	protein_coding	bta-miR-2332			-0.45	-0.54	N/A
MAX	ENSBTAG00000017994	protein_coding	bta-miR-2332			-0.45	-0.46	N/A	Yes
GTF2F2	ENSBTAG00000034495	protein_coding	bta-miR-2332			-0.44	-0.44	N/A	Yes
FUT9	ENSBTAG00000007989	protein_coding	bta-miR-2332			-0.44	-0.44	N/A
ING3	ENSBTAG00000016332	protein_coding	bta-miR-2332			-0.44	-0.46	N/A	Yes
AL356356.1			bta-miR-2332			-0.44	-0.44	N/A
IFI35	ENSBTAG00000007389	protein_coding	bta-miR-2332			-0.43	-0.43	N/A	Yes
NOM1	ENSBTAG00000016435	protein_coding	bta-miR-2332			-0.43	-0.49	N/A	Yes
GCSAM	ENSBTAG00000048550	protein_coding	bta-miR-2332			-0.42	-0.42	N/A	Yes
CREBZF	ENSBTAG00000000455	protein_coding	bta-miR-2332			-0.42	-0.43	N/A	Yes
SNCB	ENSBTAG00000009803	protein_coding	bta-miR-2332			-0.42	-0.42	N/A	Yes
FAM43B	ENSBTAG00000046988	protein_coding	bta-miR-2332			-0.42	-0.42	N/A
RTKN2	ENSBTAG00000014020	protein_coding	bta-miR-2332			-0.42	-0.42	N/A	Yes
RGS19	ENSBTAG00000021837	protein_coding	bta-miR-2332			-0.42	-0.42	N/A	Yes
COX7B	ENSBTAG00000047768	protein_coding	bta-miR-2332			-0.42	-0.43	N/A	Yes
VEGFB	ENSBTAG00000047567	protein_coding	bta-miR-2332			-0.41	-0.41	N/A	Yes
IL1RN	ENSBTAG00000019665	protein_coding	bta-miR-2332			-0.41	-0.41	N/A	Yes
CCDC112	ENSBTAG00000001898	protein_coding	bta-miR-2332			-0.41	-0.46	N/A	Yes
ZNF625			bta-miR-2332			-0.41	-0.41	N/A
LAMP3	ENSBTAG00000006552	protein_coding	bta-miR-2332			-0.41	-0.41	N/A	Yes
LSMD1			bta-miR-2332			-0.41	-0.41	N/A
FKBP11	ENSBTAG00000015828	protein_coding	bta-miR-2332			-0.41	-0.48	N/A	Yes
PRRG4	ENSBTAG00000020731	protein_coding	bta-miR-2332			-0.4	-0.4	N/A
DAND5			bta-miR-2332			-0.4	-0.4	N/A
CFC1			bta-miR-2332			-0.4	-0.4	N/A
SLC38A11	ENSBTAG00000007650	protein_coding	bta-miR-2332			-0.4	-0.4	N/A
SMARCA5	ENSBTAG00000003399	protein_coding	bta-miR-2332			-0.4	-0.4	N/A	Yes
CFHR5	ENSBTAG00000038171	protein_coding	bta-miR-2332			-0.4	-0.4	N/A
IQCH	ENSBTAG00000013638	protein_coding	bta-miR-2332			-0.4	-0.4	N/A
USP48	ENSBTAG00000006940	protein_coding	bta-miR-2332			-0.4	-0.4	N/A	Yes
SLC8A1	ENSBTAG00000013861	protein_coding	bta-miR-1306			-1.11	-1.38	N/A
DDR1	ENSBTAG00000010682	protein_coding	bta-miR-1306			-0.74	-0.74	N/A	Yes
LBH	ENSBTAG00000026111	protein_coding	bta-miR-1306			-0.71	-0.72	N/A	Yes
CNPY3	ENSBTAG00000015900	protein_coding	bta-miR-1306			-0.68	-0.68	N/A	Yes
C3orf33			bta-miR-1306			-0.61	-0.61	N/A
COG8	ENSBTAG00000001665	protein_coding	bta-miR-1306			-0.59	-0.86	N/A	Yes
SLC39A9	ENSBTAG00000017811	protein_coding	bta-miR-1306			-0.58	-0.59	N/A	Yes
TMEM38B	ENSBTAG00000034867	protein_coding	bta-miR-1306			-0.58	-0.58	N/A	Yes
TRMT112	ENSBTAG00000008646	protein_coding	bta-miR-1306			-0.56	-0.58	N/A	Yes
WARS2	ENSBTAG00000005064	protein_coding	bta-miR-1306			-0.55	-0.55	N/A	Yes
GPR161	ENSBTAG00000000616	protein_coding	bta-miR-1306			-0.54	-0.62	N/A	Yes
TRAF1	ENSBTAG00000003012	protein_coding	bta-miR-1306			-0.54	-0.57	N/A	Yes
AGO1	ENSBTAG00000012253	protein_coding	bta-miR-1306			-0.48	-0.58	N/A	Yes
ZBED4	ENSBTAG00000049889	protein_coding	bta-miR-1306			-0.48	-0.54	N/A	Yes
CCDC107	ENSBTAG00000011413	protein_coding	bta-miR-1306			-0.47	-0.47	N/A	Yes
NUDT18	ENSBTAG00000003483	protein_coding	bta-miR-1306			-0.47	-0.47	N/A	Yes
ELAVL3	ENSBTAG00000014412	protein_coding	bta-miR-1306			-0.45	-0.45	N/A
TCF4	ENSBTAG00000016462	protein_coding	bta-miR-1306			-0.45	-0.46	N/A	Yes
STC2	ENSBTAG00000001823	protein_coding	bta-miR-1306			-0.43	-0.45	N/A
LARP4B	ENSBTAG00000013899	protein_coding	bta-miR-1306			-0.42	-0.42	N/A	Yes
FLRT3	ENSBTAG00000003319	protein_coding	bta-miR-1306			-0.41	-0.41	N/A
GOLGA7B	ENSBTAG00000008100	protein_coding	bta-miR-1306			-0.41	-0.64	N/A	Yes
PLD1	ENSBTAG00000017490	protein_coding	bta-miR-1306			-0.41	-0.44	N/A
FBXO44	ENSBTAG00000032617	protein_coding	bta-miR-1306			-0.41	-0.98	N/A	Yes
SCN1A	ENSBTAG00000018520	protein_coding	bta-miR-1306			-0.4	-0.4	N/A
NAIF1	ENSBTAG00000012156	protein_coding	bta-miR-1306			-0.4	-0.71	N/A	Yes
C3orf65			bta-miR-1306			-0.4	-0.4	N/A
POU5F1B			bta-miR-6119-3p			-1.32	-1.32	N/A
ATP9A	ENSBTAG00000007962	protein_coding	bta-miR-6119-3p			-1	0	N/A	Yes
ZCRB1	ENSBTAG00000019119	protein_coding	bta-miR-6119-3p			-0.84	-0.84	N/A	Yes
IMMP1L	ENSBTAG00000000475	protein_coding	bta-miR-6119-3p			-0.61	-0.61	N/A	Yes
ZNF639	ENSBTAG00000037393	protein_coding	bta-miR-6119-3p			-0.58	-0.61	N/A	Yes
NDUFA4	ENSBTAG00000011145	protein_coding	bta-miR-6119-3p			-0.57	-0.59	N/A	Yes
TRPT1	ENSBTAG00000016555	protein_coding	bta-miR-6119-3p			-0.56	-0.56	N/A	Yes
DECR1	ENSBTAG00000019663	protein_coding	bta-miR-6119-3p			-0.53	-0.53	N/A	Yes
TRMT61B	ENSBTAG00000053233	protein_coding	bta-miR-6119-3p			-0.51	-0.51	N/A	Yes
IL26	ENSBTAG00000052655	protein_coding	bta-miR-6119-3p			-0.51	-0.51	N/A
PARPBP	ENSBTAG00000039709	protein_coding	bta-miR-6119-3p			-0.5	-0.5	N/A	Yes
HIBCH	ENSBTAG00000007787	protein_coding	bta-miR-6119-3p			-0.49	-0.49	N/A	Yes
SLC9B1	ENSBTAG00000009673	protein_coding	bta-miR-6119-3p			-0.45	-0.45	N/A
FGL1	ENSBTAG00000016177	protein_coding	bta-miR-6119-3p			-0.43	-0.43	N/A
SUCLG1	ENSBTAG00000006075	protein_coding	bta-miR-6119-3p			-0.43	-0.47	N/A	Yes
IMPA1	ENSBTAG00000011709	protein_coding	bta-miR-6119-3p			-0.43	-0.43	N/A	Yes
TRIAP1	ENSBTAG00000012790	protein_coding	bta-miR-6119-3p			-0.43	-0.43	N/A	Yes
DKFZP434H0512			bta-miR-6119-3p			-0.4	-0.4	N/A
BCL2	ENSBTAG00000019302	protein_coding	bta-miR-140			-0.74	-0.83	0.35	Yes
FAIM	ENSBTAG00000023426	protein_coding	bta-miR-140			-0.72	-0.72	0.18	Yes
UBAP2L	ENSBTAG00000004271	protein_coding	bta-miR-140			-0.68	-0.68	0.19	Yes
ZNF131	ENSBTAG00000015504	protein_coding	bta-miR-140			-0.65	-0.65	0.27	Yes
KLF5	ENSBTAG00000002129	protein_coding	bta-miR-140			-0.64	-0.64	0.29	Yes
RASIP1	ENSBTAG00000011619	protein_coding	bta-miR-140			-0.64	-0.64	0.12
RHOA	ENSBTAG00000004279	protein_coding	bta-miR-140			-0.64	-0.64	0.24	Yes
FAF2	ENSBTAG00000017744	protein_coding	bta-miR-140			-0.61	-0.78	0.24	Yes
CLDN1	ENSBTAG00000013148	protein_coding	bta-miR-140			-0.6	-0.6	0.11
SPRED2	ENSBTAG00000019456	protein_coding	bta-miR-140			-0.57	-0.65	0.25	Yes
CBL	ENSBTAG00000006817	protein_coding	bta-miR-140			-0.56	-0.56	0.67	Yes
SCAMP5	ENSBTAG00000021318	protein_coding	bta-miR-140			-0.56	-0.56	0.22	Yes
BAK1	ENSBTAG00000000428	protein_coding	bta-miR-140			-0.52	-0.65	< 0.1	Yes
SLC10A4	ENSBTAG00000004888	protein_coding	bta-miR-140			-0.51	-0.51	0.24
HOXB5	ENSBTAG00000045835	protein_coding	bta-miR-140			-0.5	-0.5	0.22
FBXO33	ENSBTAG00000006836	protein_coding	bta-miR-140			-0.48	-0.48	0.43	Yes
RBFOX2	ENSBTAG00000020125	protein_coding	bta-miR-140			-0.48	-0.64	0.24
MARCKS	ENSBTAG00000002082	protein_coding	bta-miR-140			-0.47	-0.59	0.26	Yes
SGIP1	ENSBTAG00000011091	protein_coding	bta-miR-140			-0.46	-0.46	0.24
MAP1LC3A	ENSBTAG00000006135	protein_coding	bta-miR-140			-0.44	-0.44	0.2	Yes
KCTD6	ENSBTAG00000022656	protein_coding	bta-miR-140			-0.44	-0.44	0.23	Yes
MEMO1	ENSBTAG00000007734	protein_coding	bta-miR-140			-0.43	-0.46	0.24	Yes
RAB3B	ENSBTAG00000005337	protein_coding	bta-miR-140			-0.43	-0.6	0.26
ATXN7L3B	ENSBTAG00000035083	protein_coding	bta-miR-140			-0.43	-0.64	0.28	Yes
HS6ST2	ENSBTAG00000049807	protein_coding	bta-miR-140			-0.43	-0.43	0.25
AFF4	ENSBTAG00000009482	protein_coding	bta-miR-140			-0.42	-0.43	0.42	Yes
EDEM3	ENSBTAG00000019264	protein_coding	bta-miR-140			-0.42	-0.42	0.22	Yes
NOMO3			bta-miR-140			-0.4	-0.4	0.2
FUT11	ENSBTAG00000002792	protein_coding	bta-miR-140			-0.4	-0.47	0.24	Yes
NOMO1			bta-miR-140			-0.4	-0.4	0.22
CAMK2N1	ENSBTAG00000009156	protein_coding	bta-miR-450b			-1.01	-1.02	N/A	Yes
C2orf74			bta-miR-450b			-0.67	-0.73	N/A
RP11-169F17.1			bta-miR-450b			-0.67	-0.67	N/A
CHMP2B	ENSBTAG00000007939	protein_coding	bta-miR-450b			-0.66	-0.77	N/A	Yes
RAB40A			bta-miR-450b			-0.64	-1.74	N/A
XRCC4	ENSBTAG00000024275	protein_coding	bta-miR-450b			-0.63	-0.63	N/A	Yes
RAET1L			bta-miR-450b			-0.62	-0.62	N/A
SPTSSB	ENSBTAG00000049223	protein_coding	bta-miR-450b			-0.6	-0.6	N/A
UBD	ENSBTAG00000027246	protein_coding	bta-miR-450b			-0.59	-0.59	N/A	Yes
CDKN2C	ENSBTAG00000011059	protein_coding	bta-miR-450b			-0.57	-0.8	N/A	Yes
PARK7	ENSBTAG00000020518	protein_coding	bta-miR-450b			-0.55	-0.56	N/A	Yes
C15orf32			bta-miR-450b			-0.54	-0.54	N/A
B2M	ENSBTAG00000012330	protein_coding	bta-miR-450b			-0.53	-0.55	N/A	Yes
TRO	ENSBTAG00000051604	protein_coding	bta-miR-450b			-0.51	-0.51	N/A
RBM7	ENSBTAG00000008219	protein_coding	bta-miR-450b			-0.49	-0.53	N/A	Yes
GEM	ENSBTAG00000007596	protein_coding	bta-miR-450b			-0.48	-0.48	N/A	Yes
ZAR1	ENSBTAG00000004886	protein_coding	bta-miR-450b			-0.48	-0.48	N/A
GPR37	ENSBTAG00000013732	protein_coding	bta-miR-450b			-0.48	-0.53	N/A
ACADL	ENSBTAG00000010579	protein_coding	bta-miR-450b			-0.48	-0.48	N/A
CCDC168			bta-miR-450b			-0.48	-0.48	N/A
IL23R	ENSBTAG00000014983	protein_coding	bta-miR-450b			-0.47	-0.47	N/A
PPP4R4			bta-miR-450b			-0.47	-0.47	N/A
CCDC18	ENSBTAG00000027321	protein_coding	bta-miR-450b			-0.47	-0.47	N/A	Yes
FAM124B	ENSBTAG00000038700	protein_coding	bta-miR-450b			-0.46	-0.47	N/A
C4orf36	ENSBTAG00000051915	protein_coding	bta-miR-450b			-0.46	-0.46	N/A
AL359878.1			bta-miR-450b			-0.45	-0.45	N/A
RIOK2	ENSBTAG00000011763	protein_coding	bta-miR-450b			-0.45	-0.59	N/A	Yes
GKAP1	ENSBTAG00000023523	protein_coding	bta-miR-450b			-0.45	-0.45	N/A	Yes
PDCD6	ENSBTAG00000046493	protein_coding	bta-miR-450b			-0.45	-0.45	N/A	Yes
CAMTA1	ENSBTAG00000014602	protein_coding	bta-miR-450b			-0.44	-0.5	N/A	Yes
NECAB1			bta-miR-450b			-0.44	-0.44	N/A
TNFSF11	ENSBTAG00000008924	protein_coding	bta-miR-450b			-0.44	-0.44	N/A
TAX1BP1	ENSBTAG00000019020	protein_coding	bta-miR-450b			-0.43	-0.51	N/A	Yes
C16orf47			bta-miR-450b			-0.43	-0.43	N/A
SH3YL1	ENSBTAG00000020495	protein_coding	bta-miR-450b			-0.43	-0.45	N/A	Yes
MCFD2	ENSBTAG00000003358	protein_coding	bta-miR-450b			-0.42	-0.43	N/A	Yes
FAM92A1			bta-miR-450b			-0.42	-0.42	N/A
RP11-676J12.7			bta-miR-450b			-0.42	-0.42	N/A
TMEM178A	ENSBTAG00000017318	protein_coding	bta-miR-450b			-0.41	-0.41	N/A
RP11-386G21.1			bta-miR-450b			-0.41	-0.41	N/A
DEFB119	ENSBTAG00000003364	protein_coding	bta-miR-450b			-0.41	-0.41	N/A
PKD1L1			bta-miR-450b			-0.41	-0.41	N/A
DAPL1	ENSBTAG00000032481	protein_coding	bta-miR-450b			-0.41	-0.41	N/A	Yes
METTL7A	ENSBTAG00000025005	protein_coding	bta-miR-450b			-0.41	-0.42	N/A	Yes
SFTPC	ENSBTAG00000012560	protein_coding	bta-miR-450b			-0.4	-0.4	N/A
NFE2L2	ENSBTAG00000019255	protein_coding	bta-miR-450b			-0.4	-0.4	N/A	Yes
UMOD	ENSBTAG00000006264	protein_coding	bta-miR-450b			-0.4	-0.4	N/A
AC117834.1			bta-miR-450b			-0.4	-0.4	N/A
DMRTC1			bta-miR-450b			-0.4	-0.4	N/A
FGF10	ENSBTAG00000051910	protein_coding	bta-miR-450b			-0.4	-0.42	N/A
AC012215.1			bta-miR-450b			-0.4	-0.47	N/A

## Sheet: Table S4
Table S4: The correlation between 16 DEMIs and 741 genes identified with TargetScan and expressed in PWBC with the PCIT approach.
Fertile heifer group (33,014 correlations)							Subfertile heifer group (29,280 correlations)
Gene_1	Gene_name_1	Gene_2	Gene_name_2	Corr	Type		Gene_1	Gene_name_1	Gene_2	Gene_name_2	Corr	Type
bta-let-7a-5p	bta-let-7a-5p	bta-let-7b	bta-let-7b	0.69791	POS		bta-let-7a-5p	bta-let-7a-5p	ENSBTAG00000000562	TOMM20	0.84786	POS
bta-let-7a-5p	bta-let-7a-5p	ENSBTAG00000000405	VKORC1	0.82195	POS		bta-let-7a-5p	bta-let-7a-5p	ENSBTAG00000000941	PLEKHB2	0.74091	POS
bta-let-7a-5p	bta-let-7a-5p	ENSBTAG00000000428	BAK1	-0.89564	NEG		bta-let-7a-5p	bta-let-7a-5p	ENSBTAG00000001074	SAYSD1	0.7586	POS
bta-let-7a-5p	bta-let-7a-5p	ENSBTAG00000000593	ST8SIA1	0.71786	POS		bta-let-7a-5p	bta-let-7a-5p	ENSBTAG00000001470	DTX2	-0.78445	NEG
bta-let-7a-5p	bta-let-7a-5p	ENSBTAG00000002135	CD69	0.86859	POS		bta-let-7a-5p	bta-let-7a-5p	ENSBTAG00000001810	SCAF11	0.76008	POS
bta-let-7a-5p	bta-let-7a-5p	ENSBTAG00000002299	SEL1L3	0.66733	POS		bta-let-7a-5p	bta-let-7a-5p	ENSBTAG00000002056	MARS2	0.93	POS
bta-let-7a-5p	bta-let-7a-5p	ENSBTAG00000003553	ZFP36L2	0.76574	POS		bta-let-7a-5p	bta-let-7a-5p	ENSBTAG00000002082	MARCKS	0.86069	POS
bta-let-7a-5p	bta-let-7a-5p	ENSBTAG00000006075	SUCLG1	-0.75618	NEG		bta-let-7a-5p	bta-let-7a-5p	ENSBTAG00000002599	MGARP	0.78076	POS
bta-let-7a-5p	bta-let-7a-5p	ENSBTAG00000007605	FKBP4	0.84071	POS		bta-let-7a-5p	bta-let-7a-5p	ENSBTAG00000006049	BZW1	0.86387	POS
bta-let-7a-5p	bta-let-7a-5p	ENSBTAG00000008498	ALYREF	-0.72734	NEG		bta-let-7a-5p	bta-let-7a-5p	ENSBTAG00000007871	SNX12	0.84951	POS
bta-let-7a-5p	bta-let-7a-5p	ENSBTAG00000011763	RIOK2	0.70546	POS		bta-let-7a-5p	bta-let-7a-5p	ENSBTAG00000010126	PCIF1	-0.742	NEG
bta-let-7a-5p	bta-let-7a-5p	ENSBTAG00000012125	GDI1	0.8061	POS		bta-let-7a-5p	bta-let-7a-5p	ENSBTAG00000010898	SLC30A6	0.88672	POS
bta-let-7a-5p	bta-let-7a-5p	ENSBTAG00000014644	DUS2	-0.90816	NEG		bta-let-7a-5p	bta-let-7a-5p	ENSBTAG00000011763	RIOK2	0.80679	POS
bta-let-7a-5p	bta-let-7a-5p	ENSBTAG00000014970	LAMTOR5	0.82998	POS		bta-let-7a-5p	bta-let-7a-5p	ENSBTAG00000012703	GLO1	0.82936	POS
bta-let-7a-5p	bta-let-7a-5p	ENSBTAG00000015894	WWOX	-0.90133	NEG		bta-let-7a-5p	bta-let-7a-5p	ENSBTAG00000012998	NAA30	0.82599	POS
bta-let-7a-5p	bta-let-7a-5p	ENSBTAG00000016045	TRIB2	-0.71784	NEG		bta-let-7a-5p	bta-let-7a-5p	ENSBTAG00000013069	IQCB1	0.91531	POS
bta-let-7a-5p	bta-let-7a-5p	ENSBTAG00000020477	AHSA1	0.80135	POS		bta-let-7a-5p	bta-let-7a-5p	ENSBTAG00000013236	MED1	0.95734	POS
bta-let-7a-5p	bta-let-7a-5p	ENSBTAG00000020518	PARK7	0.7839	POS		bta-let-7a-5p	bta-let-7a-5p	ENSBTAG00000014970	LAMTOR5	0.71554	POS
bta-let-7a-5p	bta-let-7a-5p	ENSBTAG00000021519	CAMLG	0.81643	POS		bta-let-7a-5p	bta-let-7a-5p	ENSBTAG00000015053	CFL2	0.80024	POS
bta-let-7a-5p	bta-let-7a-5p	ENSBTAG00000022632	TCTA	-0.97852	NEG		bta-let-7a-5p	bta-let-7a-5p	ENSBTAG00000015874	CASP3	0.77002	POS
bta-let-7a-5p	bta-let-7a-5p	ENSBTAG00000022656	KCTD6	0.78679	POS		bta-let-7a-5p	bta-let-7a-5p	ENSBTAG00000015901	ARMC1	0.74957	POS
bta-let-7a-5p	bta-let-7a-5p	ENSBTAG00000024884	CCNF	-0.76886	NEG		bta-let-7a-5p	bta-let-7a-5p	ENSBTAG00000016298	TM9SF3	0.87634	POS
bta-let-7a-5p	bta-let-7a-5p	ENSBTAG00000030646	KCTD17	-0.67821	NEG		bta-let-7a-5p	bta-let-7a-5p	ENSBTAG00000016817	SNRNP40	0.73298	POS
bta-let-7a-5p	bta-let-7a-5p	ENSBTAG00000039313	ZNF341	-0.86612	NEG		bta-let-7a-5p	bta-let-7a-5p	ENSBTAG00000019020	TAX1BP1	0.86237	POS
bta-let-7a-5p	bta-let-7a-5p	ENSBTAG00000044048	LMBR1L	-0.67222	NEG		bta-let-7a-5p	bta-let-7a-5p	ENSBTAG00000020518	PARK7	0.78225	POS
bta-let-7a-5p	bta-let-7a-5p	ENSBTAG00000046548	ST6GALNAC4	-0.87349	NEG		bta-let-7a-5p	bta-let-7a-5p	ENSBTAG00000020714	DDX19B	0.82462	POS
bta-let-7a-5p	bta-let-7a-5p	ENSBTAG00000049932	LILRA4	0.69687	POS		bta-let-7a-5p	bta-let-7a-5p	ENSBTAG00000020894	LAPTM4A	0.89486	POS
bta-let-7a-5p	bta-let-7a-5p	ENSBTAG00000054059	MYCL	0.85163	POS		bta-let-7a-5p	bta-let-7a-5p	ENSBTAG00000021519	CAMLG	0.95324	POS
bta-let-7b	bta-let-7b	bta-miR-1306	bta-miR-1306	0.93639	POS		bta-let-7a-5p	bta-let-7a-5p	ENSBTAG00000026067	SH2D1A	0.75686	POS
bta-let-7b	bta-let-7b	ENSBTAG00000000428	BAK1	-0.75874	NEG		bta-let-7a-5p	bta-let-7a-5p	ENSBTAG00000026716	IBTK	0.79512	POS
bta-let-7b	bta-let-7b	ENSBTAG00000002135	CD69	0.74487	POS		bta-let-7a-5p	bta-let-7a-5p	ENSBTAG00000027246	UBD	0.83337	POS
bta-let-7b	bta-let-7b	ENSBTAG00000003553	ZFP36L2	0.86651	POS		bta-let-7a-5p	bta-let-7a-5p	ENSBTAG00000048090	UBE2G2	-0.73498	NEG
bta-let-7b	bta-let-7b	ENSBTAG00000004386	SOCS1	0.85098	POS		bta-let-7a-5p	bta-let-7a-5p	ENSBTAG00000054943	MED31	0.9008	POS
bta-let-7b	bta-let-7b	ENSBTAG00000008646	TRMT112	0.87757	POS		bta-let-7b	bta-let-7b	bta-miR-140	bta-miR-140	-0.9181	NEG
bta-let-7b	bta-let-7b	ENSBTAG00000009172	BCAT2	0.82342	POS		bta-let-7b	bta-let-7b	bta-miR-92b	bta-miR-92b	0.90778	POS
bta-let-7b	bta-let-7b	ENSBTAG00000009586	CDC25A	-0.72006	NEG		bta-let-7b	bta-let-7b	ENSBTAG00000000428	BAK1	0.80138	POS
bta-let-7b	bta-let-7b	ENSBTAG00000010745	THRA	0.72821	POS		bta-let-7b	bta-let-7b	ENSBTAG00000001729	DUSP10	-0.9601	NEG
bta-let-7b	bta-let-7b	ENSBTAG00000012702	ZDHHC16	-0.78016	NEG		bta-let-7b	bta-let-7b	ENSBTAG00000003959	ARHGAP24	-0.7564	NEG
bta-let-7b	bta-let-7b	ENSBTAG00000013322	POMGNT1	0.79216	POS		bta-let-7b	bta-let-7b	ENSBTAG00000004600	OTUD5	-0.85059	NEG
bta-let-7b	bta-let-7b	ENSBTAG00000014028	PSTK	-0.73766	NEG		bta-let-7b	bta-let-7b	ENSBTAG00000005474	CREB1	-0.87988	NEG
bta-let-7b	bta-let-7b	ENSBTAG00000014644	DUS2	-0.85155	NEG		bta-let-7b	bta-let-7b	ENSBTAG00000005711	NSG1	0.80355	POS
bta-let-7b	bta-let-7b	ENSBTAG00000014970	LAMTOR5	0.90489	POS		bta-let-7b	bta-let-7b	ENSBTAG00000008498	ALYREF	0.79311	POS
bta-let-7b	bta-let-7b	ENSBTAG00000016045	TRIB2	-0.92627	NEG		bta-let-7b	bta-let-7b	ENSBTAG00000008800	XKR8	-0.80911	NEG
bta-let-7b	bta-let-7b	ENSBTAG00000016299	ZNF784	-0.77544	NEG		bta-let-7b	bta-let-7b	ENSBTAG00000009310	UTP3	-0.95843	NEG
bta-let-7b	bta-let-7b	ENSBTAG00000017115	TMEM41A	0.78231	POS		bta-let-7b	bta-let-7b	ENSBTAG00000009789	GNAQ	-0.65818	NEG
bta-let-7b	bta-let-7b	ENSBTAG00000017860	HIPK2	-0.72621	NEG		bta-let-7b	bta-let-7b	ENSBTAG00000010672	PCCA	-0.73703	NEG
bta-let-7b	bta-let-7b	ENSBTAG00000020518	PARK7	0.88723	POS		bta-let-7b	bta-let-7b	ENSBTAG00000011647	SLC25A15	-0.77318	NEG
bta-let-7b	bta-let-7b	ENSBTAG00000021519	CAMLG	0.90562	POS		bta-let-7b	bta-let-7b	ENSBTAG00000012125	GDI1	-0.97197	NEG
bta-let-7b	bta-let-7b	ENSBTAG00000021680	SKA2	-0.73396	NEG		bta-let-7b	bta-let-7b	ENSBTAG00000012146	PPP1CA	0.85477	POS
bta-let-7b	bta-let-7b	ENSBTAG00000030646	KCTD17	-0.73206	NEG		bta-let-7b	bta-let-7b	ENSBTAG00000012744	UBE2M	0.80644	POS
bta-let-7b	bta-let-7b	ENSBTAG00000034531	RNF146	0.78245	POS		bta-let-7b	bta-let-7b	ENSBTAG00000012943	PPARGC1B	-0.82787	NEG
bta-let-7b	bta-let-7b	ENSBTAG00000038541	ZNF879	0.84473	POS		bta-let-7b	bta-let-7b	ENSBTAG00000013118	CD86	-0.7276	NEG
bta-let-7b	bta-let-7b	ENSBTAG00000039313	ZNF341	-0.8506	NEG		bta-let-7b	bta-let-7b	ENSBTAG00000013555	ACVR1B	-0.89251	NEG
bta-let-7b	bta-let-7b	ENSBTAG00000043976	RNFT2	-0.71916	NEG		bta-let-7b	bta-let-7b	ENSBTAG00000015598	RPS10	0.73023	POS
bta-let-7b	bta-let-7b	ENSBTAG00000044006	GINS2	-0.78953	NEG		bta-let-7b	bta-let-7b	ENSBTAG00000015900	CNPY3	0.79433	POS
bta-let-7b	bta-let-7b	ENSBTAG00000047717	FAM222B	0.74047	POS		bta-let-7b	bta-let-7b	ENSBTAG00000016299	ZNF784	0.94302	POS
bta-let-7b	bta-let-7b	ENSBTAG00000055252	UBE2E1	0.76134	POS		bta-let-7b	bta-let-7b	ENSBTAG00000016560	DNAJC4	0.9232	POS
bta-miR-1260b	bta-miR-1260b	ENSBTAG00000000895	TAF9B	-0.87564	NEG		bta-let-7b	bta-let-7b	ENSBTAG00000016972	RAB11FIP4	-0.69283	NEG
bta-miR-1260b	bta-miR-1260b	ENSBTAG00000001509	ELK3	-0.72247	NEG		bta-let-7b	bta-let-7b	ENSBTAG00000017115	TMEM41A	0.89547	POS
bta-miR-1260b	bta-miR-1260b	ENSBTAG00000002904	ZNF787	0.71364	POS		bta-let-7b	bta-let-7b	ENSBTAG00000017994	MAX	-0.86985	NEG
bta-miR-1260b	bta-miR-1260b	ENSBTAG00000005589	STK19	0.75568	POS		bta-let-7b	bta-let-7b	ENSBTAG00000018488	AFF1	-0.82704	NEG
bta-miR-1260b	bta-miR-1260b	ENSBTAG00000005816	IRF9	-0.87941	NEG		bta-let-7b	bta-let-7b	ENSBTAG00000019255	NFE2L2	-0.78256	NEG
bta-miR-1260b	bta-miR-1260b	ENSBTAG00000005826	PTAR1	-0.76426	NEG		bta-let-7b	bta-let-7b	ENSBTAG00000019302	BCL2	-0.88976	NEG
bta-miR-1260b	bta-miR-1260b	ENSBTAG00000006088	FAM104A	-0.74865	NEG		bta-let-7b	bta-let-7b	ENSBTAG00000019406	IGF2BP3	0.8268	POS
bta-miR-1260b	bta-miR-1260b	ENSBTAG00000006817	CBL	-0.87655	NEG		bta-let-7b	bta-let-7b	ENSBTAG00000020477	AHSA1	-0.83577	NEG
bta-miR-1260b	bta-miR-1260b	ENSBTAG00000007962	ATP9A	-0.71896	NEG		bta-let-7b	bta-let-7b	ENSBTAG00000021019	SLC30A4	-0.94505	NEG
bta-miR-1260b	bta-miR-1260b	ENSBTAG00000008372	PEX11B	-0.79744	NEG		bta-let-7b	bta-let-7b	ENSBTAG00000026754	RNF41	-0.84899	NEG
bta-miR-1260b	bta-miR-1260b	ENSBTAG00000008438	ARFIP1	-0.83404	NEG		bta-let-7b	bta-let-7b	ENSBTAG00000030340	IFFO2	-0.79246	NEG
bta-miR-1260b	bta-miR-1260b	ENSBTAG00000008607	ARID3A	-0.82378	NEG		bta-let-7b	bta-let-7b	ENSBTAG00000031998	CXCL16	-0.95889	NEG
bta-miR-1260b	bta-miR-1260b	ENSBTAG00000009482	AFF4	-0.78681	NEG		bta-let-7b	bta-let-7b	ENSBTAG00000034659	UBTD2	-0.97111	NEG
bta-miR-1260b	bta-miR-1260b	ENSBTAG00000009603	UQCRH	0.87322	POS		bta-let-7b	bta-let-7b	ENSBTAG00000043962	SLC2A13	-0.81795	NEG
bta-miR-1260b	bta-miR-1260b	ENSBTAG00000012943	PPARGC1B	-0.8388	NEG		bta-let-7b	bta-let-7b	ENSBTAG00000050263	MED7	0.77765	POS
bta-miR-1260b	bta-miR-1260b	ENSBTAG00000012982	PPCS	-0.79334	NEG		bta-let-7b	bta-let-7b	ENSBTAG00000053482	SAMD13	0.79411	POS
bta-miR-1260b	bta-miR-1260b	ENSBTAG00000013322	POMGNT1	0.69188	POS		bta-miR-1260b	bta-miR-1260b	bta-miR-874	bta-miR-874	-0.86749	NEG
bta-miR-1260b	bta-miR-1260b	ENSBTAG00000013363	CAP1	-0.71725	NEG		bta-miR-1260b	bta-miR-1260b	bta-miR-92b	bta-miR-92b	0.82764	POS
bta-miR-1260b	bta-miR-1260b	ENSBTAG00000014334	ZFYVE26	-0.80865	NEG		bta-miR-1260b	bta-miR-1260b	ENSBTAG00000000939	KIF16B	-0.91771	NEG
bta-miR-1260b	bta-miR-1260b	ENSBTAG00000014468	AP1S1	0.69861	POS		bta-miR-1260b	bta-miR-1260b	ENSBTAG00000001775	RINL	-0.69722	NEG
bta-miR-1260b	bta-miR-1260b	ENSBTAG00000014849	GPATCH3	-0.81553	NEG		bta-miR-1260b	bta-miR-1260b	ENSBTAG00000002391	TGFB1I1	0.81269	POS
bta-miR-1260b	bta-miR-1260b	ENSBTAG00000015598	RPS10	0.80853	POS		bta-miR-1260b	bta-miR-1260b	ENSBTAG00000003294	MRPL43	-0.76825	NEG
bta-miR-1260b	bta-miR-1260b	ENSBTAG00000016462	TCF4	-0.81246	NEG		bta-miR-1260b	bta-miR-1260b	ENSBTAG00000005711	NSG1	0.91092	POS
bta-miR-1260b	bta-miR-1260b	ENSBTAG00000016730	ANP32E	-0.74807	NEG		bta-miR-1260b	bta-miR-1260b	ENSBTAG00000008498	ALYREF	0.8339	POS
bta-miR-1260b	bta-miR-1260b	ENSBTAG00000017096	ERICH1	0.75663	POS		bta-miR-1260b	bta-miR-1260b	ENSBTAG00000009603	UQCRH	0.89988	POS
bta-miR-1260b	bta-miR-1260b	ENSBTAG00000017811	SLC39A9	-0.77305	NEG		bta-miR-1260b	bta-miR-1260b	ENSBTAG00000011059	CDKN2C	0.88531	POS
bta-miR-1260b	bta-miR-1260b	ENSBTAG00000017860	HIPK2	-0.85036	NEG		bta-miR-1260b	bta-miR-1260b	ENSBTAG00000011998	DUT	0.87714	POS
bta-miR-1260b	bta-miR-1260b	ENSBTAG00000018572	FLT3	0.87857	POS		bta-miR-1260b	bta-miR-1260b	ENSBTAG00000012744	UBE2M	0.84779	POS
bta-miR-1260b	bta-miR-1260b	ENSBTAG00000019086	TELO2	0.70647	POS		bta-miR-1260b	bta-miR-1260b	ENSBTAG00000012954	ERAS	-0.92302	NEG
bta-miR-1260b	bta-miR-1260b	ENSBTAG00000019938	N4BP1	-0.81338	NEG		bta-miR-1260b	bta-miR-1260b	ENSBTAG00000013708	SNX8	-0.74276	NEG
bta-miR-1260b	bta-miR-1260b	ENSBTAG00000020043	ARHGAP17	-0.77629	NEG		bta-miR-1260b	bta-miR-1260b	ENSBTAG00000015764	EML2	-0.6917	NEG
bta-miR-1260b	bta-miR-1260b	ENSBTAG00000020050	MLEC	-0.78213	NEG		bta-miR-1260b	bta-miR-1260b	ENSBTAG00000018883	DCTN3	0.79212	POS
bta-miR-1260b	bta-miR-1260b	ENSBTAG00000020561	KLHL15	-0.75726	NEG		bta-miR-1260b	bta-miR-1260b	ENSBTAG00000019406	IGF2BP3	0.885	POS
bta-miR-1260b	bta-miR-1260b	ENSBTAG00000021601	PARD6B	-0.90676	NEG		bta-miR-1260b	bta-miR-1260b	ENSBTAG00000020714	DDX19B	0.9415	POS
bta-miR-1260b	bta-miR-1260b	ENSBTAG00000025837	RFX4	0.71518	POS		bta-miR-1260b	bta-miR-1260b	ENSBTAG00000021019	SLC30A4	-0.87868	NEG
bta-miR-1260b	bta-miR-1260b	ENSBTAG00000031696	ANKRD44	-0.80529	NEG		bta-miR-1260b	bta-miR-1260b	ENSBTAG00000021294	VWA1	-0.70552	NEG
bta-miR-1260b	bta-miR-1260b	ENSBTAG00000032253	RAD54L2	-0.79198	NEG		bta-miR-1260b	bta-miR-1260b	ENSBTAG00000026067	SH2D1A	0.86634	POS
bta-miR-1260b	bta-miR-1260b	ENSBTAG00000047059	TIMM17A	-0.71671	NEG		bta-miR-1260b	bta-miR-1260b	ENSBTAG00000026754	RNF41	-0.70847	NEG
bta-miR-1260b	bta-miR-1260b	ENSBTAG00000053296	EGLN1	-0.88885	NEG		bta-miR-1260b	bta-miR-1260b	ENSBTAG00000038815	DIAPH2	0.87052	POS
bta-miR-1306	bta-miR-1306	bta-miR-140	bta-miR-140	-0.65745	NEG		bta-miR-1260b	bta-miR-1260b	ENSBTAG00000049285	TNFRSF17	0.86527	POS
bta-miR-1306	bta-miR-1306	ENSBTAG00000000087	HSD17B12	0.77386	POS		bta-miR-1306	bta-miR-1306	bta-miR-140	bta-miR-140	-0.8095	NEG
bta-miR-1306	bta-miR-1306	ENSBTAG00000000244	NRXN2	0.80105	POS		bta-miR-1306	bta-miR-1306	bta-miR-574	bta-miR-574	0.846	POS
bta-miR-1306	bta-miR-1306	ENSBTAG00000000448	BDH1	-0.70617	NEG		bta-miR-1306	bta-miR-1306	bta-miR-6119-3p	bta-miR-6119-3p	-0.88889	NEG
bta-miR-1306	bta-miR-1306	ENSBTAG00000000764	GIPC1	-0.62262	NEG		bta-miR-1306	bta-miR-1306	ENSBTAG00000000273	IL5RA	-0.85917	NEG
bta-miR-1306	bta-miR-1306	ENSBTAG00000003553	ZFP36L2	0.78445	POS		bta-miR-1306	bta-miR-1306	ENSBTAG00000000764	GIPC1	0.72175	POS
bta-miR-1306	bta-miR-1306	ENSBTAG00000004386	SOCS1	0.77257	POS		bta-miR-1306	bta-miR-1306	ENSBTAG00000001027	SERPINH1	-0.87436	NEG
bta-miR-1306	bta-miR-1306	ENSBTAG00000007686	TBP	-0.69746	NEG		bta-miR-1306	bta-miR-1306	ENSBTAG00000001937	ANAPC11	0.84683	POS
bta-miR-1306	bta-miR-1306	ENSBTAG00000008646	TRMT112	0.79588	POS		bta-miR-1306	bta-miR-1306	ENSBTAG00000007605	FKBP4	-0.87499	NEG
bta-miR-1306	bta-miR-1306	ENSBTAG00000011620	PIGU	-0.79921	NEG		bta-miR-1306	bta-miR-1306	ENSBTAG00000008837	CSNK2B	0.79802	POS
bta-miR-1306	bta-miR-1306	ENSBTAG00000011668	KCTD14	0.71774	POS		bta-miR-1306	bta-miR-1306	ENSBTAG00000008964	DTD1	0.83807	POS
bta-miR-1306	bta-miR-1306	ENSBTAG00000014028	PSTK	-0.68089	NEG		bta-miR-1306	bta-miR-1306	ENSBTAG00000009586	CDC25A	0.70651	POS
bta-miR-1306	bta-miR-1306	ENSBTAG00000014644	DUS2	-0.73343	NEG		bta-miR-1306	bta-miR-1306	ENSBTAG00000009646	ALDH7A1	-0.86016	NEG
bta-miR-1306	bta-miR-1306	ENSBTAG00000016299	ZNF784	-0.75899	NEG		bta-miR-1306	bta-miR-1306	ENSBTAG00000010502	SERTAD3	-0.82536	NEG
bta-miR-1306	bta-miR-1306	ENSBTAG00000017115	TMEM41A	0.78419	POS		bta-miR-1306	bta-miR-1306	ENSBTAG00000010503	TIMM9	0.78865	POS
bta-miR-1306	bta-miR-1306	ENSBTAG00000020518	PARK7	0.82116	POS		bta-miR-1306	bta-miR-1306	ENSBTAG00000011027	PTGR1	-0.82439	NEG
bta-miR-1306	bta-miR-1306	ENSBTAG00000021519	CAMLG	0.80607	POS		bta-miR-1306	bta-miR-1306	ENSBTAG00000011394	FAM214B	-0.87895	NEG
bta-miR-1306	bta-miR-1306	ENSBTAG00000021680	SKA2	-0.63543	NEG		bta-miR-1306	bta-miR-1306	ENSBTAG00000012349	LAX1	-0.94941	NEG
bta-miR-1306	bta-miR-1306	ENSBTAG00000021974	SMUG1	-0.68387	NEG		bta-miR-1306	bta-miR-1306	ENSBTAG00000014644	DUS2	0.71878	POS
bta-miR-1306	bta-miR-1306	ENSBTAG00000026993	TMBIM4	0.80449	POS		bta-miR-1306	bta-miR-1306	ENSBTAG00000015450	CPEB3	-0.96241	NEG
bta-miR-1306	bta-miR-1306	ENSBTAG00000034531	RNF146	0.76257	POS		bta-miR-1306	bta-miR-1306	ENSBTAG00000016972	RAB11FIP4	-0.81757	NEG
bta-miR-1306	bta-miR-1306	ENSBTAG00000038541	ZNF879	0.83958	POS		bta-miR-1306	bta-miR-1306	ENSBTAG00000017244	PRPF18	-0.93376	NEG
bta-miR-1306	bta-miR-1306	ENSBTAG00000039313	ZNF341	-0.72088	NEG		bta-miR-1306	bta-miR-1306	ENSBTAG00000019293	EGR3	-0.84048	NEG
bta-miR-1306	bta-miR-1306	ENSBTAG00000043976	RNFT2	-0.66378	NEG		bta-miR-1306	bta-miR-1306	ENSBTAG00000019665	IL1RN	0.87178	POS
bta-miR-1306	bta-miR-1306	ENSBTAG00000044006	GINS2	-0.74096	NEG		bta-miR-1306	bta-miR-1306	ENSBTAG00000019938	N4BP1	-0.86466	NEG
bta-miR-1306	bta-miR-1306	ENSBTAG00000047717	FAM222B	0.83555	POS		bta-miR-1306	bta-miR-1306	ENSBTAG00000020518	PARK7	-0.8297	NEG
bta-miR-1306	bta-miR-1306	ENSBTAG00000051150	TOMM7	0.77311	POS		bta-miR-1306	bta-miR-1306	ENSBTAG00000030247	NSMF	0.79355	POS
bta-miR-1306	bta-miR-1306	ENSBTAG00000055252	UBE2E1	0.84888	POS		bta-miR-1306	bta-miR-1306	ENSBTAG00000034529	HMGA1	0.83647	POS
bta-miR-140	bta-miR-140	bta-miR-6119-3p	bta-miR-6119-3p	0.85556	POS		bta-miR-1306	bta-miR-1306	ENSBTAG00000039313	ZNF341	0.85202	POS
bta-miR-140	bta-miR-140	ENSBTAG00000000939	KIF16B	-0.83518	NEG		bta-miR-1306	bta-miR-1306	ENSBTAG00000046263	ADAMTSL5	0.88408	POS
bta-miR-140	bta-miR-140	ENSBTAG00000001254	ANKRD46	-0.77757	NEG		bta-miR-1306	bta-miR-1306	ENSBTAG00000047567	VEGFB	0.93127	POS
bta-miR-140	bta-miR-140	ENSBTAG00000002135	CD69	-0.81797	NEG		bta-miR-1306	bta-miR-1306	ENSBTAG00000054059	MYCL	0.82138	POS
bta-miR-140	bta-miR-140	ENSBTAG00000003553	ZFP36L2	-0.7767	NEG		bta-miR-140	bta-miR-140	bta-miR-2478	bta-miR-2478	-0.81246	NEG
bta-miR-140	bta-miR-140	ENSBTAG00000003679	PAAF1	0.64909	POS		bta-miR-140	bta-miR-140	bta-miR-574	bta-miR-574	-0.89694	NEG
bta-miR-140	bta-miR-140	ENSBTAG00000003825	PTPN12	-0.78176	NEG		bta-miR-140	bta-miR-140	bta-miR-6119-3p	bta-miR-6119-3p	0.93323	POS
bta-miR-140	bta-miR-140	ENSBTAG00000004386	SOCS1	-0.85027	NEG		bta-miR-140	bta-miR-140	bta-miR-92b	bta-miR-92b	-0.85676	NEG
bta-miR-140	bta-miR-140	ENSBTAG00000005578	KAT5	0.88527	POS		bta-miR-140	bta-miR-140	ENSBTAG00000001027	SERPINH1	0.90442	POS
bta-miR-140	bta-miR-140	ENSBTAG00000007107	TMEM143	0.80978	POS		bta-miR-140	bta-miR-140	ENSBTAG00000001414	KCTD12	0.80405	POS
bta-miR-140	bta-miR-140	ENSBTAG00000008154	LIMD2	0.78342	POS		bta-miR-140	bta-miR-140	ENSBTAG00000001729	DUSP10	0.94366	POS
bta-miR-140	bta-miR-140	ENSBTAG00000008967	RAP1B	-0.88162	NEG		bta-miR-140	bta-miR-140	ENSBTAG00000002321	AMT	-0.74546	NEG
bta-miR-140	bta-miR-140	ENSBTAG00000009281	SPRYD4	0.69527	POS		bta-miR-140	bta-miR-140	ENSBTAG00000003679	PAAF1	-0.85919	NEG
bta-miR-140	bta-miR-140	ENSBTAG00000009789	GNAQ	-0.79705	NEG		bta-miR-140	bta-miR-140	ENSBTAG00000005711	NSG1	-0.8102	NEG
bta-miR-140	bta-miR-140	ENSBTAG00000015311	PTPRR	-0.80461	NEG		bta-miR-140	bta-miR-140	ENSBTAG00000007605	FKBP4	0.93557	POS
bta-miR-140	bta-miR-140	ENSBTAG00000015841	CCDC115	-0.74516	NEG		bta-miR-140	bta-miR-140	ENSBTAG00000008353	CDKN1A	0.83783	POS
bta-miR-140	bta-miR-140	ENSBTAG00000016299	ZNF784	0.91011	POS		bta-miR-140	bta-miR-140	ENSBTAG00000008498	ALYREF	-0.76152	NEG
bta-miR-140	bta-miR-140	ENSBTAG00000019020	TAX1BP1	-0.73551	NEG		bta-miR-140	bta-miR-140	ENSBTAG00000008964	DTD1	-0.76674	NEG
bta-miR-140	bta-miR-140	ENSBTAG00000025401	DOK3	0.76192	POS		bta-miR-140	bta-miR-140	ENSBTAG00000009310	UTP3	0.92392	POS
bta-miR-140	bta-miR-140	ENSBTAG00000027321	CCDC18	0.66795	POS		bta-miR-140	bta-miR-140	ENSBTAG00000009586	CDC25A	-0.73229	NEG
bta-miR-140	bta-miR-140	ENSBTAG00000032808	FASLG	-0.83542	NEG		bta-miR-140	bta-miR-140	ENSBTAG00000009646	ALDH7A1	0.88819	POS
bta-miR-140	bta-miR-140	ENSBTAG00000044048	LMBR1L	0.94141	POS		bta-miR-140	bta-miR-140	ENSBTAG00000012125	GDI1	0.9505	POS
bta-miR-1434-3p	bta-miR-1434-3p	bta-miR-574	bta-miR-574	0.86717	POS		bta-miR-140	bta-miR-140	ENSBTAG00000012943	PPARGC1B	0.79578	POS
bta-miR-1434-3p	bta-miR-1434-3p	ENSBTAG00000000094	ATPAF1	-0.96552	NEG		bta-miR-140	bta-miR-140	ENSBTAG00000015450	CPEB3	0.76098	POS
bta-miR-1434-3p	bta-miR-1434-3p	ENSBTAG00000000260	ZNRF2	-0.96449	NEG		bta-miR-140	bta-miR-140	ENSBTAG00000015900	CNPY3	-0.81663	NEG
bta-miR-1434-3p	bta-miR-1434-3p	ENSBTAG00000000616	GPR161	-0.95587	NEG		bta-miR-140	bta-miR-140	ENSBTAG00000016560	DNAJC4	-0.90363	NEG
bta-miR-1434-3p	bta-miR-1434-3p	ENSBTAG00000000705	COX7A2L	-0.93474	NEG		bta-miR-140	bta-miR-140	ENSBTAG00000019302	BCL2	0.84559	POS
bta-miR-1434-3p	bta-miR-1434-3p	ENSBTAG00000000746	KAT2B	-0.82479	NEG		bta-miR-140	bta-miR-140	ENSBTAG00000019406	IGF2BP3	-0.7616	NEG
bta-miR-1434-3p	bta-miR-1434-3p	ENSBTAG00000001074	SAYSD1	0.96629	POS		bta-miR-140	bta-miR-140	ENSBTAG00000019938	N4BP1	0.88665	POS
bta-miR-1434-3p	bta-miR-1434-3p	ENSBTAG00000001654	SNTB2	0.90925	POS		bta-miR-140	bta-miR-140	ENSBTAG00000021019	SLC30A4	0.8748	POS
bta-miR-1434-3p	bta-miR-1434-3p	ENSBTAG00000001731	GLYR1	-0.86787	NEG		bta-miR-140	bta-miR-140	ENSBTAG00000025401	DOK3	-0.7474	NEG
bta-miR-1434-3p	bta-miR-1434-3p	ENSBTAG00000001877	HMGN5	0.8799	POS		bta-miR-140	bta-miR-140	ENSBTAG00000026754	RNF41	0.8286	POS
bta-miR-1434-3p	bta-miR-1434-3p	ENSBTAG00000002266	NPL	0.92618	POS		bta-miR-140	bta-miR-140	ENSBTAG00000034659	UBTD2	0.97698	POS
bta-miR-1434-3p	bta-miR-1434-3p	ENSBTAG00000002381	ZDHHC5	0.85709	POS		bta-miR-140	bta-miR-140	ENSBTAG00000038541	ZNF879	0.72378	POS
bta-miR-1434-3p	bta-miR-1434-3p	ENSBTAG00000002883	RPTOR	0.91362	POS		bta-miR-140	bta-miR-140	ENSBTAG00000044006	GINS2	-0.72584	NEG
bta-miR-1434-3p	bta-miR-1434-3p	ENSBTAG00000003294	MRPL43	0.74267	POS		bta-miR-1434-3p	bta-miR-1434-3p	bta-miR-677	bta-miR-677	0.81203	POS
bta-miR-1434-3p	bta-miR-1434-3p	ENSBTAG00000003358	MCFD2	-0.95046	NEG		bta-miR-1434-3p	bta-miR-1434-3p	ENSBTAG00000000181	SUSD3	-0.91193	NEG
bta-miR-1434-3p	bta-miR-1434-3p	ENSBTAG00000004193	VEZF1	-0.88657	NEG		bta-miR-1434-3p	bta-miR-1434-3p	ENSBTAG00000000455	CREBZF	-0.81384	NEG
bta-miR-1434-3p	bta-miR-1434-3p	ENSBTAG00000004804	RRN3	-0.81409	NEG		bta-miR-1434-3p	bta-miR-1434-3p	ENSBTAG00000000593	ST8SIA1	0.94398	POS
bta-miR-1434-3p	bta-miR-1434-3p	ENSBTAG00000005064	WARS2	-0.87733	NEG		bta-miR-1434-3p	bta-miR-1434-3p	ENSBTAG00000001778	NFKBIB	-0.90044	NEG
bta-miR-1434-3p	bta-miR-1434-3p	ENSBTAG00000005586	GATM	0.831	POS		bta-miR-1434-3p	bta-miR-1434-3p	ENSBTAG00000001844	MOGS	-0.86526	NEG
bta-miR-1434-3p	bta-miR-1434-3p	ENSBTAG00000006059	TSN	-0.95693	NEG		bta-miR-1434-3p	bta-miR-1434-3p	ENSBTAG00000002129	KLF5	-0.8847	NEG
bta-miR-1434-3p	bta-miR-1434-3p	ENSBTAG00000006135	MAP1LC3A	0.89789	POS		bta-miR-1434-3p	bta-miR-1434-3p	ENSBTAG00000002210	LAS1L	-0.77421	NEG
bta-miR-1434-3p	bta-miR-1434-3p	ENSBTAG00000006369	MRPS35	-0.81659	NEG		bta-miR-1434-3p	bta-miR-1434-3p	ENSBTAG00000002883	RPTOR	0.89034	POS
bta-miR-1434-3p	bta-miR-1434-3p	ENSBTAG00000006428	ZNF354A	-0.90674	NEG		bta-miR-1434-3p	bta-miR-1434-3p	ENSBTAG00000003607	FAM20C	-0.80306	NEG
bta-miR-1434-3p	bta-miR-1434-3p	ENSBTAG00000006493	CLP1	-0.86138	NEG		bta-miR-1434-3p	bta-miR-1434-3p	ENSBTAG00000003941	AP1AR	-0.89502	NEG
bta-miR-1434-3p	bta-miR-1434-3p	ENSBTAG00000006550	GABARAPL2	0.87399	POS		bta-miR-1434-3p	bta-miR-1434-3p	ENSBTAG00000005868	HEBP1	-0.75673	NEG
bta-miR-1434-3p	bta-miR-1434-3p	ENSBTAG00000006804	KIRREL3	0.80902	POS		bta-miR-1434-3p	bta-miR-1434-3p	ENSBTAG00000006493	CLP1	-0.87777	NEG
bta-miR-1434-3p	bta-miR-1434-3p	ENSBTAG00000006962	NFS1	-0.8873	NEG		bta-miR-1434-3p	bta-miR-1434-3p	ENSBTAG00000006954	ZNF432	-0.87903	NEG
bta-miR-1434-3p	bta-miR-1434-3p	ENSBTAG00000007066	TMTC4	-0.79207	NEG		bta-miR-1434-3p	bta-miR-1434-3p	ENSBTAG00000006962	NFS1	-0.83735	NEG
bta-miR-1434-3p	bta-miR-1434-3p	ENSBTAG00000007167	ZMYM5	-0.88078	NEG		bta-miR-1434-3p	bta-miR-1434-3p	ENSBTAG00000007107	TMEM143	-0.88115	NEG
bta-miR-1434-3p	bta-miR-1434-3p	ENSBTAG00000007275	TREM2	0.94367	POS		bta-miR-1434-3p	bta-miR-1434-3p	ENSBTAG00000007116	ARRDC3	-0.89062	NEG
bta-miR-1434-3p	bta-miR-1434-3p	ENSBTAG00000007624	FRMD4B	-0.76276	NEG		bta-miR-1434-3p	bta-miR-1434-3p	ENSBTAG00000007512	PLA2G15	-0.78683	NEG
bta-miR-1434-3p	bta-miR-1434-3p	ENSBTAG00000007734	MEMO1	-0.83437	NEG		bta-miR-1434-3p	bta-miR-1434-3p	ENSBTAG00000007622	CTSD	0.79459	POS
bta-miR-1434-3p	bta-miR-1434-3p	ENSBTAG00000007787	HIBCH	0.82767	POS		bta-miR-1434-3p	bta-miR-1434-3p	ENSBTAG00000008438	ARFIP1	-0.91063	NEG
bta-miR-1434-3p	bta-miR-1434-3p	ENSBTAG00000007953	FBXW7	0.8643	POS		bta-miR-1434-3p	bta-miR-1434-3p	ENSBTAG00000008967	RAP1B	0.80617	POS
bta-miR-1434-3p	bta-miR-1434-3p	ENSBTAG00000008016	STX17	-0.82962	NEG		bta-miR-1434-3p	bta-miR-1434-3p	ENSBTAG00000009048	EFHD2	-0.8199	NEG
bta-miR-1434-3p	bta-miR-1434-3p	ENSBTAG00000008219	RBM7	-0.92432	NEG		bta-miR-1434-3p	bta-miR-1434-3p	ENSBTAG00000009620	WDR27	-0.84597	NEG
bta-miR-1434-3p	bta-miR-1434-3p	ENSBTAG00000008448	MEIS1	0.96054	POS		bta-miR-1434-3p	bta-miR-1434-3p	ENSBTAG00000010345	XPNPEP2	-0.86577	NEG
bta-miR-1434-3p	bta-miR-1434-3p	ENSBTAG00000008810	GPBP1L1	-0.81119	NEG		bta-miR-1434-3p	bta-miR-1434-3p	ENSBTAG00000011037	RBPMS2	0.86841	POS
bta-miR-1434-3p	bta-miR-1434-3p	ENSBTAG00000008873	NCBP2	-0.87183	NEG		bta-miR-1434-3p	bta-miR-1434-3p	ENSBTAG00000011668	KCTD14	0.98731	POS
bta-miR-1434-3p	bta-miR-1434-3p	ENSBTAG00000008958	NSMAF	-0.82077	NEG		bta-miR-1434-3p	bta-miR-1434-3p	ENSBTAG00000011828	ARID3B	0.93178	POS
bta-miR-1434-3p	bta-miR-1434-3p	ENSBTAG00000009378	E2F5	-0.94374	NEG		bta-miR-1434-3p	bta-miR-1434-3p	ENSBTAG00000011873	KCNE3	-0.84135	NEG
bta-miR-1434-3p	bta-miR-1434-3p	ENSBTAG00000009469	SREK1IP1	0.86422	POS		bta-miR-1434-3p	bta-miR-1434-3p	ENSBTAG00000012642	TRADD	-0.89929	NEG
bta-miR-1434-3p	bta-miR-1434-3p	ENSBTAG00000009471	CEP135	-0.83689	NEG		bta-miR-1434-3p	bta-miR-1434-3p	ENSBTAG00000012820	STX3	-0.8533	NEG
bta-miR-1434-3p	bta-miR-1434-3p	ENSBTAG00000009477	PIR	0.78442	POS		bta-miR-1434-3p	bta-miR-1434-3p	ENSBTAG00000012982	PPCS	-0.84802	NEG
bta-miR-1434-3p	bta-miR-1434-3p	ENSBTAG00000009541	SUCLG2	-0.90162	NEG		bta-miR-1434-3p	bta-miR-1434-3p	ENSBTAG00000013046	MPP1	0.95739	POS
bta-miR-1434-3p	bta-miR-1434-3p	ENSBTAG00000009646	ALDH7A1	-0.83484	NEG		bta-miR-1434-3p	bta-miR-1434-3p	ENSBTAG00000013855	ORMDL3	0.86671	POS
bta-miR-1434-3p	bta-miR-1434-3p	ENSBTAG00000009747	RNFT1	-0.78984	NEG		bta-miR-1434-3p	bta-miR-1434-3p	ENSBTAG00000014603	VAMP1	-0.87602	NEG
bta-miR-1434-3p	bta-miR-1434-3p	ENSBTAG00000009803	SNCB	0.94996	POS		bta-miR-1434-3p	bta-miR-1434-3p	ENSBTAG00000014849	GPATCH3	-0.84851	NEG
bta-miR-1434-3p	bta-miR-1434-3p	ENSBTAG00000009886	KDELR3	-0.89387	NEG		bta-miR-1434-3p	bta-miR-1434-3p	ENSBTAG00000016045	TRIB2	-0.84117	NEG
bta-miR-1434-3p	bta-miR-1434-3p	ENSBTAG00000009987	ITGB3	0.85651	POS		bta-miR-1434-3p	bta-miR-1434-3p	ENSBTAG00000016643	CYB561D1	-0.94566	NEG
bta-miR-1434-3p	bta-miR-1434-3p	ENSBTAG00000009995	CPEB4	-0.8603	NEG		bta-miR-1434-3p	bta-miR-1434-3p	ENSBTAG00000016847	ARL4D	0.91635	POS
bta-miR-1434-3p	bta-miR-1434-3p	ENSBTAG00000010126	PCIF1	0.89871	POS		bta-miR-1434-3p	bta-miR-1434-3p	ENSBTAG00000017860	HIPK2	0.95853	POS
bta-miR-1434-3p	bta-miR-1434-3p	ENSBTAG00000010487	SMIM3	-0.89587	NEG		bta-miR-1434-3p	bta-miR-1434-3p	ENSBTAG00000018094	ZNF689	-0.81477	NEG
bta-miR-1434-3p	bta-miR-1434-3p	ENSBTAG00000010587	SH3BGRL	0.92022	POS		bta-miR-1434-3p	bta-miR-1434-3p	ENSBTAG00000018993	ITGB7	-0.92493	NEG
bta-miR-1434-3p	bta-miR-1434-3p	ENSBTAG00000010773	GNPAT	-0.80026	NEG		bta-miR-1434-3p	bta-miR-1434-3p	ENSBTAG00000020495	SH3YL1	-0.78386	NEG
bta-miR-1434-3p	bta-miR-1434-3p	ENSBTAG00000011096	ERGIC2	-0.86556	NEG		bta-miR-1434-3p	bta-miR-1434-3p	ENSBTAG00000020563	DDX59	-0.89395	NEG
bta-miR-1434-3p	bta-miR-1434-3p	ENSBTAG00000011266	ZBTB16	0.81425	POS		bta-miR-1434-3p	bta-miR-1434-3p	ENSBTAG00000020610	ANKZF1	-0.83331	NEG
bta-miR-1434-3p	bta-miR-1434-3p	ENSBTAG00000011363	EVI5	-0.75258	NEG		bta-miR-1434-3p	bta-miR-1434-3p	ENSBTAG00000021849	DUS4L	-0.88968	NEG
bta-miR-1434-3p	bta-miR-1434-3p	ENSBTAG00000011394	FAM214B	0.92877	POS		bta-miR-1434-3p	bta-miR-1434-3p	ENSBTAG00000023523	GKAP1	0.86393	POS
bta-miR-1434-3p	bta-miR-1434-3p	ENSBTAG00000011893	HDHD2	-0.94743	NEG		bta-miR-1434-3p	bta-miR-1434-3p	ENSBTAG00000027051	PTAFR	0.92972	POS
bta-miR-1434-3p	bta-miR-1434-3p	ENSBTAG00000012125	GDI1	-0.73166	NEG		bta-miR-1434-3p	bta-miR-1434-3p	ENSBTAG00000027375	DUSP22	-0.85801	NEG
bta-miR-1434-3p	bta-miR-1434-3p	ENSBTAG00000012260	MTRF1	-0.87523	NEG		bta-miR-1434-3p	bta-miR-1434-3p	ENSBTAG00000030557	LIN52	0.90444	POS
bta-miR-1434-3p	bta-miR-1434-3p	ENSBTAG00000012642	TRADD	-0.86049	NEG		bta-miR-1434-3p	bta-miR-1434-3p	ENSBTAG00000031012	PIGK	-0.77524	NEG
bta-miR-1434-3p	bta-miR-1434-3p	ENSBTAG00000012659	LRIF1	-0.86948	NEG		bta-miR-1434-3p	bta-miR-1434-3p	ENSBTAG00000032481	DAPL1	-0.94262	NEG
bta-miR-1434-3p	bta-miR-1434-3p	ENSBTAG00000012664	NDST2	-0.81392	NEG		bta-miR-1434-3p	bta-miR-1434-3p	ENSBTAG00000033685	CCNJ	-0.79299	NEG
bta-miR-1434-3p	bta-miR-1434-3p	ENSBTAG00000012703	GLO1	-0.82282	NEG		bta-miR-1434-3p	bta-miR-1434-3p	ENSBTAG00000035083	ATXN7L3B	0.89877	POS
bta-miR-1434-3p	bta-miR-1434-3p	ENSBTAG00000012998	NAA30	-0.87734	NEG		bta-miR-1434-3p	bta-miR-1434-3p	ENSBTAG00000039313	ZNF341	-0.79744	NEG
bta-miR-1434-3p	bta-miR-1434-3p	ENSBTAG00000013314	PBX3	-0.9252	NEG		bta-miR-1434-3p	bta-miR-1434-3p	ENSBTAG00000040607	SLA2	0.7732	POS
bta-miR-1434-3p	bta-miR-1434-3p	ENSBTAG00000013855	ORMDL3	0.77968	POS		bta-miR-1434-3p	bta-miR-1434-3p	ENSBTAG00000049665	B3GNT9	-0.91884	NEG
bta-miR-1434-3p	bta-miR-1434-3p	ENSBTAG00000014366	PRPF19	-0.8577	NEG		bta-miR-1434-3p	bta-miR-1434-3p	ENSBTAG00000049766	DUSP28	-0.78052	NEG
bta-miR-1434-3p	bta-miR-1434-3p	ENSBTAG00000015053	CFL2	-0.85699	NEG		bta-miR-1434-3p	bta-miR-1434-3p	ENSBTAG00000049932	LILRA4	0.80896	POS
bta-miR-1434-3p	bta-miR-1434-3p	ENSBTAG00000015105	HERPUD2	-0.94419	NEG		bta-miR-1434-3p	bta-miR-1434-3p	ENSBTAG00000054059	MYCL	-0.77099	NEG
bta-miR-1434-3p	bta-miR-1434-3p	ENSBTAG00000015504	ZNF131	-0.91042	NEG		bta-miR-1434-3p	bta-miR-1434-3p	ENSBTAG00000054404	SNN	0.93421	POS
bta-miR-1434-3p	bta-miR-1434-3p	ENSBTAG00000015901	ARMC1	-0.92224	NEG		bta-miR-1839	bta-miR-1839	bta-miR-2332	bta-miR-2332	-0.84563	NEG
bta-miR-1434-3p	bta-miR-1434-3p	ENSBTAG00000015920	TMEM147	0.84205	POS		bta-miR-1839	bta-miR-1839	ENSBTAG00000000678	CSDE1	0.86008	POS
bta-miR-1434-3p	bta-miR-1434-3p	ENSBTAG00000015969	STK40	0.8788	POS		bta-miR-1839	bta-miR-1839	ENSBTAG00000000764	GIPC1	-0.95699	NEG
bta-miR-1434-3p	bta-miR-1434-3p	ENSBTAG00000016302	SLC25A27	-0.79919	NEG		bta-miR-1839	bta-miR-1839	ENSBTAG00000000895	TAF9B	0.82637	POS
bta-miR-1434-3p	bta-miR-1434-3p	ENSBTAG00000016315	COTL1	0.89695	POS		bta-miR-1839	bta-miR-1839	ENSBTAG00000000941	PLEKHB2	0.8176	POS
bta-miR-1434-3p	bta-miR-1434-3p	ENSBTAG00000016362	POU6F1	-0.76773	NEG		bta-miR-1839	bta-miR-1839	ENSBTAG00000001414	KCTD12	0.73377	POS
bta-miR-1434-3p	bta-miR-1434-3p	ENSBTAG00000016618	DSTYK	-0.9577	NEG		bta-miR-1839	bta-miR-1839	ENSBTAG00000001698	CHTF8	0.68847	POS
bta-miR-1434-3p	bta-miR-1434-3p	ENSBTAG00000016737	CDK8	-0.91817	NEG		bta-miR-1839	bta-miR-1839	ENSBTAG00000002056	MARS2	0.87509	POS
bta-miR-1434-3p	bta-miR-1434-3p	ENSBTAG00000016817	SNRNP40	-0.86374	NEG		bta-miR-1839	bta-miR-1839	ENSBTAG00000002220	SPTLC1	0.74671	POS
bta-miR-1434-3p	bta-miR-1434-3p	ENSBTAG00000016845	GALNT7	-0.85992	NEG		bta-miR-1839	bta-miR-1839	ENSBTAG00000002655	ZWINT	0.74877	POS
bta-miR-1434-3p	bta-miR-1434-3p	ENSBTAG00000017061	SMARCAD1	-0.87267	NEG		bta-miR-1839	bta-miR-1839	ENSBTAG00000002720	PRPF38A	0.81571	POS
bta-miR-1434-3p	bta-miR-1434-3p	ENSBTAG00000017072	ZNF384	-0.87852	NEG		bta-miR-1839	bta-miR-1839	ENSBTAG00000003012	TRAF1	-0.80997	NEG
bta-miR-1434-3p	bta-miR-1434-3p	ENSBTAG00000017141	CGRRF1	-0.89242	NEG		bta-miR-1839	bta-miR-1839	ENSBTAG00000003399	SMARCA5	0.9008	POS
bta-miR-1434-3p	bta-miR-1434-3p	ENSBTAG00000017716	BEGAIN	0.70797	POS		bta-miR-1839	bta-miR-1839	ENSBTAG00000004077	YWHAG	0.79496	POS
bta-miR-1434-3p	bta-miR-1434-3p	ENSBTAG00000018705	ADCY3	0.91684	POS		bta-miR-1839	bta-miR-1839	ENSBTAG00000005650	SKAP2	0.83116	POS
bta-miR-1434-3p	bta-miR-1434-3p	ENSBTAG00000018784	CTSZ	0.79947	POS		bta-miR-1839	bta-miR-1839	ENSBTAG00000005786	ATXN3	0.83064	POS
bta-miR-1434-3p	bta-miR-1434-3p	ENSBTAG00000018883	DCTN3	0.79248	POS		bta-miR-1839	bta-miR-1839	ENSBTAG00000007147	CUEDC1	-0.66476	NEG
bta-miR-1434-3p	bta-miR-1434-3p	ENSBTAG00000019119	ZCRB1	0.92515	POS		bta-miR-1839	bta-miR-1839	ENSBTAG00000007275	TREM2	-0.84545	NEG
bta-miR-1434-3p	bta-miR-1434-3p	ENSBTAG00000019255	NFE2L2	-0.76575	NEG		bta-miR-1839	bta-miR-1839	ENSBTAG00000008154	LIMD2	-0.7436	NEG
bta-miR-1434-3p	bta-miR-1434-3p	ENSBTAG00000019883	IST1	-0.83968	NEG		bta-miR-1839	bta-miR-1839	ENSBTAG00000008423	TIMM22	0.93137	POS
bta-miR-1434-3p	bta-miR-1434-3p	ENSBTAG00000020143	RDH10	-0.88723	NEG		bta-miR-1839	bta-miR-1839	ENSBTAG00000009022	DNAJC30	0.83679	POS
bta-miR-1434-3p	bta-miR-1434-3p	ENSBTAG00000020232	REXO1	-0.83835	NEG		bta-miR-1839	bta-miR-1839	ENSBTAG00000009991	CANT1	0.75348	POS
bta-miR-1434-3p	bta-miR-1434-3p	ENSBTAG00000020237	NECAP1	-0.92799	NEG		bta-miR-1839	bta-miR-1839	ENSBTAG00000010052	EXD2	0.90745	POS
bta-miR-1434-3p	bta-miR-1434-3p	ENSBTAG00000020355	KLF4	-0.79754	NEG		bta-miR-1839	bta-miR-1839	ENSBTAG00000010126	PCIF1	-0.82243	NEG
bta-miR-1434-3p	bta-miR-1434-3p	ENSBTAG00000020432	MIS12	-0.9031	NEG		bta-miR-1839	bta-miR-1839	ENSBTAG00000010668	GEMIN7	-0.77718	NEG
bta-miR-1434-3p	bta-miR-1434-3p	ENSBTAG00000020858	UPF3A	-0.79132	NEG		bta-miR-1839	bta-miR-1839	ENSBTAG00000010672	PCCA	0.86539	POS
bta-miR-1434-3p	bta-miR-1434-3p	ENSBTAG00000020938	TWF1	-0.8909	NEG		bta-miR-1839	bta-miR-1839	ENSBTAG00000010898	SLC30A6	0.78323	POS
bta-miR-1434-3p	bta-miR-1434-3p	ENSBTAG00000021076	TNRC6B	0.93881	POS		bta-miR-1839	bta-miR-1839	ENSBTAG00000011150	PFN2	-0.87759	NEG
bta-miR-1434-3p	bta-miR-1434-3p	ENSBTAG00000021720	MRPL27	0.77463	POS		bta-miR-1839	bta-miR-1839	ENSBTAG00000012253	AGO1	0.82558	POS
bta-miR-1434-3p	bta-miR-1434-3p	ENSBTAG00000021849	DUS4L	-0.87707	NEG		bta-miR-1839	bta-miR-1839	ENSBTAG00000012703	GLO1	0.73166	POS
bta-miR-1434-3p	bta-miR-1434-3p	ENSBTAG00000021883	AP3M1	-0.84738	NEG		bta-miR-1839	bta-miR-1839	ENSBTAG00000012790	TRIAP1	0.87524	POS
bta-miR-1434-3p	bta-miR-1434-3p	ENSBTAG00000022109	SCOC	-0.91893	NEG		bta-miR-1839	bta-miR-1839	ENSBTAG00000013069	IQCB1	0.84268	POS
bta-miR-1434-3p	bta-miR-1434-3p	ENSBTAG00000022681	EOGT	-0.79267	NEG		bta-miR-1839	bta-miR-1839	ENSBTAG00000013118	CD86	0.85842	POS
bta-miR-1434-3p	bta-miR-1434-3p	ENSBTAG00000024534	POU2F1	0.92388	POS		bta-miR-1839	bta-miR-1839	ENSBTAG00000013236	MED1	0.8263	POS
bta-miR-1434-3p	bta-miR-1434-3p	ENSBTAG00000031012	PIGK	-0.90557	NEG		bta-miR-1839	bta-miR-1839	ENSBTAG00000013363	CAP1	0.75954	POS
bta-miR-1434-3p	bta-miR-1434-3p	ENSBTAG00000031134	YWHAH	-0.84544	NEG		bta-miR-1839	bta-miR-1839	ENSBTAG00000013449	RAB3GAP1	0.91169	POS
bta-miR-1434-3p	bta-miR-1434-3p	ENSBTAG00000031940	RSBN1	0.97029	POS		bta-miR-1839	bta-miR-1839	ENSBTAG00000013678	OSGIN2	0.803	POS
bta-miR-1434-3p	bta-miR-1434-3p	ENSBTAG00000033078	CNEP1R1	-0.80836	NEG		bta-miR-1839	bta-miR-1839	ENSBTAG00000014472	LCMT2	0.84725	POS
bta-miR-1434-3p	bta-miR-1434-3p	ENSBTAG00000033315	DNAJC1	0.85313	POS		bta-miR-1839	bta-miR-1839	ENSBTAG00000015104	CCDC28B	-0.7901	NEG
bta-miR-1434-3p	bta-miR-1434-3p	ENSBTAG00000033902	SLC25A32	-0.91448	NEG		bta-miR-1839	bta-miR-1839	ENSBTAG00000016298	TM9SF3	0.81751	POS
bta-miR-1434-3p	bta-miR-1434-3p	ENSBTAG00000035615	UPF3B	0.94293	POS		bta-miR-1839	bta-miR-1839	ENSBTAG00000016562	SEC63	0.9214	POS
bta-miR-1434-3p	bta-miR-1434-3p	ENSBTAG00000038195	CD302	-0.85466	NEG		bta-miR-1839	bta-miR-1839	ENSBTAG00000016730	ANP32E	0.81305	POS
bta-miR-1434-3p	bta-miR-1434-3p	ENSBTAG00000038842	NEDD8	0.82777	POS		bta-miR-1839	bta-miR-1839	ENSBTAG00000016998	ARL11	-0.78437	NEG
bta-miR-1434-3p	bta-miR-1434-3p	ENSBTAG00000039075	ZNF527	-0.88218	NEG		bta-miR-1839	bta-miR-1839	ENSBTAG00000017691	KIAA0040	0.85735	POS
bta-miR-1434-3p	bta-miR-1434-3p	ENSBTAG00000039347	CLEC4D	-0.90306	NEG		bta-miR-1839	bta-miR-1839	ENSBTAG00000018802	UBE2Z	0.8727	POS
bta-miR-1434-3p	bta-miR-1434-3p	ENSBTAG00000045699	CTNNA3	0.91835	POS		bta-miR-1839	bta-miR-1839	ENSBTAG00000019020	TAX1BP1	0.90906	POS
bta-miR-1434-3p	bta-miR-1434-3p	ENSBTAG00000046493	PDCD6	-0.8665	NEG		bta-miR-1839	bta-miR-1839	ENSBTAG00000019302	BCL2	0.86426	POS
bta-miR-1434-3p	bta-miR-1434-3p	ENSBTAG00000050243	FKRP	-0.89286	NEG		bta-miR-1839	bta-miR-1839	ENSBTAG00000019409	GNPTAB	0.80095	POS
bta-miR-1434-3p	bta-miR-1434-3p	ENSBTAG00000050263	MED7	-0.87491	NEG		bta-miR-1839	bta-miR-1839	ENSBTAG00000019456	SPRED2	0.75047	POS
bta-miR-1434-3p	bta-miR-1434-3p	ENSBTAG00000050705	FAM133B	0.81429	POS		bta-miR-1839	bta-miR-1839	ENSBTAG00000019807	COL27A1	-0.88097	NEG
bta-miR-1839	bta-miR-1839	ENSBTAG00000000455	CREBZF	0.86457	POS		bta-miR-1839	bta-miR-1839	ENSBTAG00000019883	IST1	0.91787	POS
bta-miR-1839	bta-miR-1839	ENSBTAG00000000843	NDRG2	0.87784	POS		bta-miR-1839	bta-miR-1839	ENSBTAG00000020477	AHSA1	0.77439	POS
bta-miR-1839	bta-miR-1839	ENSBTAG00000001414	KCTD12	0.84013	POS		bta-miR-1839	bta-miR-1839	ENSBTAG00000020894	LAPTM4A	0.81722	POS
bta-miR-1839	bta-miR-1839	ENSBTAG00000001594	ARL6IP4	-0.91868	NEG		bta-miR-1839	bta-miR-1839	ENSBTAG00000021131	HNRNPK	0.81547	POS
bta-miR-1839	bta-miR-1839	ENSBTAG00000001844	MOGS	0.89097	POS		bta-miR-1839	bta-miR-1839	ENSBTAG00000021519	CAMLG	0.8533	POS
bta-miR-1839	bta-miR-1839	ENSBTAG00000002082	MARCKS	0.8794	POS		bta-miR-1839	bta-miR-1839	ENSBTAG00000022681	EOGT	0.86549	POS
bta-miR-1839	bta-miR-1839	ENSBTAG00000002148	RAB3D	0.89679	POS		bta-miR-1839	bta-miR-1839	ENSBTAG00000025005	METTL7A	0.74863	POS
bta-miR-1839	bta-miR-1839	ENSBTAG00000002210	LAS1L	-0.90516	NEG		bta-miR-1839	bta-miR-1839	ENSBTAG00000031184	CDKN1C	-0.8488	NEG
bta-miR-1839	bta-miR-1839	ENSBTAG00000002356	RBM47	0.88777	POS		bta-miR-1839	bta-miR-1839	ENSBTAG00000043962	SLC2A13	0.83097	POS
bta-miR-1839	bta-miR-1839	ENSBTAG00000003941	AP1AR	0.91391	POS		bta-miR-1839	bta-miR-1839	ENSBTAG00000044070	SNX30	0.86431	POS
bta-miR-1839	bta-miR-1839	ENSBTAG00000005650	SKAP2	0.77991	POS		bta-miR-1839	bta-miR-1839	ENSBTAG00000049108	TRAT1	0.89325	POS
bta-miR-1839	bta-miR-1839	ENSBTAG00000005816	IRF9	0.72533	POS		bta-miR-1839	bta-miR-1839	ENSBTAG00000052904	MEX3B	0.75923	POS
bta-miR-1839	bta-miR-1839	ENSBTAG00000006833	LMAN1	0.88288	POS		bta-miR-1839	bta-miR-1839	ENSBTAG00000054943	MED31	0.78914	POS
bta-miR-1839	bta-miR-1839	ENSBTAG00000007939	CHMP2B	0.71595	POS		bta-miR-2332	bta-miR-2332	ENSBTAG00000000094	ATPAF1	-0.88972	NEG
bta-miR-1839	bta-miR-1839	ENSBTAG00000008429	LRP4	0.87445	POS		bta-miR-2332	bta-miR-2332	ENSBTAG00000000111	UGP2	-0.95601	NEG
bta-miR-1839	bta-miR-1839	ENSBTAG00000008493	AQP3	0.95294	POS		bta-miR-2332	bta-miR-2332	ENSBTAG00000000260	ZNRF2	-0.90685	NEG
bta-miR-1839	bta-miR-1839	ENSBTAG00000008800	XKR8	0.83467	POS		bta-miR-2332	bta-miR-2332	ENSBTAG00000000533	ZNF684	-0.75165	NEG
bta-miR-1839	bta-miR-1839	ENSBTAG00000010760	REV3L	0.87719	POS		bta-miR-2332	bta-miR-2332	ENSBTAG00000000981	KLHDC8B	0.85299	POS
bta-miR-1839	bta-miR-1839	ENSBTAG00000010994	CTSF	-0.73398	NEG		bta-miR-2332	bta-miR-2332	ENSBTAG00000001928	PDIA6	-0.91716	NEG
bta-miR-1839	bta-miR-1839	ENSBTAG00000011648	TMLHE	0.85475	POS		bta-miR-2332	bta-miR-2332	ENSBTAG00000002185	RNF7	-0.84403	NEG
bta-miR-1839	bta-miR-1839	ENSBTAG00000011873	KCNE3	0.77442	POS		bta-miR-2332	bta-miR-2332	ENSBTAG00000002220	SPTLC1	-0.75706	NEG
bta-miR-1839	bta-miR-1839	ENSBTAG00000011973	DCAF16	0.89691	POS		bta-miR-2332	bta-miR-2332	ENSBTAG00000002356	RBM47	-0.75028	NEG
bta-miR-1839	bta-miR-1839	ENSBTAG00000012253	AGO1	0.75368	POS		bta-miR-2332	bta-miR-2332	ENSBTAG00000002655	ZWINT	-0.95468	NEG
bta-miR-1839	bta-miR-1839	ENSBTAG00000012260	MTRF1	0.7939	POS		bta-miR-2332	bta-miR-2332	ENSBTAG00000002796	KLHL3	-0.84642	NEG
bta-miR-1839	bta-miR-1839	ENSBTAG00000012744	UBE2M	-0.89856	NEG		bta-miR-2332	bta-miR-2332	ENSBTAG00000003399	SMARCA5	-0.81596	NEG
bta-miR-1839	bta-miR-1839	ENSBTAG00000013074	PPP1R15B	0.89372	POS		bta-miR-2332	bta-miR-2332	ENSBTAG00000004387	MTPAP	-0.95001	NEG
bta-miR-1839	bta-miR-1839	ENSBTAG00000013555	ACVR1B	0.79868	POS		bta-miR-2332	bta-miR-2332	ENSBTAG00000005136	ABI1	-0.79393	NEG
bta-miR-1839	bta-miR-1839	ENSBTAG00000013957	GALNT3	0.81024	POS		bta-miR-2332	bta-miR-2332	ENSBTAG00000005650	SKAP2	-0.72672	NEG
bta-miR-1839	bta-miR-1839	ENSBTAG00000014140	ATP1B3	0.84699	POS		bta-miR-2332	bta-miR-2332	ENSBTAG00000005786	ATXN3	-0.84039	NEG
bta-miR-1839	bta-miR-1839	ENSBTAG00000014472	LCMT2	0.81576	POS		bta-miR-2332	bta-miR-2332	ENSBTAG00000006059	TSN	-0.88451	NEG
bta-miR-1839	bta-miR-1839	ENSBTAG00000014602	CAMTA1	0.82368	POS		bta-miR-2332	bta-miR-2332	ENSBTAG00000006086	MMP28	-0.71913	NEG
bta-miR-1839	bta-miR-1839	ENSBTAG00000014824	MMP14	0.75666	POS		bta-miR-2332	bta-miR-2332	ENSBTAG00000006369	MRPS35	-0.90978	NEG
bta-miR-1839	bta-miR-1839	ENSBTAG00000014884	HIPK3	0.88807	POS		bta-miR-2332	bta-miR-2332	ENSBTAG00000006564	PSMA1	-0.77997	NEG
bta-miR-1839	bta-miR-1839	ENSBTAG00000015919	PARM1	0.83494	POS		bta-miR-2332	bta-miR-2332	ENSBTAG00000006940	USP48	-0.81062	NEG
bta-miR-1839	bta-miR-1839	ENSBTAG00000016362	POU6F1	0.76048	POS		bta-miR-2332	bta-miR-2332	ENSBTAG00000007020	ZNF502	-0.82665	NEG
bta-miR-1839	bta-miR-1839	ENSBTAG00000016563	GOLGA4	0.78221	POS		bta-miR-2332	bta-miR-2332	ENSBTAG00000007275	TREM2	0.78622	POS
bta-miR-1839	bta-miR-1839	ENSBTAG00000016649	CCND2	0.73566	POS		bta-miR-2332	bta-miR-2332	ENSBTAG00000007413	CEP41	-0.87631	NEG
bta-miR-1839	bta-miR-1839	ENSBTAG00000016799	ERN1	0.88391	POS		bta-miR-2332	bta-miR-2332	ENSBTAG00000007644	GNG7	-0.86133	NEG
bta-miR-1839	bta-miR-1839	ENSBTAG00000018249	KCNN3	0.93509	POS		bta-miR-2332	bta-miR-2332	ENSBTAG00000007939	CHMP2B	-0.83784	NEG
bta-miR-1839	bta-miR-1839	ENSBTAG00000018358	STAC3	-0.80334	NEG		bta-miR-2332	bta-miR-2332	ENSBTAG00000007953	FBXW7	0.79774	POS
bta-miR-1839	bta-miR-1839	ENSBTAG00000018824	MIA3	0.7242	POS		bta-miR-2332	bta-miR-2332	ENSBTAG00000007976	FAM3C	-0.90794	NEG
bta-miR-1839	bta-miR-1839	ENSBTAG00000019264	EDEM3	0.86121	POS		bta-miR-2332	bta-miR-2332	ENSBTAG00000008008	TLR2	-0.88972	NEG
bta-miR-1839	bta-miR-1839	ENSBTAG00000019376	FNDC3B	0.94249	POS		bta-miR-2332	bta-miR-2332	ENSBTAG00000008099	CCR5	0.76966	POS
bta-miR-1839	bta-miR-1839	ENSBTAG00000019409	GNPTAB	0.83444	POS		bta-miR-2332	bta-miR-2332	ENSBTAG00000008423	TIMM22	-0.81829	NEG
bta-miR-1839	bta-miR-1839	ENSBTAG00000019456	SPRED2	0.93846	POS		bta-miR-2332	bta-miR-2332	ENSBTAG00000008493	AQP3	-0.81364	NEG
bta-miR-1839	bta-miR-1839	ENSBTAG00000019625	EHHADH	0.79199	POS		bta-miR-2332	bta-miR-2332	ENSBTAG00000009022	DNAJC30	-0.99322	NEG
bta-miR-1839	bta-miR-1839	ENSBTAG00000019665	IL1RN	0.83348	POS		bta-miR-2332	bta-miR-2332	ENSBTAG00000009172	BCAT2	-0.80357	NEG
bta-miR-1839	bta-miR-1839	ENSBTAG00000019785	CIC	0.87062	POS		bta-miR-2332	bta-miR-2332	ENSBTAG00000009394	NSMCE2	-0.80998	NEG
bta-miR-1839	bta-miR-1839	ENSBTAG00000020247	ADCYAP1R1	0.77945	POS		bta-miR-2332	bta-miR-2332	ENSBTAG00000009886	KDELR3	-0.88967	NEG
bta-miR-1839	bta-miR-1839	ENSBTAG00000020527	IDH1	0.93925	POS		bta-miR-2332	bta-miR-2332	ENSBTAG00000009991	CANT1	-0.88229	NEG
bta-miR-1839	bta-miR-1839	ENSBTAG00000021019	SLC30A4	0.82237	POS		bta-miR-2332	bta-miR-2332	ENSBTAG00000011025	BTF3L4	-0.83879	NEG
bta-miR-1839	bta-miR-1839	ENSBTAG00000025124	ZNF300	0.8813	POS		bta-miR-2332	bta-miR-2332	ENSBTAG00000011096	ERGIC2	-0.78594	NEG
bta-miR-1839	bta-miR-1839	ENSBTAG00000025443	FNIP1	0.84444	POS		bta-miR-2332	bta-miR-2332	ENSBTAG00000012790	TRIAP1	-0.83348	NEG
bta-miR-1839	bta-miR-1839	ENSBTAG00000026673	KPNA5	0.8752	POS		bta-miR-2332	bta-miR-2332	ENSBTAG00000013449	RAB3GAP1	-0.79463	NEG
bta-miR-1839	bta-miR-1839	ENSBTAG00000026716	IBTK	0.8792	POS		bta-miR-2332	bta-miR-2332	ENSBTAG00000013678	OSGIN2	-0.91984	NEG
bta-miR-1839	bta-miR-1839	ENSBTAG00000030340	IFFO2	0.80682	POS		bta-miR-2332	bta-miR-2332	ENSBTAG00000014472	LCMT2	-0.79667	NEG
bta-miR-1839	bta-miR-1839	ENSBTAG00000031358	DPYD	0.82144	POS		bta-miR-2332	bta-miR-2332	ENSBTAG00000015104	CCDC28B	0.95645	POS
bta-miR-1839	bta-miR-1839	ENSBTAG00000031741	ZNF322	0.8052	POS		bta-miR-2332	bta-miR-2332	ENSBTAG00000015504	ZNF131	-0.81964	NEG
bta-miR-1839	bta-miR-1839	ENSBTAG00000033685	CCNJ	0.86845	POS		bta-miR-2332	bta-miR-2332	ENSBTAG00000015969	STK40	0.85518	POS
bta-miR-1839	bta-miR-1839	ENSBTAG00000038610	ZBTB26	0.98468	POS		bta-miR-2332	bta-miR-2332	ENSBTAG00000016298	TM9SF3	-0.81523	NEG
bta-miR-1839	bta-miR-1839	ENSBTAG00000040151	GCH1	0.79978	POS		bta-miR-2332	bta-miR-2332	ENSBTAG00000016442	MAP4K3	-0.92837	NEG
bta-miR-1839	bta-miR-1839	ENSBTAG00000046185	BTBD7	0.75467	POS		bta-miR-2332	bta-miR-2332	ENSBTAG00000016562	SEC63	-0.92998	NEG
bta-miR-1839	bta-miR-1839	ENSBTAG00000047874	PRPF38B	-0.83917	NEG		bta-miR-2332	bta-miR-2332	ENSBTAG00000016817	SNRNP40	-0.77058	NEG
bta-miR-1839	bta-miR-1839	ENSBTAG00000049285	TNFRSF17	0.8872	POS		bta-miR-2332	bta-miR-2332	ENSBTAG00000016998	ARL11	0.83951	POS
bta-miR-1839	bta-miR-1839	ENSBTAG00000049358	ZNF287	0.81208	POS		bta-miR-2332	bta-miR-2332	ENSBTAG00000017141	CGRRF1	-0.83293	NEG
bta-miR-1839	bta-miR-1839	ENSBTAG00000049766	DUSP28	0.74439	POS		bta-miR-2332	bta-miR-2332	ENSBTAG00000017691	KIAA0040	-0.8747	NEG
bta-miR-1839	bta-miR-1839	ENSBTAG00000051150	TOMM7	-0.75249	NEG		bta-miR-2332	bta-miR-2332	ENSBTAG00000019020	TAX1BP1	-0.77991	NEG
bta-miR-1839	bta-miR-1839	ENSBTAG00000054429	KCTD21	0.85963	POS		bta-miR-2332	bta-miR-2332	ENSBTAG00000019663	DECR1	-0.79329	NEG
bta-miR-1839	bta-miR-1839	ENSBTAG00000055252	UBE2E1	-0.74609	NEG		bta-miR-2332	bta-miR-2332	ENSBTAG00000019883	IST1	-0.88958	NEG
bta-miR-2332	bta-miR-2332	bta-miR-92b	bta-miR-92b	0.95797	POS		bta-miR-2332	bta-miR-2332	ENSBTAG00000020050	MLEC	-0.79636	NEG
bta-miR-2332	bta-miR-2332	ENSBTAG00000000593	ST8SIA1	-0.68145	NEG		bta-miR-2332	bta-miR-2332	ENSBTAG00000020283	DUSP5	-0.86139	NEG
bta-miR-2332	bta-miR-2332	ENSBTAG00000000678	CSDE1	-0.82409	NEG		bta-miR-2332	bta-miR-2332	ENSBTAG00000020477	AHSA1	-0.76326	NEG
bta-miR-2332	bta-miR-2332	ENSBTAG00000000764	GIPC1	0.82833	POS		bta-miR-2332	bta-miR-2332	ENSBTAG00000020527	IDH1	-0.84303	NEG
bta-miR-2332	bta-miR-2332	ENSBTAG00000000941	PLEKHB2	-0.83285	NEG		bta-miR-2332	bta-miR-2332	ENSBTAG00000020894	LAPTM4A	-0.75626	NEG
bta-miR-2332	bta-miR-2332	ENSBTAG00000000981	KLHDC8B	0.74331	POS		bta-miR-2332	bta-miR-2332	ENSBTAG00000020935	HIF1A	-0.90963	NEG
bta-miR-2332	bta-miR-2332	ENSBTAG00000001254	ANKRD46	-0.71385	NEG		bta-miR-2332	bta-miR-2332	ENSBTAG00000020969	DCAF6	-0.85755	NEG
bta-miR-2332	bta-miR-2332	ENSBTAG00000001578	ADPGK	-0.78688	NEG		bta-miR-2332	bta-miR-2332	ENSBTAG00000021131	HNRNPK	-0.84651	NEG
bta-miR-2332	bta-miR-2332	ENSBTAG00000001928	PDIA6	-0.71368	NEG		bta-miR-2332	bta-miR-2332	ENSBTAG00000021680	SKA2	-0.83674	NEG
bta-miR-2332	bta-miR-2332	ENSBTAG00000002321	AMT	0.89057	POS		bta-miR-2332	bta-miR-2332	ENSBTAG00000022109	SCOC	-0.80618	NEG
bta-miR-2332	bta-miR-2332	ENSBTAG00000002792	FUT11	-0.83364	NEG		bta-miR-2332	bta-miR-2332	ENSBTAG00000022681	EOGT	-0.85657	NEG
bta-miR-2332	bta-miR-2332	ENSBTAG00000002904	ZNF787	0.88414	POS		bta-miR-2332	bta-miR-2332	ENSBTAG00000024275	XRCC4	-0.88839	NEG
bta-miR-2332	bta-miR-2332	ENSBTAG00000003421	RNF40	-0.73734	NEG		bta-miR-2332	bta-miR-2332	ENSBTAG00000025029	MAN2A1	-0.78852	NEG
bta-miR-2332	bta-miR-2332	ENSBTAG00000005195	ZNF200	-0.80601	NEG		bta-miR-2332	bta-miR-2332	ENSBTAG00000031134	YWHAH	-0.84813	NEG
bta-miR-2332	bta-miR-2332	ENSBTAG00000005795	DHX32	-0.78131	NEG		bta-miR-2332	bta-miR-2332	ENSBTAG00000031184	CDKN1C	0.9044	POS
bta-miR-2332	bta-miR-2332	ENSBTAG00000005865	MAPK6	-0.85467	NEG		bta-miR-2332	bta-miR-2332	ENSBTAG00000032003	ZCCHC13	-0.83429	NEG
bta-miR-2332	bta-miR-2332	ENSBTAG00000007159	ESR1	-0.8052	NEG		bta-miR-2332	bta-miR-2332	ENSBTAG00000033078	CNEP1R1	-0.89121	NEG
bta-miR-2332	bta-miR-2332	ENSBTAG00000007871	SNX12	-0.81423	NEG		bta-miR-2332	bta-miR-2332	ENSBTAG00000037508	EBF1	-0.77963	NEG
bta-miR-2332	bta-miR-2332	ENSBTAG00000008278	TMEM187	0.90346	POS		bta-miR-2332	bta-miR-2332	ENSBTAG00000040088	SLC9B2	-0.83146	NEG
bta-miR-2332	bta-miR-2332	ENSBTAG00000008372	PEX11B	-0.72232	NEG		bta-miR-2332	bta-miR-2332	ENSBTAG00000043962	SLC2A13	-0.76781	NEG
bta-miR-2332	bta-miR-2332	ENSBTAG00000008649	ETV3	-0.84967	NEG		bta-miR-2332	bta-miR-2332	ENSBTAG00000046142	PRKAR1B	0.83031	POS
bta-miR-2332	bta-miR-2332	ENSBTAG00000009620	WDR27	0.70782	POS		bta-miR-2332	bta-miR-2332	ENSBTAG00000046266	TNFSF9	-0.87532	NEG
bta-miR-2332	bta-miR-2332	ENSBTAG00000010052	EXD2	-0.93084	NEG		bta-miR-2332	bta-miR-2332	ENSBTAG00000046493	PDCD6	-0.80957	NEG
bta-miR-2332	bta-miR-2332	ENSBTAG00000010157	TOMM22	0.74894	POS		bta-miR-2332	bta-miR-2332	ENSBTAG00000047768	COX7B	-0.86079	NEG
bta-miR-2332	bta-miR-2332	ENSBTAG00000010763	DUSP16	-0.85832	NEG		bta-miR-2332	bta-miR-2332	ENSBTAG00000048286	E2F6	-0.86519	NEG
bta-miR-2332	bta-miR-2332	ENSBTAG00000011463	MID1IP1	-0.78244	NEG		bta-miR-2332	bta-miR-2332	ENSBTAG00000055077	MRPL33	-0.9418	NEG
bta-miR-2332	bta-miR-2332	ENSBTAG00000011998	DUT	0.92516	POS		bta-miR-2419-5p	bta-miR-2419-5p	ENSBTAG00000001137	CLTA	0.76827	POS
bta-miR-2332	bta-miR-2332	ENSBTAG00000012146	PPP1CA	0.88383	POS		bta-miR-2419-5p	bta-miR-2419-5p	ENSBTAG00000001937	ANAPC11	0.72204	POS
bta-miR-2332	bta-miR-2332	ENSBTAG00000012954	ERAS	0.76457	POS		bta-miR-2419-5p	bta-miR-2419-5p	ENSBTAG00000002883	RPTOR	-0.82331	NEG
bta-miR-2332	bta-miR-2332	ENSBTAG00000013153	NF2	-0.83262	NEG		bta-miR-2419-5p	bta-miR-2419-5p	ENSBTAG00000003506	STEAP2	-0.78689	NEG
bta-miR-2332	bta-miR-2332	ENSBTAG00000013449	RAB3GAP1	-0.8228	NEG		bta-miR-2419-5p	bta-miR-2419-5p	ENSBTAG00000003825	PTPN12	-0.81608	NEG
bta-miR-2332	bta-miR-2332	ENSBTAG00000013946	PRPF3	-0.7848	NEG		bta-miR-2419-5p	bta-miR-2419-5p	ENSBTAG00000005064	WARS2	0.96221	POS
bta-miR-2332	bta-miR-2332	ENSBTAG00000014112	EXOC4	-0.92002	NEG		bta-miR-2419-5p	bta-miR-2419-5p	ENSBTAG00000005650	SKAP2	-0.83868	NEG
bta-miR-2332	bta-miR-2332	ENSBTAG00000014406	LATS2	-0.78048	NEG		bta-miR-2419-5p	bta-miR-2419-5p	ENSBTAG00000005865	MAPK6	-0.89294	NEG
bta-miR-2332	bta-miR-2332	ENSBTAG00000014603	VAMP1	0.85196	POS		bta-miR-2419-5p	bta-miR-2419-5p	ENSBTAG00000007149	NYNRIN	0.93589	POS
bta-miR-2332	bta-miR-2332	ENSBTAG00000015024	GXYLT1	-0.77869	NEG		bta-miR-2419-5p	bta-miR-2419-5p	ENSBTAG00000007275	TREM2	0.79559	POS
bta-miR-2332	bta-miR-2332	ENSBTAG00000015104	CCDC28B	0.78049	POS		bta-miR-2419-5p	bta-miR-2419-5p	ENSBTAG00000008154	LIMD2	0.94758	POS
bta-miR-2332	bta-miR-2332	ENSBTAG00000015711	BTG2	-0.89809	NEG		bta-miR-2419-5p	bta-miR-2419-5p	ENSBTAG00000008967	RAP1B	-0.80258	NEG
bta-miR-2332	bta-miR-2332	ENSBTAG00000016298	TM9SF3	-0.84302	NEG		bta-miR-2419-5p	bta-miR-2419-5p	ENSBTAG00000009163	TMEM234	0.86509	POS
bta-miR-2332	bta-miR-2332	ENSBTAG00000016555	TRPT1	0.89657	POS		bta-miR-2419-5p	bta-miR-2419-5p	ENSBTAG00000010994	CTSF	-0.95316	NEG
bta-miR-2332	bta-miR-2332	ENSBTAG00000016560	DNAJC4	0.87936	POS		bta-miR-2419-5p	bta-miR-2419-5p	ENSBTAG00000011647	SLC25A15	-0.88705	NEG
bta-miR-2332	bta-miR-2332	ENSBTAG00000016643	CYB561D1	0.81611	POS		bta-miR-2419-5p	bta-miR-2419-5p	ENSBTAG00000012146	PPP1CA	0.78886	POS
bta-miR-2332	bta-miR-2332	ENSBTAG00000016730	ANP32E	-0.84933	NEG		bta-miR-2419-5p	bta-miR-2419-5p	ENSBTAG00000012943	PPARGC1B	-0.72737	NEG
bta-miR-2332	bta-miR-2332	ENSBTAG00000016998	ARL11	0.82361	POS		bta-miR-2419-5p	bta-miR-2419-5p	ENSBTAG00000014536	SFXN1	0.79096	POS
bta-miR-2332	bta-miR-2332	ENSBTAG00000017275	COIL	-0.90203	NEG		bta-miR-2419-5p	bta-miR-2419-5p	ENSBTAG00000016847	ARL4D	-0.75001	NEG
bta-miR-2332	bta-miR-2332	ENSBTAG00000017755	EWSR1	0.80459	POS		bta-miR-2419-5p	bta-miR-2419-5p	ENSBTAG00000017115	TMEM41A	0.80919	POS
bta-miR-2332	bta-miR-2332	ENSBTAG00000017994	MAX	-0.90417	NEG		bta-miR-2419-5p	bta-miR-2419-5p	ENSBTAG00000017263	MXI1	-0.80821	NEG
bta-miR-2332	bta-miR-2332	ENSBTAG00000018094	ZNF689	-0.85557	NEG		bta-miR-2419-5p	bta-miR-2419-5p	ENSBTAG00000017860	HIPK2	-0.834	NEG
bta-miR-2332	bta-miR-2332	ENSBTAG00000019020	TAX1BP1	-0.7264	NEG		bta-miR-2419-5p	bta-miR-2419-5p	ENSBTAG00000018993	ITGB7	0.75445	POS
bta-miR-2332	bta-miR-2332	ENSBTAG00000019107	GAS7	-0.73444	NEG		bta-miR-2419-5p	bta-miR-2419-5p	ENSBTAG00000019107	GAS7	0.96722	POS
bta-miR-2332	bta-miR-2332	ENSBTAG00000019302	BCL2	-0.8768	NEG		bta-miR-2419-5p	bta-miR-2419-5p	ENSBTAG00000019456	SPRED2	-0.80438	NEG
bta-miR-2332	bta-miR-2332	ENSBTAG00000020015	DFFB	0.73961	POS		bta-miR-2419-5p	bta-miR-2419-5p	ENSBTAG00000021849	DUS4L	0.8607	POS
bta-miR-2332	bta-miR-2332	ENSBTAG00000020405	NDUFB9	0.7804	POS		bta-miR-2419-5p	bta-miR-2419-5p	ENSBTAG00000038541	ZNF879	-0.69742	NEG
bta-miR-2332	bta-miR-2332	ENSBTAG00000020894	LAPTM4A	-0.70098	NEG		bta-miR-2419-5p	bta-miR-2419-5p	ENSBTAG00000040151	GCH1	-0.80066	NEG
bta-miR-2332	bta-miR-2332	ENSBTAG00000026754	RNF41	-0.88803	NEG		bta-miR-2419-5p	bta-miR-2419-5p	ENSBTAG00000054773	UBE2R2	-0.82965	NEG
bta-miR-2332	bta-miR-2332	ENSBTAG00000027321	CCDC18	0.903	POS		bta-miR-2478	bta-miR-2478	bta-miR-574	bta-miR-574	0.90114	POS
bta-miR-2332	bta-miR-2332	ENSBTAG00000030710	ITGB3BP	-0.93905	NEG		bta-miR-2478	bta-miR-2478	bta-miR-6119-3p	bta-miR-6119-3p	-0.83583	NEG
bta-miR-2332	bta-miR-2332	ENSBTAG00000034531	RNF146	-0.79702	NEG		bta-miR-2478	bta-miR-2478	bta-miR-92b	bta-miR-92b	0.79632	POS
bta-miR-2332	bta-miR-2332	ENSBTAG00000038815	DIAPH2	-0.86342	NEG		bta-miR-2478	bta-miR-2478	ENSBTAG00000001242	ADRB1	0.83339	POS
bta-miR-2332	bta-miR-2332	ENSBTAG00000040088	SLC9B2	-0.73468	NEG		bta-miR-2478	bta-miR-2478	ENSBTAG00000001698	CHTF8	-0.72711	NEG
bta-miR-2332	bta-miR-2332	ENSBTAG00000043962	SLC2A13	-0.88334	NEG		bta-miR-2478	bta-miR-2478	ENSBTAG00000001729	DUSP10	-0.78425	NEG
bta-miR-2332	bta-miR-2332	ENSBTAG00000047717	FAM222B	-0.71206	NEG		bta-miR-2478	bta-miR-2478	ENSBTAG00000001937	ANAPC11	0.66421	POS
bta-miR-2332	bta-miR-2332	ENSBTAG00000048059	TMEM86A	-0.91832	NEG		bta-miR-2478	bta-miR-2478	ENSBTAG00000002129	KLF5	0.84809	POS
bta-miR-2332	bta-miR-2332	ENSBTAG00000049932	LILRA4	-0.73317	NEG		bta-miR-2478	bta-miR-2478	ENSBTAG00000002321	AMT	0.8208	POS
bta-miR-2419-5p	bta-miR-2419-5p	ENSBTAG00000000111	UGP2	-0.74183	NEG		bta-miR-2478	bta-miR-2478	ENSBTAG00000003679	PAAF1	0.81557	POS
bta-miR-2419-5p	bta-miR-2419-5p	ENSBTAG00000000213	TMEM39A	-0.79052	NEG		bta-miR-2478	bta-miR-2478	ENSBTAG00000003941	AP1AR	0.88934	POS
bta-miR-2419-5p	bta-miR-2419-5p	ENSBTAG00000000801	ZNF583	-0.73236	NEG		bta-miR-2478	bta-miR-2478	ENSBTAG00000005589	STK19	0.74145	POS
bta-miR-2419-5p	bta-miR-2419-5p	ENSBTAG00000000812	CD300A	-0.80847	NEG		bta-miR-2478	bta-miR-2478	ENSBTAG00000007605	FKBP4	-0.84789	NEG
bta-miR-2419-5p	bta-miR-2419-5p	ENSBTAG00000000939	KIF16B	-0.76238	NEG		bta-miR-2478	bta-miR-2478	ENSBTAG00000008353	CDKN1A	-0.84424	NEG
bta-miR-2419-5p	bta-miR-2419-5p	ENSBTAG00000000981	KLHDC8B	0.64052	POS		bta-miR-2478	bta-miR-2478	ENSBTAG00000009163	TMEM234	0.75505	POS
bta-miR-2419-5p	bta-miR-2419-5p	ENSBTAG00000001099	PIANP	0.75583	POS		bta-miR-2478	bta-miR-2478	ENSBTAG00000010735	HIGD2A	-0.72657	NEG
bta-miR-2419-5p	bta-miR-2419-5p	ENSBTAG00000001356	USP38	-0.67233	NEG		bta-miR-2478	bta-miR-2478	ENSBTAG00000011873	KCNE3	0.81158	POS
bta-miR-2419-5p	bta-miR-2419-5p	ENSBTAG00000001359	B3GNT7	-0.72615	NEG		bta-miR-2478	bta-miR-2478	ENSBTAG00000011973	DCAF16	0.77808	POS
bta-miR-2419-5p	bta-miR-2419-5p	ENSBTAG00000001450	APBB3	-0.76166	NEG		bta-miR-2478	bta-miR-2478	ENSBTAG00000012125	GDI1	-0.84464	NEG
bta-miR-2419-5p	bta-miR-2419-5p	ENSBTAG00000001574	GPATCH2	-0.7635	NEG		bta-miR-2478	bta-miR-2478	ENSBTAG00000013046	MPP1	-0.81704	NEG
bta-miR-2419-5p	bta-miR-2419-5p	ENSBTAG00000001729	DUSP10	-0.86905	NEG		bta-miR-2478	bta-miR-2478	ENSBTAG00000014855	MICAL2	0.78311	POS
bta-miR-2419-5p	bta-miR-2419-5p	ENSBTAG00000002078	KDM4A	-0.83138	NEG		bta-miR-2478	bta-miR-2478	ENSBTAG00000015450	CPEB3	-0.76696	NEG
bta-miR-2419-5p	bta-miR-2419-5p	ENSBTAG00000002391	TGFB1I1	0.70051	POS		bta-miR-2478	bta-miR-2478	ENSBTAG00000015900	CNPY3	0.91394	POS
bta-miR-2419-5p	bta-miR-2419-5p	ENSBTAG00000002720	PRPF38A	-0.6545	NEG		bta-miR-2478	bta-miR-2478	ENSBTAG00000016045	TRIB2	0.84648	POS
bta-miR-2419-5p	bta-miR-2419-5p	ENSBTAG00000002796	KLHL3	-0.71937	NEG		bta-miR-2478	bta-miR-2478	ENSBTAG00000016299	ZNF784	0.81046	POS
bta-miR-2419-5p	bta-miR-2419-5p	ENSBTAG00000003421	RNF40	-0.72877	NEG		bta-miR-2478	bta-miR-2478	ENSBTAG00000016560	DNAJC4	0.84792	POS
bta-miR-2419-5p	bta-miR-2419-5p	ENSBTAG00000003506	STEAP2	0.78186	POS		bta-miR-2478	bta-miR-2478	ENSBTAG00000018883	DCTN3	0.8181	POS
bta-miR-2419-5p	bta-miR-2419-5p	ENSBTAG00000003866	PPP1R8	-0.76849	NEG		bta-miR-2478	bta-miR-2478	ENSBTAG00000018993	ITGB7	0.74247	POS
bta-miR-2419-5p	bta-miR-2419-5p	ENSBTAG00000003959	ARHGAP24	-0.86254	NEG		bta-miR-2478	bta-miR-2478	ENSBTAG00000019293	EGR3	-0.77547	NEG
bta-miR-2419-5p	bta-miR-2419-5p	ENSBTAG00000004509	SLX4	-0.8888	NEG		bta-miR-2478	bta-miR-2478	ENSBTAG00000021974	SMUG1	0.75885	POS
bta-miR-2419-5p	bta-miR-2419-5p	ENSBTAG00000005067	UBTF	-0.78269	NEG		bta-miR-2478	bta-miR-2478	ENSBTAG00000022032	CHCHD10	0.86262	POS
bta-miR-2419-5p	bta-miR-2419-5p	ENSBTAG00000005474	CREB1	-0.69382	NEG		bta-miR-2478	bta-miR-2478	ENSBTAG00000025005	METTL7A	-0.82754	NEG
bta-miR-2419-5p	bta-miR-2419-5p	ENSBTAG00000006086	MMP28	-0.73476	NEG		bta-miR-2478	bta-miR-2478	ENSBTAG00000026993	TMBIM4	-0.88749	NEG
bta-miR-2419-5p	bta-miR-2419-5p	ENSBTAG00000006369	MRPS35	-0.71802	NEG		bta-miR-2478	bta-miR-2478	ENSBTAG00000047567	VEGFB	0.71357	POS
bta-miR-2419-5p	bta-miR-2419-5p	ENSBTAG00000006428	ZNF354A	-0.77323	NEG		bta-miR-2478	bta-miR-2478	ENSBTAG00000049665	B3GNT9	0.84132	POS
bta-miR-2419-5p	bta-miR-2419-5p	ENSBTAG00000006838	AIFM1	-0.77524	NEG		bta-miR-2478	bta-miR-2478	ENSBTAG00000052904	MEX3B	-0.78151	NEG
bta-miR-2419-5p	bta-miR-2419-5p	ENSBTAG00000006940	USP48	-0.80625	NEG		bta-miR-2478	bta-miR-2478	ENSBTAG00000054059	MYCL	0.77486	POS
bta-miR-2419-5p	bta-miR-2419-5p	ENSBTAG00000007020	ZNF502	-0.81836	NEG		bta-miR-2478	bta-miR-2478	ENSBTAG00000054773	UBE2R2	-0.77516	NEG
bta-miR-2419-5p	bta-miR-2419-5p	ENSBTAG00000007374	LHFPL2	0.7606	POS		bta-miR-450b	bta-miR-450b	ENSBTAG00000000205	MMD	-0.85031	NEG
bta-miR-2419-5p	bta-miR-2419-5p	ENSBTAG00000007624	FRMD4B	-0.7517	NEG		bta-miR-450b	bta-miR-450b	ENSBTAG00000000897	IQGAP2	0.91938	POS
bta-miR-2419-5p	bta-miR-2419-5p	ENSBTAG00000007813	CMC4	0.78501	POS		bta-miR-450b	bta-miR-450b	ENSBTAG00000001665	COG8	0.86201	POS
bta-miR-2419-5p	bta-miR-2419-5p	ENSBTAG00000008507	SPHK1	0.73483	POS		bta-miR-450b	bta-miR-450b	ENSBTAG00000002129	KLF5	0.81683	POS
bta-miR-2419-5p	bta-miR-2419-5p	ENSBTAG00000008828	IGDCC3	-0.79714	NEG		bta-miR-450b	bta-miR-450b	ENSBTAG00000002299	SEL1L3	0.78957	POS
bta-miR-2419-5p	bta-miR-2419-5p	ENSBTAG00000008958	NSMAF	-0.7668	NEG		bta-miR-450b	bta-miR-450b	ENSBTAG00000002792	FUT11	0.73498	POS
bta-miR-2419-5p	bta-miR-2419-5p	ENSBTAG00000009022	DNAJC30	-0.68795	NEG		bta-miR-450b	bta-miR-450b	ENSBTAG00000004509	SLX4	0.68608	POS
bta-miR-2419-5p	bta-miR-2419-5p	ENSBTAG00000011417	CNTRL	-0.68482	NEG		bta-miR-450b	bta-miR-450b	ENSBTAG00000004613	CSGALNACT1	-0.80599	NEG
bta-miR-2419-5p	bta-miR-2419-5p	ENSBTAG00000011431	GBA2	-0.86529	NEG		bta-miR-450b	bta-miR-450b	ENSBTAG00000005578	KAT5	0.88918	POS
bta-miR-2419-5p	bta-miR-2419-5p	ENSBTAG00000012700	CD247	0.73646	POS		bta-miR-450b	bta-miR-450b	ENSBTAG00000005586	GATM	-0.92647	NEG
bta-miR-2419-5p	bta-miR-2419-5p	ENSBTAG00000013118	CD86	-0.80814	NEG		bta-miR-450b	bta-miR-450b	ENSBTAG00000006685	IL10	0.74085	POS
bta-miR-2419-5p	bta-miR-2419-5p	ENSBTAG00000013533	CLIC1	-0.76492	NEG		bta-miR-450b	bta-miR-450b	ENSBTAG00000007520	MAPRE2	-0.75484	NEG
bta-miR-2419-5p	bta-miR-2419-5p	ENSBTAG00000014354	FXYD6	0.76687	POS		bta-miR-450b	bta-miR-450b	ENSBTAG00000007788	GRIPAP1	0.86455	POS
bta-miR-2419-5p	bta-miR-2419-5p	ENSBTAG00000014366	PRPF19	-0.68898	NEG		bta-miR-450b	bta-miR-450b	ENSBTAG00000008340	ATOX1	-0.87037	NEG
bta-miR-2419-5p	bta-miR-2419-5p	ENSBTAG00000015016	CALCOCO1	-0.69051	NEG		bta-miR-450b	bta-miR-450b	ENSBTAG00000008438	ARFIP1	0.84108	POS
bta-miR-2419-5p	bta-miR-2419-5p	ENSBTAG00000015133	CCR7	0.7718	POS		bta-miR-450b	bta-miR-450b	ENSBTAG00000008448	MEIS1	-0.77191	NEG
bta-miR-2419-5p	bta-miR-2419-5p	ENSBTAG00000015901	ARMC1	-0.74085	NEG		bta-miR-450b	bta-miR-450b	ENSBTAG00000009048	EFHD2	0.98348	POS
bta-miR-2419-5p	bta-miR-2419-5p	ENSBTAG00000016580	TEF	-0.87195	NEG		bta-miR-450b	bta-miR-450b	ENSBTAG00000010157	TOMM22	-0.77671	NEG
bta-miR-2419-5p	bta-miR-2419-5p	ENSBTAG00000016847	ARL4D	0.71437	POS		bta-miR-450b	bta-miR-450b	ENSBTAG00000011145	NDUFA4	-0.75687	NEG
bta-miR-2419-5p	bta-miR-2419-5p	ENSBTAG00000017061	SMARCAD1	-0.74623	NEG		bta-miR-450b	bta-miR-450b	ENSBTAG00000011280	TBKBP1	0.72746	POS
bta-miR-2419-5p	bta-miR-2419-5p	ENSBTAG00000017239	GABBR1	0.89582	POS		bta-miR-450b	bta-miR-450b	ENSBTAG00000011771	FICD	0.85168	POS
bta-miR-2419-5p	bta-miR-2419-5p	ENSBTAG00000017852	ALDH9A1	-0.90271	NEG		bta-miR-450b	bta-miR-450b	ENSBTAG00000011873	KCNE3	0.82257	POS
bta-miR-2419-5p	bta-miR-2419-5p	ENSBTAG00000018834	PPP1R37	-0.72419	NEG		bta-miR-450b	bta-miR-450b	ENSBTAG00000012330	B2M	-0.88714	NEG
bta-miR-2419-5p	bta-miR-2419-5p	ENSBTAG00000019293	EGR3	-0.74985	NEG		bta-miR-450b	bta-miR-450b	ENSBTAG00000013322	POMGNT1	0.84772	POS
bta-miR-2419-5p	bta-miR-2419-5p	ENSBTAG00000019617	PTPN22	-0.72411	NEG		bta-miR-450b	bta-miR-450b	ENSBTAG00000013957	GALNT3	0.88657	POS
bta-miR-2419-5p	bta-miR-2419-5p	ENSBTAG00000019646	TRIM41	-0.87589	NEG		bta-miR-450b	bta-miR-450b	ENSBTAG00000014167	RNF121	0.75585	POS
bta-miR-2419-5p	bta-miR-2419-5p	ENSBTAG00000020283	DUSP5	-0.68855	NEG		bta-miR-450b	bta-miR-450b	ENSBTAG00000014603	VAMP1	0.8861	POS
bta-miR-2419-5p	bta-miR-2419-5p	ENSBTAG00000020355	KLF4	-0.6664	NEG		bta-miR-450b	bta-miR-450b	ENSBTAG00000015711	BTG2	0.97232	POS
bta-miR-2419-5p	bta-miR-2419-5p	ENSBTAG00000020751	HSF1	-0.77223	NEG		bta-miR-450b	bta-miR-450b	ENSBTAG00000015920	TMEM147	-0.79935	NEG
bta-miR-2419-5p	bta-miR-2419-5p	ENSBTAG00000020815	UHRF2	-0.81067	NEG		bta-miR-450b	bta-miR-450b	ENSBTAG00000016250	AKTIP	0.81966	POS
bta-miR-2419-5p	bta-miR-2419-5p	ENSBTAG00000020858	UPF3A	-0.8069	NEG		bta-miR-450b	bta-miR-450b	ENSBTAG00000017981	ADRB3	-0.81885	NEG
bta-miR-2419-5p	bta-miR-2419-5p	ENSBTAG00000021193	FBXO5	-0.66106	NEG		bta-miR-450b	bta-miR-450b	ENSBTAG00000018249	KCNN3	-0.79798	NEG
bta-miR-2419-5p	bta-miR-2419-5p	ENSBTAG00000023028	WDFY4	-0.77904	NEG		bta-miR-450b	bta-miR-450b	ENSBTAG00000018705	ADCY3	0.83045	POS
bta-miR-2419-5p	bta-miR-2419-5p	ENSBTAG00000024275	XRCC4	-0.7294	NEG		bta-miR-450b	bta-miR-450b	ENSBTAG00000018834	PPP1R37	0.86799	POS
bta-miR-2419-5p	bta-miR-2419-5p	ENSBTAG00000027431	ZNF227	-0.79419	NEG		bta-miR-450b	bta-miR-450b	ENSBTAG00000019202	EAF1	-0.78604	NEG
bta-miR-2419-5p	bta-miR-2419-5p	ENSBTAG00000030951	ZNF655	-0.76688	NEG		bta-miR-450b	bta-miR-450b	ENSBTAG00000019552	PGRMC1	-0.81598	NEG
bta-miR-2419-5p	bta-miR-2419-5p	ENSBTAG00000032481	DAPL1	0.91225	POS		bta-miR-450b	bta-miR-450b	ENSBTAG00000020405	NDUFB9	-0.72241	NEG
bta-miR-2419-5p	bta-miR-2419-5p	ENSBTAG00000034659	UBTD2	-0.75201	NEG		bta-miR-450b	bta-miR-450b	ENSBTAG00000020610	ANKZF1	0.9319	POS
bta-miR-2419-5p	bta-miR-2419-5p	ENSBTAG00000035084	FZD3	-0.81291	NEG		bta-miR-450b	bta-miR-450b	ENSBTAG00000025853	HOMER1	0.78107	POS
bta-miR-2419-5p	bta-miR-2419-5p	ENSBTAG00000037508	EBF1	-0.71205	NEG		bta-miR-450b	bta-miR-450b	ENSBTAG00000027051	PTAFR	-0.89295	NEG
bta-miR-2419-5p	bta-miR-2419-5p	ENSBTAG00000039391	USP27X	-0.73333	NEG		bta-miR-450b	bta-miR-450b	ENSBTAG00000032481	DAPL1	0.82773	POS
bta-miR-2419-5p	bta-miR-2419-5p	ENSBTAG00000044070	SNX30	-0.74164	NEG		bta-miR-450b	bta-miR-450b	ENSBTAG00000034495	GTF2F2	0.84907	POS
bta-miR-2419-5p	bta-miR-2419-5p	ENSBTAG00000046142	PRKAR1B	0.78111	POS		bta-miR-450b	bta-miR-450b	ENSBTAG00000040607	SLA2	-0.80318	NEG
bta-miR-2419-5p	bta-miR-2419-5p	ENSBTAG00000048286	E2F6	-0.83819	NEG		bta-miR-450b	bta-miR-450b	ENSBTAG00000045877	TSC22D3	-0.8221	NEG
bta-miR-2419-5p	bta-miR-2419-5p	ENSBTAG00000048550	GCSAM	-0.79843	NEG		bta-miR-450b	bta-miR-450b	ENSBTAG00000049665	B3GNT9	0.76549	POS
bta-miR-2419-5p	bta-miR-2419-5p	ENSBTAG00000049889	ZBED4	-0.8039	NEG		bta-miR-450b	bta-miR-450b	ENSBTAG00000050243	FKRP	0.79674	POS
bta-miR-2419-5p	bta-miR-2419-5p	ENSBTAG00000050091	GCNT4	0.86771	POS		bta-miR-574	bta-miR-574	bta-miR-6119-3p	bta-miR-6119-3p	-0.97269	NEG
bta-miR-2419-5p	bta-miR-2419-5p	ENSBTAG00000050243	FKRP	-0.7367	NEG		bta-miR-574	bta-miR-574	ENSBTAG00000000764	GIPC1	0.85912	POS
bta-miR-2419-5p	bta-miR-2419-5p	ENSBTAG00000050281	ZNF23	-0.84725	NEG		bta-miR-574	bta-miR-574	ENSBTAG00000000941	PLEKHB2	-0.7856	NEG
bta-miR-2419-5p	bta-miR-2419-5p	ENSBTAG00000051245	SOX4	0.75851	POS		bta-miR-574	bta-miR-574	ENSBTAG00000001414	KCTD12	-0.81044	NEG
bta-miR-2419-5p	bta-miR-2419-5p	ENSBTAG00000055077	MRPL33	-0.79445	NEG		bta-miR-574	bta-miR-574	ENSBTAG00000001698	CHTF8	-0.893	NEG
bta-miR-2478	bta-miR-2478	bta-miR-574	bta-miR-574	-0.84497	NEG		bta-miR-574	bta-miR-574	ENSBTAG00000001729	DUSP10	-0.85423	NEG
bta-miR-2478	bta-miR-2478	ENSBTAG00000000448	BDH1	0.70128	POS		bta-miR-574	bta-miR-574	ENSBTAG00000001937	ANAPC11	0.72578	POS
bta-miR-2478	bta-miR-2478	ENSBTAG00000000455	CREBZF	0.82415	POS		bta-miR-574	bta-miR-574	ENSBTAG00000003941	AP1AR	0.72499	POS
bta-miR-2478	bta-miR-2478	ENSBTAG00000000705	COX7A2L	0.79785	POS		bta-miR-574	bta-miR-574	ENSBTAG00000007147	CUEDC1	0.86657	POS
bta-miR-2478	bta-miR-2478	ENSBTAG00000000746	KAT2B	0.7176	POS		bta-miR-574	bta-miR-574	ENSBTAG00000007605	FKBP4	-0.86813	NEG
bta-miR-2478	bta-miR-2478	ENSBTAG00000001074	SAYSD1	-0.87416	NEG		bta-miR-574	bta-miR-574	ENSBTAG00000009163	TMEM234	0.68708	POS
bta-miR-2478	bta-miR-2478	ENSBTAG00000001112	SMOX	-0.81463	NEG		bta-miR-574	bta-miR-574	ENSBTAG00000009310	UTP3	-0.87984	NEG
bta-miR-2478	bta-miR-2478	ENSBTAG00000001450	APBB3	0.75071	POS		bta-miR-574	bta-miR-574	ENSBTAG00000009646	ALDH7A1	-0.88732	NEG
bta-miR-2478	bta-miR-2478	ENSBTAG00000001470	DTX2	0.74013	POS		bta-miR-574	bta-miR-574	ENSBTAG00000010668	GEMIN7	0.82583	POS
bta-miR-2478	bta-miR-2478	ENSBTAG00000001594	ARL6IP4	-0.76005	NEG		bta-miR-574	bta-miR-574	ENSBTAG00000012125	GDI1	-0.87891	NEG
bta-miR-2478	bta-miR-2478	ENSBTAG00000001844	MOGS	0.8047	POS		bta-miR-574	bta-miR-574	ENSBTAG00000012349	LAX1	-0.76502	NEG
bta-miR-2478	bta-miR-2478	ENSBTAG00000002266	NPL	-0.78936	NEG		bta-miR-574	bta-miR-574	ENSBTAG00000013363	CAP1	-0.75727	NEG
bta-miR-2478	bta-miR-2478	ENSBTAG00000002381	ZDHHC5	-0.7285	NEG		bta-miR-574	bta-miR-574	ENSBTAG00000015450	CPEB3	-0.8532	NEG
bta-miR-2478	bta-miR-2478	ENSBTAG00000003358	MCFD2	0.79593	POS		bta-miR-574	bta-miR-574	ENSBTAG00000015900	CNPY3	0.89948	POS
bta-miR-2478	bta-miR-2478	ENSBTAG00000004361	ZBTB37	0.81834	POS		bta-miR-574	bta-miR-574	ENSBTAG00000016299	ZNF784	0.77523	POS
bta-miR-2478	bta-miR-2478	ENSBTAG00000004509	SLX4	0.72524	POS		bta-miR-574	bta-miR-574	ENSBTAG00000016560	DNAJC4	0.77112	POS
bta-miR-2478	bta-miR-2478	ENSBTAG00000005586	GATM	-0.78334	NEG		bta-miR-574	bta-miR-574	ENSBTAG00000017244	PRPF18	-0.71466	NEG
bta-miR-2478	bta-miR-2478	ENSBTAG00000006135	MAP1LC3A	-0.78663	NEG		bta-miR-574	bta-miR-574	ENSBTAG00000019293	EGR3	-0.92225	NEG
bta-miR-2478	bta-miR-2478	ENSBTAG00000006550	GABARAPL2	-0.87102	NEG		bta-miR-574	bta-miR-574	ENSBTAG00000019302	BCL2	-0.88158	NEG
bta-miR-2478	bta-miR-2478	ENSBTAG00000006759	SUCLA2	0.84148	POS		bta-miR-574	bta-miR-574	ENSBTAG00000019938	N4BP1	-0.87082	NEG
bta-miR-2478	bta-miR-2478	ENSBTAG00000006884	PABPN1	-0.69565	NEG		bta-miR-574	bta-miR-574	ENSBTAG00000022032	CHCHD10	0.80195	POS
bta-miR-2478	bta-miR-2478	ENSBTAG00000006962	NFS1	0.94829	POS		bta-miR-574	bta-miR-574	ENSBTAG00000025005	METTL7A	-0.81631	NEG
bta-miR-2478	bta-miR-2478	ENSBTAG00000007066	TMTC4	0.84727	POS		bta-miR-574	bta-miR-574	ENSBTAG00000025401	DOK3	0.75034	POS
bta-miR-2478	bta-miR-2478	ENSBTAG00000007520	MAPRE2	-0.83369	NEG		bta-miR-574	bta-miR-574	ENSBTAG00000026111	LBH	-0.79	NEG
bta-miR-2478	bta-miR-2478	ENSBTAG00000007686	TBP	0.75774	POS		bta-miR-574	bta-miR-574	ENSBTAG00000026754	RNF41	-0.77446	NEG
bta-miR-2478	bta-miR-2478	ENSBTAG00000007787	HIBCH	-0.77169	NEG		bta-miR-574	bta-miR-574	ENSBTAG00000026993	TMBIM4	-0.78379	NEG
bta-miR-2478	bta-miR-2478	ENSBTAG00000007953	FBXW7	-0.68884	NEG		bta-miR-574	bta-miR-574	ENSBTAG00000034659	UBTD2	-0.86566	NEG
bta-miR-2478	bta-miR-2478	ENSBTAG00000008216	RRM2	0.73249	POS		bta-miR-574	bta-miR-574	ENSBTAG00000047567	VEGFB	0.85274	POS
bta-miR-2478	bta-miR-2478	ENSBTAG00000008353	CDKN1A	-0.85709	NEG		bta-miR-574	bta-miR-574	ENSBTAG00000052904	MEX3B	-0.84068	NEG
bta-miR-2478	bta-miR-2478	ENSBTAG00000008448	MEIS1	-0.79639	NEG		bta-miR-574	bta-miR-574	ENSBTAG00000054773	UBE2R2	-0.74484	NEG
bta-miR-2478	bta-miR-2478	ENSBTAG00000009281	SPRYD4	0.71563	POS		bta-miR-6119-3p	bta-miR-6119-3p	ENSBTAG00000000764	GIPC1	-0.77528	NEG
bta-miR-2478	bta-miR-2478	ENSBTAG00000009471	CEP135	0.87626	POS		bta-miR-6119-3p	bta-miR-6119-3p	ENSBTAG00000000941	PLEKHB2	0.77402	POS
bta-miR-2478	bta-miR-2478	ENSBTAG00000009803	SNCB	-0.7985	NEG		bta-miR-6119-3p	bta-miR-6119-3p	ENSBTAG00000001027	SERPINH1	0.9758	POS
bta-miR-2478	bta-miR-2478	ENSBTAG00000009987	ITGB3	-0.87629	NEG		bta-miR-6119-3p	bta-miR-6119-3p	ENSBTAG00000001414	KCTD12	0.83175	POS
bta-miR-2478	bta-miR-2478	ENSBTAG00000010587	SH3BGRL	-0.82648	NEG		bta-miR-6119-3p	bta-miR-6119-3p	ENSBTAG00000001698	CHTF8	0.87114	POS
bta-miR-2478	bta-miR-2478	ENSBTAG00000010898	SLC30A6	0.78949	POS		bta-miR-6119-3p	bta-miR-6119-3p	ENSBTAG00000002321	AMT	-0.78815	NEG
bta-miR-2478	bta-miR-2478	ENSBTAG00000011037	RBPMS2	-0.828	NEG		bta-miR-6119-3p	bta-miR-6119-3p	ENSBTAG00000007147	CUEDC1	-0.84066	NEG
bta-miR-2478	bta-miR-2478	ENSBTAG00000011096	ERGIC2	0.85262	POS		bta-miR-6119-3p	bta-miR-6119-3p	ENSBTAG00000007605	FKBP4	0.8734	POS
bta-miR-2478	bta-miR-2478	ENSBTAG00000011266	ZBTB16	-0.92212	NEG		bta-miR-6119-3p	bta-miR-6119-3p	ENSBTAG00000009310	UTP3	0.87415	POS
bta-miR-2478	bta-miR-2478	ENSBTAG00000011481	IL12RB1	0.80617	POS		bta-miR-6119-3p	bta-miR-6119-3p	ENSBTAG00000009646	ALDH7A1	0.92727	POS
bta-miR-2478	bta-miR-2478	ENSBTAG00000011620	PIGU	0.69008	POS		bta-miR-6119-3p	bta-miR-6119-3p	ENSBTAG00000010668	GEMIN7	-0.80329	NEG
bta-miR-2478	bta-miR-2478	ENSBTAG00000011648	TMLHE	0.80265	POS		bta-miR-6119-3p	bta-miR-6119-3p	ENSBTAG00000012125	GDI1	0.85157	POS
bta-miR-2478	bta-miR-2478	ENSBTAG00000011709	IMPA1	0.88159	POS		bta-miR-6119-3p	bta-miR-6119-3p	ENSBTAG00000012349	LAX1	0.82295	POS
bta-miR-2478	bta-miR-2478	ENSBTAG00000011771	FICD	0.92277	POS		bta-miR-6119-3p	bta-miR-6119-3p	ENSBTAG00000015450	CPEB3	0.84254	POS
bta-miR-2478	bta-miR-2478	ENSBTAG00000011893	HDHD2	0.75422	POS		bta-miR-6119-3p	bta-miR-6119-3p	ENSBTAG00000015900	CNPY3	-0.84619	NEG
bta-miR-2478	bta-miR-2478	ENSBTAG00000011973	DCAF16	0.70594	POS		bta-miR-6119-3p	bta-miR-6119-3p	ENSBTAG00000017244	PRPF18	0.784	POS
bta-miR-2478	bta-miR-2478	ENSBTAG00000012260	MTRF1	0.84701	POS		bta-miR-6119-3p	bta-miR-6119-3p	ENSBTAG00000019293	EGR3	0.86113	POS
bta-miR-2478	bta-miR-2478	ENSBTAG00000012408	RAB27A	-0.80218	NEG		bta-miR-6119-3p	bta-miR-6119-3p	ENSBTAG00000019302	BCL2	0.84263	POS
bta-miR-2478	bta-miR-2478	ENSBTAG00000012664	NDST2	0.76072	POS		bta-miR-6119-3p	bta-miR-6119-3p	ENSBTAG00000019665	IL1RN	-0.76312	NEG
bta-miR-2478	bta-miR-2478	ENSBTAG00000012678	COLGALT1	0.86831	POS		bta-miR-6119-3p	bta-miR-6119-3p	ENSBTAG00000019938	N4BP1	0.89899	POS
bta-miR-2478	bta-miR-2478	ENSBTAG00000013314	PBX3	0.86415	POS		bta-miR-6119-3p	bta-miR-6119-3p	ENSBTAG00000022032	CHCHD10	-0.76833	NEG
bta-miR-2478	bta-miR-2478	ENSBTAG00000013613	SMIM7	-0.91016	NEG		bta-miR-6119-3p	bta-miR-6119-3p	ENSBTAG00000025401	DOK3	-0.83024	NEG
bta-miR-2478	bta-miR-2478	ENSBTAG00000013855	ORMDL3	-0.85773	NEG		bta-miR-6119-3p	bta-miR-6119-3p	ENSBTAG00000026111	LBH	0.82608	POS
bta-miR-2478	bta-miR-2478	ENSBTAG00000013899	LARP4B	0.81135	POS		bta-miR-6119-3p	bta-miR-6119-3p	ENSBTAG00000026754	RNF41	0.80798	POS
bta-miR-2478	bta-miR-2478	ENSBTAG00000014472	LCMT2	0.92891	POS		bta-miR-6119-3p	bta-miR-6119-3p	ENSBTAG00000026993	TMBIM4	0.75061	POS
bta-miR-2478	bta-miR-2478	ENSBTAG00000015133	CCR7	-0.74908	NEG		bta-miR-6119-3p	bta-miR-6119-3p	ENSBTAG00000034659	UBTD2	0.89069	POS
bta-miR-2478	bta-miR-2478	ENSBTAG00000015901	ARMC1	0.84195	POS		bta-miR-6119-3p	bta-miR-6119-3p	ENSBTAG00000047567	VEGFB	-0.81222	NEG
bta-miR-2478	bta-miR-2478	ENSBTAG00000016315	COTL1	-0.82959	NEG		bta-miR-677	bta-miR-677	ENSBTAG00000000181	SUSD3	-0.74556	NEG
bta-miR-2478	bta-miR-2478	ENSBTAG00000016435	NOM1	0.74445	POS		bta-miR-677	bta-miR-677	ENSBTAG00000000593	ST8SIA1	0.8404	POS
bta-miR-2478	bta-miR-2478	ENSBTAG00000016743	DNTTIP1	0.74634	POS		bta-miR-677	bta-miR-677	ENSBTAG00000000632	RAD54B	-0.85157	NEG
bta-miR-2478	bta-miR-2478	ENSBTAG00000016847	ARL4D	-0.90105	NEG		bta-miR-677	bta-miR-677	ENSBTAG00000000705	COX7A2L	-0.84734	NEG
bta-miR-2478	bta-miR-2478	ENSBTAG00000017061	SMARCAD1	0.7628	POS		bta-miR-677	bta-miR-677	ENSBTAG00000000812	CD300A	-0.83016	NEG
bta-miR-2478	bta-miR-2478	ENSBTAG00000017072	ZNF384	0.83755	POS		bta-miR-677	bta-miR-677	ENSBTAG00000001069	TP53	-0.89324	NEG
bta-miR-2478	bta-miR-2478	ENSBTAG00000018705	ADCY3	-0.74324	NEG		bta-miR-677	bta-miR-677	ENSBTAG00000001099	PIANP	-0.83264	NEG
bta-miR-2478	bta-miR-2478	ENSBTAG00000018883	DCTN3	-0.81642	NEG		bta-miR-677	bta-miR-677	ENSBTAG00000001112	SMOX	0.89102	POS
bta-miR-2478	bta-miR-2478	ENSBTAG00000019278	KNTC1	0.80466	POS		bta-miR-677	bta-miR-677	ENSBTAG00000001242	ADRB1	-0.83286	NEG
bta-miR-2478	bta-miR-2478	ENSBTAG00000019376	FNDC3B	0.7122	POS		bta-miR-677	bta-miR-677	ENSBTAG00000001574	GPATCH2	-0.82452	NEG
bta-miR-2478	bta-miR-2478	ENSBTAG00000019456	SPRED2	0.86389	POS		bta-miR-677	bta-miR-677	ENSBTAG00000001594	ARL6IP4	0.94299	POS
bta-miR-2478	bta-miR-2478	ENSBTAG00000019785	CIC	0.80867	POS		bta-miR-677	bta-miR-677	ENSBTAG00000002129	KLF5	-0.82654	NEG
bta-miR-2478	bta-miR-2478	ENSBTAG00000019883	IST1	0.77376	POS		bta-miR-677	bta-miR-677	ENSBTAG00000002210	LAS1L	-0.85409	NEG
bta-miR-2478	bta-miR-2478	ENSBTAG00000020527	IDH1	0.80944	POS		bta-miR-677	bta-miR-677	ENSBTAG00000002381	ZDHHC5	0.76868	POS
bta-miR-2478	bta-miR-2478	ENSBTAG00000020751	HSF1	0.76823	POS		bta-miR-677	bta-miR-677	ENSBTAG00000002874	TMEM183A	-0.87649	NEG
bta-miR-2478	bta-miR-2478	ENSBTAG00000020815	UHRF2	0.72357	POS		bta-miR-677	bta-miR-677	ENSBTAG00000002904	ZNF787	0.88526	POS
bta-miR-2478	bta-miR-2478	ENSBTAG00000021837	RGS19	0.84974	POS		bta-miR-677	bta-miR-677	ENSBTAG00000003483	NUDT18	0.97088	POS
bta-miR-2478	bta-miR-2478	ENSBTAG00000025124	ZNF300	0.82516	POS		bta-miR-677	bta-miR-677	ENSBTAG00000003679	PAAF1	-0.89194	NEG
bta-miR-2478	bta-miR-2478	ENSBTAG00000026673	KPNA5	0.76204	POS		bta-miR-677	bta-miR-677	ENSBTAG00000003941	AP1AR	-0.88448	NEG
bta-miR-2478	bta-miR-2478	ENSBTAG00000026993	TMBIM4	-0.66571	NEG		bta-miR-677	bta-miR-677	ENSBTAG00000006296	VMA21	-0.80273	NEG
bta-miR-2478	bta-miR-2478	ENSBTAG00000027375	DUSP22	0.74012	POS		bta-miR-677	bta-miR-677	ENSBTAG00000006665	ERP29	-0.95624	NEG
bta-miR-2478	bta-miR-2478	ENSBTAG00000030557	LIN52	-0.84006	NEG		bta-miR-677	bta-miR-677	ENSBTAG00000006838	AIFM1	-0.84518	NEG
bta-miR-2478	bta-miR-2478	ENSBTAG00000031134	YWHAH	0.66332	POS		bta-miR-677	bta-miR-677	ENSBTAG00000006962	NFS1	-0.82942	NEG
bta-miR-2478	bta-miR-2478	ENSBTAG00000033902	SLC25A32	0.77479	POS		bta-miR-677	bta-miR-677	ENSBTAG00000007107	TMEM143	-0.87569	NEG
bta-miR-2478	bta-miR-2478	ENSBTAG00000038195	CD302	0.82029	POS		bta-miR-677	bta-miR-677	ENSBTAG00000007394	RPL22L1	-0.85622	NEG
bta-miR-2478	bta-miR-2478	ENSBTAG00000039391	USP27X	0.72957	POS		bta-miR-677	bta-miR-677	ENSBTAG00000007520	MAPRE2	0.82251	POS
bta-miR-2478	bta-miR-2478	ENSBTAG00000049358	ZNF287	0.96026	POS		bta-miR-677	bta-miR-677	ENSBTAG00000007605	FKBP4	0.79694	POS
bta-miR-2478	bta-miR-2478	ENSBTAG00000051150	TOMM7	-0.67993	NEG		bta-miR-677	bta-miR-677	ENSBTAG00000007686	TBP	-0.89419	NEG
bta-miR-2478	bta-miR-2478	ENSBTAG00000054404	SNN	-0.84218	NEG		bta-miR-677	bta-miR-677	ENSBTAG00000007734	MEMO1	-0.85074	NEG
bta-miR-2478	bta-miR-2478	ENSBTAG00000055296	LGALSL	-0.82433	NEG		bta-miR-677	bta-miR-677	ENSBTAG00000007787	HIBCH	-0.87782	NEG
bta-miR-450b	bta-miR-450b	ENSBTAG00000000087	HSD17B12	-0.74529	NEG		bta-miR-677	bta-miR-677	ENSBTAG00000008100	GOLGA7B	0.88558	POS
bta-miR-450b	bta-miR-450b	ENSBTAG00000000448	BDH1	0.925	POS		bta-miR-677	bta-miR-677	ENSBTAG00000008353	CDKN1A	0.94376	POS
bta-miR-450b	bta-miR-450b	ENSBTAG00000001778	NFKBIB	0.81012	POS		bta-miR-677	bta-miR-677	ENSBTAG00000008372	PEX11B	-0.90086	NEG
bta-miR-450b	bta-miR-450b	ENSBTAG00000001938	CKS2	0.93385	POS		bta-miR-677	bta-miR-677	ENSBTAG00000008429	LRP4	-0.84633	NEG
bta-miR-450b	bta-miR-450b	ENSBTAG00000002655	ZWINT	0.76837	POS		bta-miR-677	bta-miR-677	ENSBTAG00000008964	DTD1	-0.75626	NEG
bta-miR-450b	bta-miR-450b	ENSBTAG00000003570	DDX19A	0.89064	POS		bta-miR-677	bta-miR-677	ENSBTAG00000009281	SPRYD4	-0.90086	NEG
bta-miR-450b	bta-miR-450b	ENSBTAG00000006564	PSMA1	0.72161	POS		bta-miR-677	bta-miR-677	ENSBTAG00000009747	RNFT1	-0.84392	NEG
bta-miR-450b	bta-miR-450b	ENSBTAG00000008088	KIF18B	0.85468	POS		bta-miR-677	bta-miR-677	ENSBTAG00000010345	XPNPEP2	-0.87099	NEG
bta-miR-450b	bta-miR-450b	ENSBTAG00000008216	RRM2	0.83517	POS		bta-miR-677	bta-miR-677	ENSBTAG00000010503	TIMM9	-0.78521	NEG
bta-miR-450b	bta-miR-450b	ENSBTAG00000008423	TIMM22	0.88729	POS		bta-miR-677	bta-miR-677	ENSBTAG00000010773	GNPAT	-0.88972	NEG
bta-miR-450b	bta-miR-450b	ENSBTAG00000008464	ABCB9	-0.64631	NEG		bta-miR-677	bta-miR-677	ENSBTAG00000010821	ACER2	0.8883	POS
bta-miR-450b	bta-miR-450b	ENSBTAG00000008646	TRMT112	-0.8052	NEG		bta-miR-677	bta-miR-677	ENSBTAG00000011096	ERGIC2	-0.85242	NEG
bta-miR-450b	bta-miR-450b	ENSBTAG00000009394	NSMCE2	0.78798	POS		bta-miR-677	bta-miR-677	ENSBTAG00000011620	PIGU	-0.86168	NEG
bta-miR-450b	bta-miR-450b	ENSBTAG00000009586	CDC25A	0.87588	POS		bta-miR-677	bta-miR-677	ENSBTAG00000011828	ARID3B	0.92953	POS
bta-miR-450b	bta-miR-450b	ENSBTAG00000010345	XPNPEP2	0.83271	POS		bta-miR-677	bta-miR-677	ENSBTAG00000011973	DCAF16	-0.73977	NEG
bta-miR-450b	bta-miR-450b	ENSBTAG00000011481	IL12RB1	0.88113	POS		bta-miR-677	bta-miR-677	ENSBTAG00000012820	STX3	-0.78874	NEG
bta-miR-450b	bta-miR-450b	ENSBTAG00000011620	PIGU	0.80548	POS		bta-miR-677	bta-miR-677	ENSBTAG00000013046	MPP1	0.87832	POS
bta-miR-450b	bta-miR-450b	ENSBTAG00000011668	KCTD14	-0.79046	NEG		bta-miR-677	bta-miR-677	ENSBTAG00000013855	ORMDL3	0.95656	POS
bta-miR-450b	bta-miR-450b	ENSBTAG00000013009	AURKA	0.94968	POS		bta-miR-677	bta-miR-677	ENSBTAG00000014406	LATS2	0.77635	POS
bta-miR-450b	bta-miR-450b	ENSBTAG00000014028	PSTK	0.89183	POS		bta-miR-677	bta-miR-677	ENSBTAG00000014797	SEC22A	-0.85677	NEG
bta-miR-450b	bta-miR-450b	ENSBTAG00000015874	CASP3	0.87738	POS		bta-miR-677	bta-miR-677	ENSBTAG00000015105	HERPUD2	-0.82852	NEG
bta-miR-450b	bta-miR-450b	ENSBTAG00000016045	TRIB2	0.78434	POS		bta-miR-677	bta-miR-677	ENSBTAG00000015841	CCDC115	-0.85228	NEG
bta-miR-450b	bta-miR-450b	ENSBTAG00000016435	NOM1	0.76965	POS		bta-miR-677	bta-miR-677	ENSBTAG00000015919	PARM1	-0.83449	NEG
bta-miR-450b	bta-miR-450b	ENSBTAG00000016743	DNTTIP1	0.74002	POS		bta-miR-677	bta-miR-677	ENSBTAG00000016045	TRIB2	-0.90398	NEG
bta-miR-450b	bta-miR-450b	ENSBTAG00000017133	GINS4	0.91136	POS		bta-miR-677	bta-miR-677	ENSBTAG00000016643	CYB561D1	-0.90549	NEG
bta-miR-450b	bta-miR-450b	ENSBTAG00000017981	ADRB3	0.79254	POS		bta-miR-677	bta-miR-677	ENSBTAG00000016847	ARL4D	0.88396	POS
bta-miR-450b	bta-miR-450b	ENSBTAG00000018358	STAC3	-0.64287	NEG		bta-miR-677	bta-miR-677	ENSBTAG00000017239	GABBR1	-0.82139	NEG
bta-miR-450b	bta-miR-450b	ENSBTAG00000018415	TTLL4	0.82564	POS		bta-miR-677	bta-miR-677	ENSBTAG00000018784	CTSZ	0.83051	POS
bta-miR-450b	bta-miR-450b	ENSBTAG00000019278	KNTC1	0.82597	POS		bta-miR-677	bta-miR-677	ENSBTAG00000019264	EDEM3	-0.83413	NEG
bta-miR-450b	bta-miR-450b	ENSBTAG00000019807	COL27A1	0.71962	POS		bta-miR-677	bta-miR-677	ENSBTAG00000019376	FNDC3B	-0.82493	NEG
bta-miR-450b	bta-miR-450b	ENSBTAG00000020495	SH3YL1	-0.78582	NEG		bta-miR-677	bta-miR-677	ENSBTAG00000020495	SH3YL1	-0.81862	NEG
bta-miR-450b	bta-miR-450b	ENSBTAG00000020610	ANKZF1	0.6736	POS		bta-miR-677	bta-miR-677	ENSBTAG00000020563	DDX59	-0.8645	NEG
bta-miR-450b	bta-miR-450b	ENSBTAG00000021294	VWA1	0.83859	POS		bta-miR-677	bta-miR-677	ENSBTAG00000020969	DCAF6	-0.81032	NEG
bta-miR-450b	bta-miR-450b	ENSBTAG00000021318	SCAMP5	-0.77076	NEG		bta-miR-677	bta-miR-677	ENSBTAG00000021193	FBXO5	-0.89797	NEG
bta-miR-450b	bta-miR-450b	ENSBTAG00000021680	SKA2	0.88961	POS		bta-miR-677	bta-miR-677	ENSBTAG00000024534	POU2F1	0.80506	POS
bta-miR-450b	bta-miR-450b	ENSBTAG00000025250	CCL3	0.74988	POS		bta-miR-677	bta-miR-677	ENSBTAG00000030646	KCTD17	-0.88516	NEG
bta-miR-450b	bta-miR-450b	ENSBTAG00000026993	TMBIM4	-0.76737	NEG		bta-miR-677	bta-miR-677	ENSBTAG00000031012	PIGK	-0.8684	NEG
bta-miR-450b	bta-miR-450b	ENSBTAG00000027051	PTAFR	-0.78979	NEG		bta-miR-677	bta-miR-677	ENSBTAG00000031134	YWHAH	-0.79376	NEG
bta-miR-450b	bta-miR-450b	ENSBTAG00000033080	RPL15	-0.83431	NEG		bta-miR-677	bta-miR-677	ENSBTAG00000035083	ATXN7L3B	0.85918	POS
bta-miR-450b	bta-miR-450b	ENSBTAG00000034495	GTF2F2	0.75835	POS		bta-miR-677	bta-miR-677	ENSBTAG00000035084	FZD3	-0.87223	NEG
bta-miR-450b	bta-miR-450b	ENSBTAG00000034659	UBTD2	0.73449	POS		bta-miR-677	bta-miR-677	ENSBTAG00000038541	ZNF879	0.77934	POS
bta-miR-450b	bta-miR-450b	ENSBTAG00000038306	CBX2	0.88182	POS		bta-miR-677	bta-miR-677	ENSBTAG00000039313	ZNF341	-0.86164	NEG
bta-miR-450b	bta-miR-450b	ENSBTAG00000038541	ZNF879	-0.81004	NEG		bta-miR-677	bta-miR-677	ENSBTAG00000046493	PDCD6	-0.87543	NEG
bta-miR-450b	bta-miR-450b	ENSBTAG00000039709	PARPBP	0.85334	POS		bta-miR-677	bta-miR-677	ENSBTAG00000046588	DNAJB9	-0.84421	NEG
bta-miR-450b	bta-miR-450b	ENSBTAG00000043976	RNFT2	0.65417	POS		bta-miR-677	bta-miR-677	ENSBTAG00000049665	B3GNT9	-0.80459	NEG
bta-miR-450b	bta-miR-450b	ENSBTAG00000044006	GINS2	0.91868	POS		bta-miR-677	bta-miR-677	ENSBTAG00000049766	DUSP28	-0.84894	NEG
bta-miR-450b	bta-miR-450b	ENSBTAG00000045877	TSC22D3	-0.75205	NEG		bta-miR-677	bta-miR-677	ENSBTAG00000053233	TRMT61B	-0.88234	NEG
bta-miR-450b	bta-miR-450b	ENSBTAG00000046555	WAS	0.7308	POS		bta-miR-677	bta-miR-677	ENSBTAG00000054059	MYCL	-0.91651	NEG
bta-miR-450b	bta-miR-450b	ENSBTAG00000047059	TIMM17A	0.77722	POS		bta-miR-677	bta-miR-677	ENSBTAG00000055296	LGALSL	0.79822	POS
bta-miR-450b	bta-miR-450b	ENSBTAG00000051150	TOMM7	-0.81057	NEG		bta-miR-874	bta-miR-874	ENSBTAG00000000939	KIF16B	0.95399	POS
bta-miR-574	bta-miR-574	ENSBTAG00000000094	ATPAF1	-0.82968	NEG		bta-miR-874	bta-miR-874	ENSBTAG00000001074	SAYSD1	-0.79209	NEG
bta-miR-574	bta-miR-574	ENSBTAG00000000205	MMD	0.89181	POS		bta-miR-874	bta-miR-874	ENSBTAG00000001654	SNTB2	-0.73091	NEG
bta-miR-574	bta-miR-574	ENSBTAG00000000260	ZNRF2	-0.86538	NEG		bta-miR-874	bta-miR-874	ENSBTAG00000001898	CCDC112	-0.8392	NEG
bta-miR-574	bta-miR-574	ENSBTAG00000000812	CD300A	-0.77751	NEG		bta-miR-874	bta-miR-874	ENSBTAG00000002391	TGFB1I1	-0.93682	NEG
bta-miR-574	bta-miR-574	ENSBTAG00000001074	SAYSD1	0.92402	POS		bta-miR-874	bta-miR-874	ENSBTAG00000004509	SLX4	0.81342	POS
bta-miR-574	bta-miR-574	ENSBTAG00000001654	SNTB2	0.86898	POS		bta-miR-874	bta-miR-874	ENSBTAG00000006088	FAM104A	-0.86015	NEG
bta-miR-574	bta-miR-574	ENSBTAG00000001731	GLYR1	-0.88656	NEG		bta-miR-874	bta-miR-874	ENSBTAG00000006550	GABARAPL2	-0.96978	NEG
bta-miR-574	bta-miR-574	ENSBTAG00000002078	KDM4A	-0.81782	NEG		bta-miR-874	bta-miR-874	ENSBTAG00000007813	CMC4	-0.83633	NEG
bta-miR-574	bta-miR-574	ENSBTAG00000002266	NPL	0.94333	POS		bta-miR-874	bta-miR-874	ENSBTAG00000008278	TMEM187	0.88729	POS
bta-miR-574	bta-miR-574	ENSBTAG00000002381	ZDHHC5	0.88889	POS		bta-miR-874	bta-miR-874	ENSBTAG00000008464	ABCB9	0.85089	POS
bta-miR-574	bta-miR-574	ENSBTAG00000002883	RPTOR	0.95553	POS		bta-miR-874	bta-miR-874	ENSBTAG00000008498	ALYREF	-0.80977	NEG
bta-miR-574	bta-miR-574	ENSBTAG00000003358	MCFD2	-0.8261	NEG		bta-miR-874	bta-miR-874	ENSBTAG00000009603	UQCRH	-0.96101	NEG
bta-miR-574	bta-miR-574	ENSBTAG00000004509	SLX4	-0.85432	NEG		bta-miR-874	bta-miR-874	ENSBTAG00000011280	TBKBP1	0.92674	POS
bta-miR-574	bta-miR-574	ENSBTAG00000005180	RBMS1	0.80605	POS		bta-miR-874	bta-miR-874	ENSBTAG00000011998	DUT	-0.83172	NEG
bta-miR-574	bta-miR-574	ENSBTAG00000005310	GPR180	-0.85047	NEG		bta-miR-874	bta-miR-874	ENSBTAG00000013153	NF2	0.79903	POS
bta-miR-574	bta-miR-574	ENSBTAG00000005586	GATM	0.907	POS		bta-miR-874	bta-miR-874	ENSBTAG00000014805	ENOPH1	0.81105	POS
bta-miR-574	bta-miR-574	ENSBTAG00000006059	TSN	-0.84039	NEG		bta-miR-874	bta-miR-874	ENSBTAG00000016649	CCND2	0.83645	POS
bta-miR-574	bta-miR-574	ENSBTAG00000006135	MAP1LC3A	0.92747	POS		bta-miR-874	bta-miR-874	ENSBTAG00000018415	TTLL4	0.82485	POS
bta-miR-574	bta-miR-574	ENSBTAG00000006369	MRPS35	-0.86737	NEG		bta-miR-874	bta-miR-874	ENSBTAG00000019785	CIC	0.83103	POS
bta-miR-574	bta-miR-574	ENSBTAG00000006428	ZNF354A	-0.88619	NEG		bta-miR-874	bta-miR-874	ENSBTAG00000020232	REXO1	0.79376	POS
bta-miR-574	bta-miR-574	ENSBTAG00000006550	GABARAPL2	0.93151	POS		bta-miR-874	bta-miR-874	ENSBTAG00000020405	NDUFB9	-0.91073	NEG
bta-miR-574	bta-miR-574	ENSBTAG00000006665	ERP29	-0.72612	NEG		bta-miR-874	bta-miR-874	ENSBTAG00000020714	DDX19B	-0.8293	NEG
bta-miR-574	bta-miR-574	ENSBTAG00000006759	SUCLA2	-0.8154	NEG		bta-miR-874	bta-miR-874	ENSBTAG00000021472	ZC3H3	0.74737	POS
bta-miR-574	bta-miR-574	ENSBTAG00000006838	AIFM1	-0.84572	NEG		bta-miR-874	bta-miR-874	ENSBTAG00000026613	MSTO1	0.84084	POS
bta-miR-574	bta-miR-574	ENSBTAG00000006962	NFS1	-0.87531	NEG		bta-miR-874	bta-miR-874	ENSBTAG00000033685	CCNJ	0.80364	POS
bta-miR-574	bta-miR-574	ENSBTAG00000007066	TMTC4	-0.82522	NEG		bta-miR-874	bta-miR-874	ENSBTAG00000038815	DIAPH2	-0.91057	NEG
bta-miR-574	bta-miR-574	ENSBTAG00000007275	TREM2	0.94129	POS		bta-miR-874	bta-miR-874	ENSBTAG00000046548	ST6GALNAC4	-0.68199	NEG
bta-miR-574	bta-miR-574	ENSBTAG00000007374	LHFPL2	0.84949	POS		bta-miR-874	bta-miR-874	ENSBTAG00000047874	PRPF38B	-0.76785	NEG
bta-miR-574	bta-miR-574	ENSBTAG00000007520	MAPRE2	0.98505	POS		bta-miR-874	bta-miR-874	ENSBTAG00000049285	TNFRSF17	-0.87768	NEG
bta-miR-574	bta-miR-574	ENSBTAG00000008008	TLR2	-0.87244	NEG		bta-miR-874	bta-miR-874	ENSBTAG00000049932	LILRA4	-0.76939	NEG
bta-miR-574	bta-miR-574	ENSBTAG00000008016	STX17	-0.79742	NEG		bta-miR-92b	bta-miR-92b	ENSBTAG00000001729	DUSP10	-0.85007	NEG
bta-miR-574	bta-miR-574	ENSBTAG00000008100	GOLGA7B	0.9743	POS		bta-miR-92b	bta-miR-92b	ENSBTAG00000003679	PAAF1	0.87864	POS
bta-miR-574	bta-miR-574	ENSBTAG00000008353	CDKN1A	0.97436	POS		bta-miR-92b	bta-miR-92b	ENSBTAG00000005474	CREB1	-0.7135	NEG
bta-miR-574	bta-miR-574	ENSBTAG00000008448	MEIS1	0.94612	POS		bta-miR-92b	bta-miR-92b	ENSBTAG00000011059	CDKN2C	0.87422	POS
bta-miR-574	bta-miR-574	ENSBTAG00000008507	SPHK1	0.94385	POS		bta-miR-92b	bta-miR-92b	ENSBTAG00000012125	GDI1	-0.92092	NEG
bta-miR-574	bta-miR-574	ENSBTAG00000008810	GPBP1L1	-0.74836	NEG		bta-miR-92b	bta-miR-92b	ENSBTAG00000012146	PPP1CA	0.75974	POS
bta-miR-574	bta-miR-574	ENSBTAG00000008958	NSMAF	-0.77993	NEG		bta-miR-92b	bta-miR-92b	ENSBTAG00000012744	UBE2M	0.82001	POS
bta-miR-574	bta-miR-574	ENSBTAG00000009471	CEP135	-0.85005	NEG		bta-miR-92b	bta-miR-92b	ENSBTAG00000012943	PPARGC1B	-0.71367	NEG
bta-miR-574	bta-miR-574	ENSBTAG00000009691	SH2B2	-0.7451	NEG		bta-miR-92b	bta-miR-92b	ENSBTAG00000012954	ERAS	-0.76706	NEG
bta-miR-574	bta-miR-574	ENSBTAG00000009747	RNFT1	-0.78454	NEG		bta-miR-92b	bta-miR-92b	ENSBTAG00000014406	LATS2	-0.7104	NEG
bta-miR-574	bta-miR-574	ENSBTAG00000009803	SNCB	0.95823	POS		bta-miR-92b	bta-miR-92b	ENSBTAG00000015900	CNPY3	0.85179	POS
bta-miR-574	bta-miR-574	ENSBTAG00000009987	ITGB3	0.95173	POS		bta-miR-92b	bta-miR-92b	ENSBTAG00000016299	ZNF784	0.95862	POS
bta-miR-574	bta-miR-574	ENSBTAG00000010587	SH3BGRL	0.94095	POS		bta-miR-92b	bta-miR-92b	ENSBTAG00000016560	DNAJC4	0.98578	POS
bta-miR-574	bta-miR-574	ENSBTAG00000010821	ACER2	0.78362	POS		bta-miR-92b	bta-miR-92b	ENSBTAG00000017115	TMEM41A	0.79455	POS
bta-miR-574	bta-miR-574	ENSBTAG00000011037	RBPMS2	0.96065	POS		bta-miR-92b	bta-miR-92b	ENSBTAG00000018883	DCTN3	0.97978	POS
bta-miR-574	bta-miR-574	ENSBTAG00000011266	ZBTB16	0.97419	POS		bta-miR-92b	bta-miR-92b	ENSBTAG00000020714	DDX19B	0.70048	POS
bta-miR-574	bta-miR-574	ENSBTAG00000011363	EVI5	-0.82627	NEG		bta-miR-92b	bta-miR-92b	ENSBTAG00000021019	SLC30A4	-0.96673	NEG
bta-miR-574	bta-miR-574	ENSBTAG00000011431	GBA2	-0.85045	NEG		bta-miR-92b	bta-miR-92b	ENSBTAG00000026754	RNF41	-0.82864	NEG
bta-miR-574	bta-miR-574	ENSBTAG00000011481	IL12RB1	-0.72363	NEG		bta-miR-92b	bta-miR-92b	ENSBTAG00000031998	CXCL16	-0.84943	NEG
bta-miR-574	bta-miR-574	ENSBTAG00000011647	SLC25A15	-0.96922	NEG		bta-miR-92b	bta-miR-92b	ENSBTAG00000032331	SLC48A1	-0.76339	NEG
bta-miR-574	bta-miR-574	ENSBTAG00000011771	FICD	-0.85728	NEG		bta-miR-92b	bta-miR-92b	ENSBTAG00000034659	UBTD2	-0.85991	NEG
bta-miR-574	bta-miR-574	ENSBTAG00000011893	HDHD2	-0.94164	NEG		bta-miR-92b	bta-miR-92b	ENSBTAG00000038541	ZNF879	-0.67737	NEG
bta-miR-574	bta-miR-574	ENSBTAG00000012408	RAB27A	0.94144	POS		bta-miR-92b	bta-miR-92b	ENSBTAG00000047717	FAM222B	-0.88675	NEG
bta-miR-574	bta-miR-574	ENSBTAG00000012642	TRADD	-0.90677	NEG		ENSBTAG00000000079	CCSAP	ENSBTAG00000000435	TARBP2	0.83281	POS
bta-miR-574	bta-miR-574	ENSBTAG00000012678	COLGALT1	-0.89965	NEG		ENSBTAG00000000079	CCSAP	ENSBTAG00000003506	STEAP2	0.9194	POS
bta-miR-574	bta-miR-574	ENSBTAG00000012858	NT5C2	-0.89443	NEG		ENSBTAG00000000079	CCSAP	ENSBTAG00000004509	SLX4	0.73396	POS
bta-miR-574	bta-miR-574	ENSBTAG00000013046	MPP1	0.95969	POS		ENSBTAG00000000079	CCSAP	ENSBTAG00000006086	MMP28	0.84781	POS
bta-miR-574	bta-miR-574	ENSBTAG00000013069	IQCB1	-0.87988	NEG		ENSBTAG00000000079	CCSAP	ENSBTAG00000006550	GABARAPL2	-0.72395	NEG
bta-miR-574	bta-miR-574	ENSBTAG00000013114	ZMYND8	-0.77323	NEG		ENSBTAG00000000079	CCSAP	ENSBTAG00000006570	SEC22C	0.83525	POS
bta-miR-574	bta-miR-574	ENSBTAG00000013533	CLIC1	-0.75986	NEG		ENSBTAG00000000079	CCSAP	ENSBTAG00000007953	FBXW7	-0.81633	NEG
bta-miR-574	bta-miR-574	ENSBTAG00000013613	SMIM7	0.9236	POS		ENSBTAG00000000079	CCSAP	ENSBTAG00000009603	UQCRH	-0.77806	NEG
bta-miR-574	bta-miR-574	ENSBTAG00000013899	LARP4B	-0.7485	NEG		ENSBTAG00000000079	CCSAP	ENSBTAG00000010502	SERTAD3	-0.79361	NEG
bta-miR-574	bta-miR-574	ENSBTAG00000015710	CD3E	0.82245	POS		ENSBTAG00000000079	CCSAP	ENSBTAG00000010682	DDR1	0.78684	POS
bta-miR-574	bta-miR-574	ENSBTAG00000015817	ELK1	-0.95819	NEG		ENSBTAG00000000079	CCSAP	ENSBTAG00000012146	PPP1CA	-0.78208	NEG
bta-miR-574	bta-miR-574	ENSBTAG00000015901	ARMC1	-0.9153	NEG		ENSBTAG00000000079	CCSAP	ENSBTAG00000012260	MTRF1	0.74576	POS
bta-miR-574	bta-miR-574	ENSBTAG00000015969	STK40	0.9841	POS		ENSBTAG00000000079	CCSAP	ENSBTAG00000012640	S100A8	0.7656	POS
bta-miR-574	bta-miR-574	ENSBTAG00000016315	COTL1	0.9554	POS		ENSBTAG00000000079	CCSAP	ENSBTAG00000012678	COLGALT1	0.84728	POS
bta-miR-574	bta-miR-574	ENSBTAG00000016743	DNTTIP1	-0.76208	NEG		ENSBTAG00000000079	CCSAP	ENSBTAG00000012700	CD247	-0.85622	NEG
bta-miR-574	bta-miR-574	ENSBTAG00000016847	ARL4D	0.81624	POS		ENSBTAG00000000079	CCSAP	ENSBTAG00000014805	ENOPH1	0.91608	POS
bta-miR-574	bta-miR-574	ENSBTAG00000017061	SMARCAD1	-0.9112	NEG		ENSBTAG00000000079	CCSAP	ENSBTAG00000015817	ELK1	0.86747	POS
bta-miR-574	bta-miR-574	ENSBTAG00000017072	ZNF384	-0.97671	NEG		ENSBTAG00000000079	CCSAP	ENSBTAG00000016649	CCND2	0.84713	POS
bta-miR-574	bta-miR-574	ENSBTAG00000018421	WWP2	-0.76228	NEG		ENSBTAG00000000079	CCSAP	ENSBTAG00000017096	ERICH1	-0.90204	NEG
bta-miR-574	bta-miR-574	ENSBTAG00000018834	PPP1R37	-0.8285	NEG		ENSBTAG00000000079	CCSAP	ENSBTAG00000017263	MXI1	0.82429	POS
bta-miR-574	bta-miR-574	ENSBTAG00000019119	ZCRB1	0.78041	POS		ENSBTAG00000000079	CCSAP	ENSBTAG00000017275	COIL	-0.94211	NEG
bta-miR-574	bta-miR-574	ENSBTAG00000019202	EAF1	0.88691	POS		ENSBTAG00000000079	CCSAP	ENSBTAG00000017755	EWSR1	0.80959	POS
bta-miR-574	bta-miR-574	ENSBTAG00000019406	IGF2BP3	-0.88013	NEG		ENSBTAG00000000079	CCSAP	ENSBTAG00000018572	FLT3	0.83723	POS
bta-miR-574	bta-miR-574	ENSBTAG00000020612	NEK3	-0.77304	NEG		ENSBTAG00000000079	CCSAP	ENSBTAG00000019456	SPRED2	0.69478	POS
bta-miR-574	bta-miR-574	ENSBTAG00000020751	HSF1	-0.96356	NEG		ENSBTAG00000000079	CCSAP	ENSBTAG00000019663	DECR1	0.80386	POS
bta-miR-574	bta-miR-574	ENSBTAG00000020815	UHRF2	-0.89883	NEG		ENSBTAG00000000079	CCSAP	ENSBTAG00000019785	CIC	0.83057	POS
bta-miR-574	bta-miR-574	ENSBTAG00000020858	UPF3A	-0.81605	NEG		ENSBTAG00000000079	CCSAP	ENSBTAG00000021294	VWA1	0.95761	POS
bta-miR-574	bta-miR-574	ENSBTAG00000021076	TNRC6B	0.86144	POS		ENSBTAG00000000079	CCSAP	ENSBTAG00000021720	MRPL27	-0.79624	NEG
bta-miR-574	bta-miR-574	ENSBTAG00000021837	RGS19	-0.78404	NEG		ENSBTAG00000000079	CCSAP	ENSBTAG00000030247	NSMF	0.826	POS
bta-miR-574	bta-miR-574	ENSBTAG00000021849	DUS4L	-0.85833	NEG		ENSBTAG00000000079	CCSAP	ENSBTAG00000033315	DNAJC1	-0.81842	NEG
bta-miR-574	bta-miR-574	ENSBTAG00000026993	TMBIM4	0.75061	POS		ENSBTAG00000000079	CCSAP	ENSBTAG00000038306	CBX2	0.77203	POS
bta-miR-574	bta-miR-574	ENSBTAG00000030557	LIN52	0.96777	POS		ENSBTAG00000000079	CCSAP	ENSBTAG00000038842	NEDD8	-0.87161	NEG
bta-miR-574	bta-miR-574	ENSBTAG00000031940	RSBN1	0.90899	POS		ENSBTAG00000000079	CCSAP	ENSBTAG00000048059	TMEM86A	0.7805	POS
bta-miR-574	bta-miR-574	ENSBTAG00000031998	CXCL16	0.72562	POS		ENSBTAG00000000079	CCSAP	ENSBTAG00000048286	E2F6	0.79229	POS
bta-miR-574	bta-miR-574	ENSBTAG00000033315	DNAJC1	0.8929	POS		ENSBTAG00000000079	CCSAP	ENSBTAG00000049358	ZNF287	0.81029	POS
bta-miR-574	bta-miR-574	ENSBTAG00000038195	CD302	-0.92514	NEG		ENSBTAG00000000079	CCSAP	ENSBTAG00000051150	TOMM7	-0.90922	NEG
bta-miR-574	bta-miR-574	ENSBTAG00000039391	USP27X	-0.75742	NEG		ENSBTAG00000000079	CCSAP	ENSBTAG00000051245	SOX4	-0.91086	NEG
bta-miR-574	bta-miR-574	ENSBTAG00000045699	CTNNA3	0.97368	POS		ENSBTAG00000000079	CCSAP	ENSBTAG00000053296	EGLN1	-0.80516	NEG
bta-miR-574	bta-miR-574	ENSBTAG00000046142	PRKAR1B	0.82427	POS		ENSBTAG00000000079	CCSAP	ENSBTAG00000053482	SAMD13	-0.87358	NEG
bta-miR-574	bta-miR-574	ENSBTAG00000049889	ZBED4	-0.86911	NEG		ENSBTAG00000000079	CCSAP	ENSBTAG00000054429	KCTD21	0.88169	POS
bta-miR-574	bta-miR-574	ENSBTAG00000050281	ZNF23	-0.83969	NEG		ENSBTAG00000000079	CCSAP	ENSBTAG00000055252	UBE2E1	-0.82077	NEG
bta-miR-574	bta-miR-574	ENSBTAG00000051245	SOX4	0.79364	POS		ENSBTAG00000000087	HSD17B12	ENSBTAG00000000097	EFCAB14	-0.92411	NEG
bta-miR-574	bta-miR-574	ENSBTAG00000054404	SNN	0.84147	POS		ENSBTAG00000000087	HSD17B12	ENSBTAG00000000205	MMD	0.90154	POS
bta-miR-574	bta-miR-574	ENSBTAG00000055296	LGALSL	0.97456	POS		ENSBTAG00000000087	HSD17B12	ENSBTAG00000000244	NRXN2	-0.9048	NEG
bta-miR-6119-3p	bta-miR-6119-3p	ENSBTAG00000001527	TMEM213	-0.72896	NEG		ENSBTAG00000000087	HSD17B12	ENSBTAG00000000455	CREBZF	-0.92982	NEG
bta-miR-6119-3p	bta-miR-6119-3p	ENSBTAG00000003825	PTPN12	-0.85084	NEG		ENSBTAG00000000087	HSD17B12	ENSBTAG00000000475	IMMP1L	-0.85618	NEG
bta-miR-6119-3p	bta-miR-6119-3p	ENSBTAG00000004600	OTUD5	-0.77268	NEG		ENSBTAG00000000087	HSD17B12	ENSBTAG00000000546	TOB1	-0.87581	NEG
bta-miR-6119-3p	bta-miR-6119-3p	ENSBTAG00000005578	KAT5	0.84541	POS		ENSBTAG00000000087	HSD17B12	ENSBTAG00000000705	COX7A2L	-0.88275	NEG
bta-miR-6119-3p	bta-miR-6119-3p	ENSBTAG00000005650	SKAP2	-0.73153	NEG		ENSBTAG00000000087	HSD17B12	ENSBTAG00000000746	KAT2B	-0.95008	NEG
bta-miR-6119-3p	bta-miR-6119-3p	ENSBTAG00000007895	SLC20A1	-0.75738	NEG		ENSBTAG00000000087	HSD17B12	ENSBTAG00000000897	IQGAP2	-0.77356	NEG
bta-miR-6119-3p	bta-miR-6119-3p	ENSBTAG00000008154	LIMD2	0.80339	POS		ENSBTAG00000000087	HSD17B12	ENSBTAG00000001042	MXD1	-0.94702	NEG
bta-miR-6119-3p	bta-miR-6119-3p	ENSBTAG00000008340	ATOX1	-0.83662	NEG		ENSBTAG00000000087	HSD17B12	ENSBTAG00000001099	PIANP	-0.88781	NEG
bta-miR-6119-3p	bta-miR-6119-3p	ENSBTAG00000008967	RAP1B	-0.77837	NEG		ENSBTAG00000000087	HSD17B12	ENSBTAG00000001112	SMOX	0.89325	POS
bta-miR-6119-3p	bta-miR-6119-3p	ENSBTAG00000011059	CDKN2C	-0.85337	NEG		ENSBTAG00000000087	HSD17B12	ENSBTAG00000001254	ANKRD46	-0.83612	NEG
bta-miR-6119-3p	bta-miR-6119-3p	ENSBTAG00000013957	GALNT3	-0.65384	NEG		ENSBTAG00000000087	HSD17B12	ENSBTAG00000001356	USP38	-0.93493	NEG
bta-miR-6119-3p	bta-miR-6119-3p	ENSBTAG00000014140	ATP1B3	-0.72968	NEG		ENSBTAG00000000087	HSD17B12	ENSBTAG00000001553	HNRNPA1	-0.81028	NEG
bta-miR-6119-3p	bta-miR-6119-3p	ENSBTAG00000015311	PTPRR	-0.72788	NEG		ENSBTAG00000000087	HSD17B12	ENSBTAG00000001574	GPATCH2	-0.87749	NEG
bta-miR-6119-3p	bta-miR-6119-3p	ENSBTAG00000015841	CCDC115	-0.82494	NEG		ENSBTAG00000000087	HSD17B12	ENSBTAG00000001731	GLYR1	-0.89845	NEG
bta-miR-6119-3p	bta-miR-6119-3p	ENSBTAG00000026067	SH2D1A	-0.74374	NEG		ENSBTAG00000000087	HSD17B12	ENSBTAG00000001844	MOGS	-0.88092	NEG
bta-miR-6119-3p	bta-miR-6119-3p	ENSBTAG00000032808	FASLG	-0.73113	NEG		ENSBTAG00000000087	HSD17B12	ENSBTAG00000002073	RAD17	-0.95671	NEG
bta-miR-6119-3p	bta-miR-6119-3p	ENSBTAG00000044048	LMBR1L	0.8498	POS		ENSBTAG00000000087	HSD17B12	ENSBTAG00000002078	KDM4A	-0.93177	NEG
bta-miR-6119-3p	bta-miR-6119-3p	ENSBTAG00000046263	ADAMTSL5	-0.83285	NEG		ENSBTAG00000000087	HSD17B12	ENSBTAG00000002210	LAS1L	-0.89634	NEG
bta-miR-6119-3p	bta-miR-6119-3p	ENSBTAG00000049108	TRAT1	-0.61398	NEG		ENSBTAG00000000087	HSD17B12	ENSBTAG00000002266	NPL	0.96099	POS
bta-miR-677	bta-miR-677	ENSBTAG00000000363	BDP1	-0.75482	NEG		ENSBTAG00000000087	HSD17B12	ENSBTAG00000002796	KLHL3	-0.9122	NEG
bta-miR-677	bta-miR-677	ENSBTAG00000000897	IQGAP2	-0.98364	NEG		ENSBTAG00000000087	HSD17B12	ENSBTAG00000002874	TMEM183A	-0.86594	NEG
bta-miR-677	bta-miR-677	ENSBTAG00000001356	USP38	-0.74917	NEG		ENSBTAG00000000087	HSD17B12	ENSBTAG00000003265	ADD3	-0.98531	NEG
bta-miR-677	bta-miR-677	ENSBTAG00000001359	B3GNT7	-0.74758	NEG		ENSBTAG00000000087	HSD17B12	ENSBTAG00000003358	MCFD2	-0.96086	NEG
bta-miR-677	bta-miR-677	ENSBTAG00000001937	ANAPC11	0.71071	POS		ENSBTAG00000000087	HSD17B12	ENSBTAG00000003421	RNF40	-0.87193	NEG
bta-miR-677	bta-miR-677	ENSBTAG00000002655	ZWINT	-0.87627	NEG		ENSBTAG00000000087	HSD17B12	ENSBTAG00000003697	TARDBP	-0.85454	NEG
bta-miR-677	bta-miR-677	ENSBTAG00000002720	PRPF38A	-0.84674	NEG		ENSBTAG00000000087	HSD17B12	ENSBTAG00000003866	PPP1R8	-0.94052	NEG
bta-miR-677	bta-miR-677	ENSBTAG00000006088	FAM104A	-0.74233	NEG		ENSBTAG00000000087	HSD17B12	ENSBTAG00000004154	SKIL	-0.89914	NEG
bta-miR-677	bta-miR-677	ENSBTAG00000006564	PSMA1	-0.79871	NEG		ENSBTAG00000000087	HSD17B12	ENSBTAG00000004271	UBAP2L	-0.92252	NEG
bta-miR-677	bta-miR-677	ENSBTAG00000008423	TIMM22	-0.75481	NEG		ENSBTAG00000000087	HSD17B12	ENSBTAG00000004386	SOCS1	-0.8693	NEG
bta-miR-677	bta-miR-677	ENSBTAG00000010672	PCCA	-0.74418	NEG		ENSBTAG00000000087	HSD17B12	ENSBTAG00000004804	RRN3	-0.93621	NEG
bta-miR-677	bta-miR-677	ENSBTAG00000010682	DDR1	-0.793	NEG		ENSBTAG00000000087	HSD17B12	ENSBTAG00000005136	ABI1	-0.94259	NEG
bta-miR-677	bta-miR-677	ENSBTAG00000013363	CAP1	-0.74141	NEG		ENSBTAG00000000087	HSD17B12	ENSBTAG00000005195	ZNF200	-0.97833	NEG
bta-miR-677	bta-miR-677	ENSBTAG00000015841	CCDC115	-0.68728	NEG		ENSBTAG00000000087	HSD17B12	ENSBTAG00000005519	RNF38	-0.9342	NEG
bta-miR-677	bta-miR-677	ENSBTAG00000016563	GOLGA4	-0.81749	NEG		ENSBTAG00000000087	HSD17B12	ENSBTAG00000005661	SNAP23	-0.95382	NEG
bta-miR-677	bta-miR-677	ENSBTAG00000016972	RAB11FIP4	-0.73795	NEG		ENSBTAG00000000087	HSD17B12	ENSBTAG00000006135	MAP1LC3A	0.97729	POS
bta-miR-677	bta-miR-677	ENSBTAG00000018488	AFF1	-0.83519	NEG		ENSBTAG00000000087	HSD17B12	ENSBTAG00000006428	ZNF354A	-0.94586	NEG
bta-miR-677	bta-miR-677	ENSBTAG00000019807	COL27A1	-0.83731	NEG		ENSBTAG00000000087	HSD17B12	ENSBTAG00000006552	LAMP3	-0.92132	NEG
bta-miR-677	bta-miR-677	ENSBTAG00000020495	SH3YL1	0.82357	POS		ENSBTAG00000000087	HSD17B12	ENSBTAG00000006759	SUCLA2	-0.8917	NEG
bta-miR-677	bta-miR-677	ENSBTAG00000020714	DDX19B	0.83597	POS		ENSBTAG00000000087	HSD17B12	ENSBTAG00000006836	FBXO33	-0.93209	NEG
bta-miR-677	bta-miR-677	ENSBTAG00000021318	SCAMP5	0.79715	POS		ENSBTAG00000000087	HSD17B12	ENSBTAG00000006940	USP48	-0.91983	NEG
bta-miR-677	bta-miR-677	ENSBTAG00000021361	SAMD3	-0.72971	NEG		ENSBTAG00000000087	HSD17B12	ENSBTAG00000006954	ZNF432	-0.90921	NEG
bta-miR-677	bta-miR-677	ENSBTAG00000021472	ZC3H3	-0.81236	NEG		ENSBTAG00000000087	HSD17B12	ENSBTAG00000007116	ARRDC3	-0.88074	NEG
bta-miR-677	bta-miR-677	ENSBTAG00000021527	IGF1R	-0.81912	NEG		ENSBTAG00000000087	HSD17B12	ENSBTAG00000007445	CD28	-0.95411	NEG
bta-miR-677	bta-miR-677	ENSBTAG00000023426	FAIM	0.84089	POS		ENSBTAG00000000087	HSD17B12	ENSBTAG00000007520	MAPRE2	0.91776	POS
bta-miR-677	bta-miR-677	ENSBTAG00000024105	BCL2L11	-0.92893	NEG		ENSBTAG00000000087	HSD17B12	ENSBTAG00000007622	CTSD	0.94546	POS
bta-miR-677	bta-miR-677	ENSBTAG00000025250	CCL3	-0.84721	NEG		ENSBTAG00000000087	HSD17B12	ENSBTAG00000007788	GRIPAP1	-0.9253	NEG
bta-miR-677	bta-miR-677	ENSBTAG00000026067	SH2D1A	-0.65374	NEG		ENSBTAG00000000087	HSD17B12	ENSBTAG00000008099	CCR5	0.88981	POS
bta-miR-677	bta-miR-677	ENSBTAG00000032808	FASLG	-0.84183	NEG		ENSBTAG00000000087	HSD17B12	ENSBTAG00000008100	GOLGA7B	0.90094	POS
bta-miR-677	bta-miR-677	ENSBTAG00000034495	GTF2F2	-0.85675	NEG		ENSBTAG00000000087	HSD17B12	ENSBTAG00000008219	RBM7	-0.91624	NEG
bta-miR-677	bta-miR-677	ENSBTAG00000034659	UBTD2	-0.78636	NEG		ENSBTAG00000000087	HSD17B12	ENSBTAG00000008438	ARFIP1	-0.84469	NEG
bta-miR-677	bta-miR-677	ENSBTAG00000039709	PARPBP	-0.77012	NEG		ENSBTAG00000000087	HSD17B12	ENSBTAG00000008448	MEIS1	0.86648	POS
bta-miR-677	bta-miR-677	ENSBTAG00000048090	UBE2G2	-0.95625	NEG		ENSBTAG00000000087	HSD17B12	ENSBTAG00000008493	AQP3	-0.91934	NEG
bta-miR-677	bta-miR-677	ENSBTAG00000049108	TRAT1	-0.89435	NEG		ENSBTAG00000000087	HSD17B12	ENSBTAG00000008507	SPHK1	0.95804	POS
bta-miR-677	bta-miR-677	ENSBTAG00000054429	KCTD21	-0.71497	NEG		ENSBTAG00000000087	HSD17B12	ENSBTAG00000008810	GPBP1L1	-0.91527	NEG
bta-miR-874	bta-miR-874	ENSBTAG00000000087	HSD17B12	0.91768	POS		ENSBTAG00000000087	HSD17B12	ENSBTAG00000008873	NCBP2	-0.90147	NEG
bta-miR-874	bta-miR-874	ENSBTAG00000000455	CREBZF	-0.84755	NEG		ENSBTAG00000000087	HSD17B12	ENSBTAG00000008902	ZNF345	-0.95644	NEG
bta-miR-874	bta-miR-874	ENSBTAG00000000632	RAD54B	-0.88708	NEG		ENSBTAG00000000087	HSD17B12	ENSBTAG00000009469	SREK1IP1	0.9106	POS
bta-miR-874	bta-miR-874	ENSBTAG00000001112	SMOX	0.96044	POS		ENSBTAG00000000087	HSD17B12	ENSBTAG00000009471	CEP135	-0.93916	NEG
bta-miR-874	bta-miR-874	ENSBTAG00000001470	DTX2	-0.81985	NEG		ENSBTAG00000000087	HSD17B12	ENSBTAG00000009477	PIR	0.93715	POS
bta-miR-874	bta-miR-874	ENSBTAG00000001594	ARL6IP4	0.72463	POS		ENSBTAG00000000087	HSD17B12	ENSBTAG00000009584	PPP6R3	-0.92426	NEG
bta-miR-874	bta-miR-874	ENSBTAG00000001731	GLYR1	-0.78785	NEG		ENSBTAG00000000087	HSD17B12	ENSBTAG00000009620	WDR27	-0.93257	NEG
bta-miR-874	bta-miR-874	ENSBTAG00000002381	ZDHHC5	0.88256	POS		ENSBTAG00000000087	HSD17B12	ENSBTAG00000009747	RNFT1	-0.88251	NEG
bta-miR-874	bta-miR-874	ENSBTAG00000003294	MRPL43	0.75045	POS		ENSBTAG00000000087	HSD17B12	ENSBTAG00000009803	SNCB	0.86945	POS
bta-miR-874	bta-miR-874	ENSBTAG00000004193	VEZF1	-0.79658	NEG		ENSBTAG00000000087	HSD17B12	ENSBTAG00000009886	KDELR3	-0.88719	NEG
bta-miR-874	bta-miR-874	ENSBTAG00000005310	GPR180	-0.81352	NEG		ENSBTAG00000000087	HSD17B12	ENSBTAG00000009987	ITGB3	0.95435	POS
bta-miR-874	bta-miR-874	ENSBTAG00000006135	MAP1LC3A	0.88712	POS		ENSBTAG00000000087	HSD17B12	ENSBTAG00000009995	CPEB4	-0.94117	NEG
bta-miR-874	bta-miR-874	ENSBTAG00000006493	CLP1	-0.7865	NEG		ENSBTAG00000000087	HSD17B12	ENSBTAG00000010157	TOMM22	0.79013	POS
bta-miR-874	bta-miR-874	ENSBTAG00000006550	GABARAPL2	0.97816	POS		ENSBTAG00000000087	HSD17B12	ENSBTAG00000010243	RBM33	-0.87139	NEG
bta-miR-874	bta-miR-874	ENSBTAG00000006833	LMAN1	-0.76505	NEG		ENSBTAG00000000087	HSD17B12	ENSBTAG00000010255	ZNF24	-0.94286	NEG
bta-miR-874	bta-miR-874	ENSBTAG00000007520	MAPRE2	0.93685	POS		ENSBTAG00000000087	HSD17B12	ENSBTAG00000010587	SH3BGRL	0.96292	POS
bta-miR-874	bta-miR-874	ENSBTAG00000007686	TBP	-0.76279	NEG		ENSBTAG00000000087	HSD17B12	ENSBTAG00000010760	REV3L	-0.85609	NEG
bta-miR-874	bta-miR-874	ENSBTAG00000007787	HIBCH	0.95861	POS		ENSBTAG00000000087	HSD17B12	ENSBTAG00000010815	CAMKK2	-0.8686	NEG
bta-miR-874	bta-miR-874	ENSBTAG00000008008	TLR2	-0.86937	NEG		ENSBTAG00000000087	HSD17B12	ENSBTAG00000010821	ACER2	0.91748	POS
bta-miR-874	bta-miR-874	ENSBTAG00000008016	STX17	-0.72323	NEG		ENSBTAG00000000087	HSD17B12	ENSBTAG00000011037	RBPMS2	0.86397	POS
bta-miR-874	bta-miR-874	ENSBTAG00000008100	GOLGA7B	0.91408	POS		ENSBTAG00000000087	HSD17B12	ENSBTAG00000011763	RIOK2	-0.85685	NEG
bta-miR-874	bta-miR-874	ENSBTAG00000008353	CDKN1A	0.94595	POS		ENSBTAG00000000087	HSD17B12	ENSBTAG00000011876	MORC3	-0.92911	NEG
bta-miR-874	bta-miR-874	ENSBTAG00000008448	MEIS1	0.89144	POS		ENSBTAG00000000087	HSD17B12	ENSBTAG00000012330	B2M	0.92979	POS
bta-miR-874	bta-miR-874	ENSBTAG00000008800	XKR8	-0.72884	NEG		ENSBTAG00000000087	HSD17B12	ENSBTAG00000012341	CSNK2A1	-0.89376	NEG
bta-miR-874	bta-miR-874	ENSBTAG00000008810	GPBP1L1	-0.82627	NEG		ENSBTAG00000000087	HSD17B12	ENSBTAG00000012408	RAB27A	0.96324	POS
bta-miR-874	bta-miR-874	ENSBTAG00000009394	NSMCE2	-0.7925	NEG		ENSBTAG00000000087	HSD17B12	ENSBTAG00000012982	PPCS	-0.91083	NEG
bta-miR-874	bta-miR-874	ENSBTAG00000009471	CEP135	-0.86987	NEG		ENSBTAG00000000087	HSD17B12	ENSBTAG00000013946	PRPF3	-0.97773	NEG
bta-miR-874	bta-miR-874	ENSBTAG00000009477	PIR	0.98352	POS		ENSBTAG00000000087	HSD17B12	ENSBTAG00000013949	AHCTF1	-0.93768	NEG
bta-miR-874	bta-miR-874	ENSBTAG00000009691	SH2B2	-0.78639	NEG		ENSBTAG00000000087	HSD17B12	ENSBTAG00000014112	EXOC4	-0.86769	NEG
bta-miR-874	bta-miR-874	ENSBTAG00000009747	RNFT1	-0.79499	NEG		ENSBTAG00000000087	HSD17B12	ENSBTAG00000014334	ZFYVE26	-0.88334	NEG
bta-miR-874	bta-miR-874	ENSBTAG00000009803	SNCB	0.91169	POS		ENSBTAG00000000087	HSD17B12	ENSBTAG00000014354	FXYD6	0.94776	POS
bta-miR-874	bta-miR-874	ENSBTAG00000009987	ITGB3	0.969	POS		ENSBTAG00000000087	HSD17B12	ENSBTAG00000014700	DYNC1LI1	-0.90631	NEG
bta-miR-874	bta-miR-874	ENSBTAG00000010587	SH3BGRL	0.8812	POS		ENSBTAG00000000087	HSD17B12	ENSBTAG00000015053	CFL2	-0.84882	NEG
bta-miR-874	bta-miR-874	ENSBTAG00000010898	SLC30A6	-0.7444	NEG		ENSBTAG00000000087	HSD17B12	ENSBTAG00000015105	HERPUD2	-0.91468	NEG
bta-miR-874	bta-miR-874	ENSBTAG00000011037	RBPMS2	0.91968	POS		ENSBTAG00000000087	HSD17B12	ENSBTAG00000015151	FOXN2	-0.92324	NEG
bta-miR-874	bta-miR-874	ENSBTAG00000011145	NDUFA4	0.96925	POS		ENSBTAG00000000087	HSD17B12	ENSBTAG00000015311	PTPRR	-0.79034	NEG
bta-miR-874	bta-miR-874	ENSBTAG00000011620	PIGU	-0.83125	NEG		ENSBTAG00000000087	HSD17B12	ENSBTAG00000015403	TPP1	-0.90142	NEG
bta-miR-874	bta-miR-874	ENSBTAG00000011668	KCTD14	0.95562	POS		ENSBTAG00000000087	HSD17B12	ENSBTAG00000015504	ZNF131	-0.92985	NEG
bta-miR-874	bta-miR-874	ENSBTAG00000011893	HDHD2	-0.89076	NEG		ENSBTAG00000000087	HSD17B12	ENSBTAG00000015778	SASS6	-0.92778	NEG
bta-miR-874	bta-miR-874	ENSBTAG00000011973	DCAF16	-0.78035	NEG		ENSBTAG00000000087	HSD17B12	ENSBTAG00000015824	RNF141	-0.8873	NEG
bta-miR-874	bta-miR-874	ENSBTAG00000012330	B2M	0.76896	POS		ENSBTAG00000000087	HSD17B12	ENSBTAG00000015969	STK40	0.90393	POS
bta-miR-874	bta-miR-874	ENSBTAG00000012408	RAB27A	0.91091	POS		ENSBTAG00000000087	HSD17B12	ENSBTAG00000016250	AKTIP	-0.81337	NEG
bta-miR-874	bta-miR-874	ENSBTAG00000012642	TRADD	-0.86984	NEG		ENSBTAG00000000087	HSD17B12	ENSBTAG00000016315	COTL1	0.96029	POS
bta-miR-874	bta-miR-874	ENSBTAG00000012664	NDST2	-0.8099	NEG		ENSBTAG00000000087	HSD17B12	ENSBTAG00000016737	CDK8	-0.95781	NEG
bta-miR-874	bta-miR-874	ENSBTAG00000012678	COLGALT1	-0.94889	NEG		ENSBTAG00000000087	HSD17B12	ENSBTAG00000016743	DNTTIP1	-0.89245	NEG
bta-miR-874	bta-miR-874	ENSBTAG00000012703	GLO1	-0.84174	NEG		ENSBTAG00000000087	HSD17B12	ENSBTAG00000016799	ERN1	-0.95674	NEG
bta-miR-874	bta-miR-874	ENSBTAG00000012858	NT5C2	-0.84669	NEG		ENSBTAG00000000087	HSD17B12	ENSBTAG00000016845	GALNT7	-0.93743	NEG
bta-miR-874	bta-miR-874	ENSBTAG00000013046	MPP1	0.89302	POS		ENSBTAG00000000087	HSD17B12	ENSBTAG00000017061	SMARCAD1	-0.94875	NEG
bta-miR-874	bta-miR-874	ENSBTAG00000013314	PBX3	-0.86029	NEG		ENSBTAG00000000087	HSD17B12	ENSBTAG00000017141	CGRRF1	-0.91352	NEG
bta-miR-874	bta-miR-874	ENSBTAG00000013613	SMIM7	0.95388	POS		ENSBTAG00000000087	HSD17B12	ENSBTAG00000017811	SLC39A9	-0.95015	NEG
bta-miR-874	bta-miR-874	ENSBTAG00000013855	ORMDL3	0.96969	POS		ENSBTAG00000000087	HSD17B12	ENSBTAG00000017852	ALDH9A1	-0.93762	NEG
bta-miR-874	bta-miR-874	ENSBTAG00000015598	RPS10	0.74308	POS		ENSBTAG00000000087	HSD17B12	ENSBTAG00000018035	TGFBR1	-0.96301	NEG
bta-miR-874	bta-miR-874	ENSBTAG00000015920	TMEM147	0.74632	POS		ENSBTAG00000000087	HSD17B12	ENSBTAG00000018094	ZNF689	-0.86586	NEG
bta-miR-874	bta-miR-874	ENSBTAG00000016315	COTL1	0.96804	POS		ENSBTAG00000000087	HSD17B12	ENSBTAG00000018616	IPO11	-0.89996	NEG
bta-miR-874	bta-miR-874	ENSBTAG00000016362	POU6F1	-0.76261	NEG		ENSBTAG00000000087	HSD17B12	ENSBTAG00000019119	ZCRB1	0.85703	POS
bta-miR-874	bta-miR-874	ENSBTAG00000017141	CGRRF1	-0.9738	NEG		ENSBTAG00000000087	HSD17B12	ENSBTAG00000019174	ZNF710	-0.86597	NEG
bta-miR-874	bta-miR-874	ENSBTAG00000018358	STAC3	0.75829	POS		ENSBTAG00000000087	HSD17B12	ENSBTAG00000019202	EAF1	0.98118	POS
bta-miR-874	bta-miR-874	ENSBTAG00000018415	TTLL4	-0.77484	NEG		ENSBTAG00000000087	HSD17B12	ENSBTAG00000019264	EDEM3	-0.8965	NEG
bta-miR-874	bta-miR-874	ENSBTAG00000018705	ADCY3	0.8307	POS		ENSBTAG00000000087	HSD17B12	ENSBTAG00000019646	TRIM41	-0.93678	NEG
bta-miR-874	bta-miR-874	ENSBTAG00000018883	DCTN3	0.77146	POS		ENSBTAG00000000087	HSD17B12	ENSBTAG00000019847	CPEB2	-0.82276	NEG
bta-miR-874	bta-miR-874	ENSBTAG00000019202	EAF1	0.86561	POS		ENSBTAG00000000087	HSD17B12	ENSBTAG00000020237	NECAP1	-0.96773	NEG
bta-miR-874	bta-miR-874	ENSBTAG00000019552	PGRMC1	0.95161	POS		ENSBTAG00000000087	HSD17B12	ENSBTAG00000020247	ADCYAP1R1	-0.89367	NEG
bta-miR-874	bta-miR-874	ENSBTAG00000020232	REXO1	-0.85461	NEG		ENSBTAG00000000087	HSD17B12	ENSBTAG00000020273	YOD1	-0.95662	NEG
bta-miR-874	bta-miR-874	ENSBTAG00000020527	IDH1	-0.73457	NEG		ENSBTAG00000000087	HSD17B12	ENSBTAG00000020308	EIF4G2	-0.9234	NEG
bta-miR-874	bta-miR-874	ENSBTAG00000021883	AP3M1	-0.78457	NEG		ENSBTAG00000000087	HSD17B12	ENSBTAG00000020610	ANKZF1	-0.82396	NEG
bta-miR-874	bta-miR-874	ENSBTAG00000025124	ZNF300	-0.79171	NEG		ENSBTAG00000000087	HSD17B12	ENSBTAG00000020612	NEK3	-0.93201	NEG
bta-miR-874	bta-miR-874	ENSBTAG00000030557	LIN52	0.93264	POS		ENSBTAG00000000087	HSD17B12	ENSBTAG00000020815	UHRF2	-0.93435	NEG
bta-miR-874	bta-miR-874	ENSBTAG00000031998	CXCL16	0.68911	POS		ENSBTAG00000000087	HSD17B12	ENSBTAG00000020858	UPF3A	-0.95351	NEG
bta-miR-874	bta-miR-874	ENSBTAG00000033315	DNAJC1	0.82785	POS		ENSBTAG00000000087	HSD17B12	ENSBTAG00000020938	TWF1	-0.95231	NEG
bta-miR-874	bta-miR-874	ENSBTAG00000035083	ATXN7L3B	0.7832	POS		ENSBTAG00000000087	HSD17B12	ENSBTAG00000021131	HNRNPK	-0.89917	NEG
bta-miR-874	bta-miR-874	ENSBTAG00000038195	CD302	-0.8587	NEG		ENSBTAG00000000087	HSD17B12	ENSBTAG00000021527	IGF1R	0.8354	POS
bta-miR-874	bta-miR-874	ENSBTAG00000038842	NEDD8	0.75705	POS		ENSBTAG00000000087	HSD17B12	ENSBTAG00000021596	ICOS	-0.8074	NEG
bta-miR-874	bta-miR-874	ENSBTAG00000039347	CLEC4D	-0.85854	NEG		ENSBTAG00000000087	HSD17B12	ENSBTAG00000021601	PARD6B	-0.85556	NEG
bta-miR-874	bta-miR-874	ENSBTAG00000040607	SLA2	0.85926	POS		ENSBTAG00000000087	HSD17B12	ENSBTAG00000024105	BCL2L11	-0.95201	NEG
bta-miR-874	bta-miR-874	ENSBTAG00000045877	TSC22D3	0.95094	POS		ENSBTAG00000000087	HSD17B12	ENSBTAG00000025029	MAN2A1	-0.93329	NEG
bta-miR-874	bta-miR-874	ENSBTAG00000046266	TNFSF9	-0.83776	NEG		ENSBTAG00000000087	HSD17B12	ENSBTAG00000026673	KPNA5	-0.90772	NEG
bta-miR-874	bta-miR-874	ENSBTAG00000046555	WAS	-0.87779	NEG		ENSBTAG00000000087	HSD17B12	ENSBTAG00000027321	CCDC18	0.91015	POS
bta-miR-874	bta-miR-874	ENSBTAG00000047874	PRPF38B	0.76333	POS		ENSBTAG00000000087	HSD17B12	ENSBTAG00000027375	DUSP22	-0.89934	NEG
bta-miR-874	bta-miR-874	ENSBTAG00000051150	TOMM7	0.83785	POS		ENSBTAG00000000087	HSD17B12	ENSBTAG00000030557	LIN52	0.93378	POS
bta-miR-874	bta-miR-874	ENSBTAG00000053233	TRMT61B	-0.7346	NEG		ENSBTAG00000000087	HSD17B12	ENSBTAG00000031696	ANKRD44	-0.94805	NEG
bta-miR-874	bta-miR-874	ENSBTAG00000054404	SNN	0.84225	POS		ENSBTAG00000000087	HSD17B12	ENSBTAG00000032719	TFRC	-0.95055	NEG
bta-miR-874	bta-miR-874	ENSBTAG00000055252	UBE2E1	0.86316	POS		ENSBTAG00000000087	HSD17B12	ENSBTAG00000033080	RPL15	-0.84734	NEG
bta-miR-874	bta-miR-874	ENSBTAG00000055296	LGALSL	0.94814	POS		ENSBTAG00000000087	HSD17B12	ENSBTAG00000034531	RNF146	-0.86097	NEG
bta-miR-92b	bta-miR-92b	ENSBTAG00000000435	TARBP2	0.75176	POS		ENSBTAG00000000087	HSD17B12	ENSBTAG00000034867	TMEM38B	-0.86498	NEG
bta-miR-92b	bta-miR-92b	ENSBTAG00000000678	CSDE1	-0.79696	NEG		ENSBTAG00000000087	HSD17B12	ENSBTAG00000037393	ZNF639	-0.8915	NEG
bta-miR-92b	bta-miR-92b	ENSBTAG00000001509	ELK3	-0.79428	NEG		ENSBTAG00000000087	HSD17B12	ENSBTAG00000037508	EBF1	-0.86	NEG
bta-miR-92b	bta-miR-92b	ENSBTAG00000001578	ADPGK	-0.8429	NEG		ENSBTAG00000000087	HSD17B12	ENSBTAG00000039075	ZNF527	-0.93024	NEG
bta-miR-92b	bta-miR-92b	ENSBTAG00000002321	AMT	0.87329	POS		ENSBTAG00000000087	HSD17B12	ENSBTAG00000040088	SLC9B2	-0.88118	NEG
bta-miR-92b	bta-miR-92b	ENSBTAG00000002792	FUT11	-0.8464	NEG		ENSBTAG00000000087	HSD17B12	ENSBTAG00000040336	ZNF268	-0.9509	NEG
bta-miR-92b	bta-miR-92b	ENSBTAG00000002904	ZNF787	0.88325	POS		ENSBTAG00000000087	HSD17B12	ENSBTAG00000045582	ARPC5	-0.87855	NEG
bta-miR-92b	bta-miR-92b	ENSBTAG00000003399	SMARCA5	-0.80873	NEG		ENSBTAG00000000087	HSD17B12	ENSBTAG00000046588	DNAJB9	-0.89118	NEG
bta-miR-92b	bta-miR-92b	ENSBTAG00000003421	RNF40	-0.8369	NEG		ENSBTAG00000000087	HSD17B12	ENSBTAG00000048798	KIAA1109	-0.94941	NEG
bta-miR-92b	bta-miR-92b	ENSBTAG00000004271	UBAP2L	-0.82647	NEG		ENSBTAG00000000087	HSD17B12	ENSBTAG00000050243	FKRP	-0.90779	NEG
bta-miR-92b	bta-miR-92b	ENSBTAG00000005137	LPGAT1	-0.81454	NEG		ENSBTAG00000000087	HSD17B12	ENSBTAG00000050281	ZNF23	-0.95552	NEG
bta-miR-92b	bta-miR-92b	ENSBTAG00000005195	ZNF200	-0.77547	NEG		ENSBTAG00000000087	HSD17B12	ENSBTAG00000053726	EIF4EBP2	-0.91772	NEG
bta-miR-92b	bta-miR-92b	ENSBTAG00000005865	MAPK6	-0.93964	NEG		ENSBTAG00000000087	HSD17B12	ENSBTAG00000054404	SNN	0.92767	POS
bta-miR-92b	bta-miR-92b	ENSBTAG00000006296	VMA21	-0.7688	NEG		ENSBTAG00000000087	HSD17B12	ENSBTAG00000054868	LAGE3	-0.90401	NEG
bta-miR-92b	bta-miR-92b	ENSBTAG00000007159	ESR1	-0.82559	NEG		ENSBTAG00000000094	ATPAF1	ENSBTAG00000000111	UGP2	0.93902	POS
bta-miR-92b	bta-miR-92b	ENSBTAG00000007871	SNX12	-0.7778	NEG		ENSBTAG00000000094	ATPAF1	ENSBTAG00000000213	TMEM39A	0.92052	POS
bta-miR-92b	bta-miR-92b	ENSBTAG00000007962	ATP9A	-0.84387	NEG		ENSBTAG00000000094	ATPAF1	ENSBTAG00000000260	ZNRF2	0.93938	POS
bta-miR-92b	bta-miR-92b	ENSBTAG00000008278	TMEM187	0.87815	POS		ENSBTAG00000000094	ATPAF1	ENSBTAG00000000363	BDP1	-0.85118	NEG
bta-miR-92b	bta-miR-92b	ENSBTAG00000008372	PEX11B	-0.67263	NEG		ENSBTAG00000000094	ATPAF1	ENSBTAG00000000475	IMMP1L	0.85042	POS
bta-miR-92b	bta-miR-92b	ENSBTAG00000008649	ETV3	-0.87728	NEG		ENSBTAG00000000094	ATPAF1	ENSBTAG00000000746	KAT2B	0.88739	POS
bta-miR-92b	bta-miR-92b	ENSBTAG00000009642	AKAP5	-0.8544	NEG		ENSBTAG00000000094	ATPAF1	ENSBTAG00000000812	CD300A	0.87824	POS
bta-miR-92b	bta-miR-92b	ENSBTAG00000010052	EXD2	-0.89523	NEG		ENSBTAG00000000094	ATPAF1	ENSBTAG00000000981	KLHDC8B	-0.90337	NEG
bta-miR-92b	bta-miR-92b	ENSBTAG00000010760	REV3L	-0.81984	NEG		ENSBTAG00000000094	ATPAF1	ENSBTAG00000001112	SMOX	-0.8896	NEG
bta-miR-92b	bta-miR-92b	ENSBTAG00000010763	DUSP16	-0.86224	NEG		ENSBTAG00000000094	ATPAF1	ENSBTAG00000001731	GLYR1	0.88914	POS
bta-miR-92b	bta-miR-92b	ENSBTAG00000010994	CTSF	0.73029	POS		ENSBTAG00000000094	ATPAF1	ENSBTAG00000001928	PDIA6	0.93585	POS
bta-miR-92b	bta-miR-92b	ENSBTAG00000011998	DUT	0.85209	POS		ENSBTAG00000000094	ATPAF1	ENSBTAG00000002796	KLHL3	0.92859	POS
bta-miR-92b	bta-miR-92b	ENSBTAG00000012146	PPP1CA	0.84719	POS		ENSBTAG00000000094	ATPAF1	ENSBTAG00000003358	MCFD2	0.89279	POS
bta-miR-92b	bta-miR-92b	ENSBTAG00000012744	UBE2M	0.76175	POS		ENSBTAG00000000094	ATPAF1	ENSBTAG00000004193	VEZF1	0.94467	POS
bta-miR-92b	bta-miR-92b	ENSBTAG00000013153	NF2	-0.90038	NEG		ENSBTAG00000000094	ATPAF1	ENSBTAG00000004387	MTPAP	0.90231	POS
bta-miR-92b	bta-miR-92b	ENSBTAG00000013449	RAB3GAP1	-0.82411	NEG		ENSBTAG00000000094	ATPAF1	ENSBTAG00000004804	RRN3	0.93818	POS
bta-miR-92b	bta-miR-92b	ENSBTAG00000014112	EXOC4	-0.94435	NEG		ENSBTAG00000000094	ATPAF1	ENSBTAG00000006039	ARHGDIB	-0.91242	NEG
bta-miR-92b	bta-miR-92b	ENSBTAG00000014205	PRKAR2A	-0.81748	NEG		ENSBTAG00000000094	ATPAF1	ENSBTAG00000006059	TSN	0.97025	POS
bta-miR-92b	bta-miR-92b	ENSBTAG00000014406	LATS2	-0.82863	NEG		ENSBTAG00000000094	ATPAF1	ENSBTAG00000006086	MMP28	0.83352	POS
bta-miR-92b	bta-miR-92b	ENSBTAG00000014603	VAMP1	0.87828	POS		ENSBTAG00000000094	ATPAF1	ENSBTAG00000006369	MRPS35	0.89813	POS
bta-miR-92b	bta-miR-92b	ENSBTAG00000015024	GXYLT1	-0.8317	NEG		ENSBTAG00000000094	ATPAF1	ENSBTAG00000006759	SUCLA2	0.96555	POS
bta-miR-92b	bta-miR-92b	ENSBTAG00000015104	CCDC28B	0.80208	POS		ENSBTAG00000000094	ATPAF1	ENSBTAG00000006832	SLC5A6	0.87996	POS
bta-miR-92b	bta-miR-92b	ENSBTAG00000015151	FOXN2	-0.81548	NEG		ENSBTAG00000000094	ATPAF1	ENSBTAG00000006833	LMAN1	0.85212	POS
bta-miR-92b	bta-miR-92b	ENSBTAG00000015711	BTG2	-0.79371	NEG		ENSBTAG00000000094	ATPAF1	ENSBTAG00000006838	AIFM1	0.94626	POS
bta-miR-92b	bta-miR-92b	ENSBTAG00000016298	TM9SF3	-0.89275	NEG		ENSBTAG00000000094	ATPAF1	ENSBTAG00000006940	USP48	0.89498	POS
bta-miR-92b	bta-miR-92b	ENSBTAG00000016555	TRPT1	0.93697	POS		ENSBTAG00000000094	ATPAF1	ENSBTAG00000007020	ZNF502	0.8198	POS
bta-miR-92b	bta-miR-92b	ENSBTAG00000016560	DNAJC4	0.80395	POS		ENSBTAG00000000094	ATPAF1	ENSBTAG00000007413	CEP41	0.98218	POS
bta-miR-92b	bta-miR-92b	ENSBTAG00000016643	CYB561D1	0.77696	POS		ENSBTAG00000000094	ATPAF1	ENSBTAG00000007644	GNG7	0.85192	POS
bta-miR-92b	bta-miR-92b	ENSBTAG00000016730	ANP32E	-0.83883	NEG		ENSBTAG00000000094	ATPAF1	ENSBTAG00000007646	PIGA	0.94375	POS
bta-miR-92b	bta-miR-92b	ENSBTAG00000017275	COIL	-0.87684	NEG		ENSBTAG00000000094	ATPAF1	ENSBTAG00000007734	MEMO1	0.95522	POS
bta-miR-92b	bta-miR-92b	ENSBTAG00000017691	KIAA0040	-0.76867	NEG		ENSBTAG00000000094	ATPAF1	ENSBTAG00000007953	FBXW7	-0.91058	NEG
bta-miR-92b	bta-miR-92b	ENSBTAG00000017994	MAX	-0.95285	NEG		ENSBTAG00000000094	ATPAF1	ENSBTAG00000007976	FAM3C	0.92214	POS
bta-miR-92b	bta-miR-92b	ENSBTAG00000018094	ZNF689	-0.92892	NEG		ENSBTAG00000000094	ATPAF1	ENSBTAG00000008008	TLR2	0.89155	POS
bta-miR-92b	bta-miR-92b	ENSBTAG00000019302	BCL2	-0.89444	NEG		ENSBTAG00000000094	ATPAF1	ENSBTAG00000008016	STX17	0.80786	POS
bta-miR-92b	bta-miR-92b	ENSBTAG00000019625	EHHADH	-0.84555	NEG		ENSBTAG00000000094	ATPAF1	ENSBTAG00000008429	LRP4	0.91494	POS
bta-miR-92b	bta-miR-92b	ENSBTAG00000019847	CPEB2	-0.8518	NEG		ENSBTAG00000000094	ATPAF1	ENSBTAG00000008873	NCBP2	0.87281	POS
bta-miR-92b	bta-miR-92b	ENSBTAG00000020043	ARHGAP17	-0.84791	NEG		ENSBTAG00000000094	ATPAF1	ENSBTAG00000008958	NSMAF	0.91029	POS
bta-miR-92b	bta-miR-92b	ENSBTAG00000020050	MLEC	-0.80437	NEG		ENSBTAG00000000094	ATPAF1	ENSBTAG00000009022	DNAJC30	0.89295	POS
bta-miR-92b	bta-miR-92b	ENSBTAG00000026754	RNF41	-0.92725	NEG		ENSBTAG00000000094	ATPAF1	ENSBTAG00000009281	SPRYD4	0.82263	POS
bta-miR-92b	bta-miR-92b	ENSBTAG00000027321	CCDC18	0.89014	POS		ENSBTAG00000000094	ATPAF1	ENSBTAG00000009378	E2F5	0.91953	POS
bta-miR-92b	bta-miR-92b	ENSBTAG00000030247	NSMF	0.782	POS		ENSBTAG00000000094	ATPAF1	ENSBTAG00000009886	KDELR3	0.93439	POS
bta-miR-92b	bta-miR-92b	ENSBTAG00000030710	ITGB3BP	-0.90748	NEG		ENSBTAG00000000094	ATPAF1	ENSBTAG00000009991	CANT1	0.82414	POS
bta-miR-92b	bta-miR-92b	ENSBTAG00000032253	RAD54L2	-0.85403	NEG		ENSBTAG00000000094	ATPAF1	ENSBTAG00000009995	CPEB4	0.92042	POS
bta-miR-92b	bta-miR-92b	ENSBTAG00000032719	TFRC	-0.80372	NEG		ENSBTAG00000000094	ATPAF1	ENSBTAG00000010773	GNPAT	0.90752	POS
bta-miR-92b	bta-miR-92b	ENSBTAG00000032872	THOC7	-0.70917	NEG		ENSBTAG00000000094	ATPAF1	ENSBTAG00000011363	EVI5	0.90803	POS
bta-miR-92b	bta-miR-92b	ENSBTAG00000033685	CCNJ	-0.8349	NEG		ENSBTAG00000000094	ATPAF1	ENSBTAG00000011620	PIGU	0.88648	POS
bta-miR-92b	bta-miR-92b	ENSBTAG00000038815	DIAPH2	-0.88551	NEG		ENSBTAG00000000094	ATPAF1	ENSBTAG00000011648	TMLHE	0.93071	POS
bta-miR-92b	bta-miR-92b	ENSBTAG00000040088	SLC9B2	-0.80201	NEG		ENSBTAG00000000094	ATPAF1	ENSBTAG00000012260	MTRF1	0.91305	POS
bta-miR-92b	bta-miR-92b	ENSBTAG00000043962	SLC2A13	-0.9287	NEG		ENSBTAG00000000094	ATPAF1	ENSBTAG00000012659	LRIF1	0.87912	POS
bta-miR-92b	bta-miR-92b	ENSBTAG00000044160	MCCC2	-0.79765	NEG		ENSBTAG00000000094	ATPAF1	ENSBTAG00000012664	NDST2	0.84788	POS
bta-miR-92b	bta-miR-92b	ENSBTAG00000046797	NRAS	-0.86601	NEG		ENSBTAG00000000094	ATPAF1	ENSBTAG00000012790	TRIAP1	0.8539	POS
bta-miR-92b	bta-miR-92b	ENSBTAG00000048059	TMEM86A	-0.87652	NEG		ENSBTAG00000000094	ATPAF1	ENSBTAG00000012858	NT5C2	0.86915	POS
ENSBTAG00000000079	CCSAP	ENSBTAG00000000260	ZNRF2	0.79843	POS		ENSBTAG00000000094	ATPAF1	ENSBTAG00000013678	OSGIN2	0.95634	POS
ENSBTAG00000000079	CCSAP	ENSBTAG00000000435	TARBP2	-0.78584	NEG		ENSBTAG00000000094	ATPAF1	ENSBTAG00000013899	LARP4B	0.90603	POS
ENSBTAG00000000079	CCSAP	ENSBTAG00000000562	TOMM20	0.72448	POS		ENSBTAG00000000094	ATPAF1	ENSBTAG00000015104	CCDC28B	-0.8289	NEG
ENSBTAG00000000079	CCSAP	ENSBTAG00000000678	CSDE1	0.85328	POS		ENSBTAG00000000094	ATPAF1	ENSBTAG00000015105	HERPUD2	0.93017	POS
ENSBTAG00000000079	CCSAP	ENSBTAG00000000801	ZNF583	0.96569	POS		ENSBTAG00000000094	ATPAF1	ENSBTAG00000015151	FOXN2	0.93387	POS
ENSBTAG00000000079	CCSAP	ENSBTAG00000000981	KLHDC8B	-0.77172	NEG		ENSBTAG00000000094	ATPAF1	ENSBTAG00000015710	CD3E	-0.80051	NEG
ENSBTAG00000000079	CCSAP	ENSBTAG00000001069	TP53	0.95651	POS		ENSBTAG00000000094	ATPAF1	ENSBTAG00000015817	ELK1	0.87923	POS
ENSBTAG00000000079	CCSAP	ENSBTAG00000001099	PIANP	-0.90505	NEG		ENSBTAG00000000094	ATPAF1	ENSBTAG00000015969	STK40	-0.93245	NEG
ENSBTAG00000000079	CCSAP	ENSBTAG00000001654	SNTB2	-0.81472	NEG		ENSBTAG00000000094	ATPAF1	ENSBTAG00000016332	ING3	0.93098	POS
ENSBTAG00000000079	CCSAP	ENSBTAG00000001775	RINL	-0.83345	NEG		ENSBTAG00000000094	ATPAF1	ENSBTAG00000016362	POU6F1	0.90824	POS
ENSBTAG00000000079	CCSAP	ENSBTAG00000001877	HMGN5	-0.82342	NEG		ENSBTAG00000000094	ATPAF1	ENSBTAG00000016435	NOM1	0.94428	POS
ENSBTAG00000000079	CCSAP	ENSBTAG00000001898	CCDC112	-0.79534	NEG		ENSBTAG00000000094	ATPAF1	ENSBTAG00000016442	MAP4K3	0.98197	POS
ENSBTAG00000000079	CCSAP	ENSBTAG00000001928	PDIA6	0.90338	POS		ENSBTAG00000000094	ATPAF1	ENSBTAG00000016562	SEC63	0.86693	POS
ENSBTAG00000000079	CCSAP	ENSBTAG00000002129	KLF5	0.7448	POS		ENSBTAG00000000094	ATPAF1	ENSBTAG00000016580	TEF	0.87613	POS
ENSBTAG00000000079	CCSAP	ENSBTAG00000002220	SPTLC1	0.77222	POS		ENSBTAG00000000094	ATPAF1	ENSBTAG00000016618	DSTYK	0.8698	POS
ENSBTAG00000000079	CCSAP	ENSBTAG00000002266	NPL	-0.76583	NEG		ENSBTAG00000000094	ATPAF1	ENSBTAG00000016737	CDK8	0.89049	POS
ENSBTAG00000000079	CCSAP	ENSBTAG00000002344	ORAI3	0.80379	POS		ENSBTAG00000000094	ATPAF1	ENSBTAG00000016845	GALNT7	0.91318	POS
ENSBTAG00000000079	CCSAP	ENSBTAG00000002391	TGFB1I1	-0.8463	NEG		ENSBTAG00000000094	ATPAF1	ENSBTAG00000016998	ARL11	-0.84646	NEG
ENSBTAG00000000079	CCSAP	ENSBTAG00000002599	MGARP	0.73376	POS		ENSBTAG00000000094	ATPAF1	ENSBTAG00000017061	SMARCAD1	0.90742	POS
ENSBTAG00000000079	CCSAP	ENSBTAG00000002796	KLHL3	0.97588	POS		ENSBTAG00000000094	ATPAF1	ENSBTAG00000017072	ZNF384	0.85689	POS
ENSBTAG00000000079	CCSAP	ENSBTAG00000003044	SPIN1	0.88352	POS		ENSBTAG00000000094	ATPAF1	ENSBTAG00000017239	GABBR1	0.95858	POS
ENSBTAG00000000079	CCSAP	ENSBTAG00000003399	SMARCA5	0.84109	POS		ENSBTAG00000000094	ATPAF1	ENSBTAG00000017691	KIAA0040	0.88213	POS
ENSBTAG00000000079	CCSAP	ENSBTAG00000003421	RNF40	0.7645	POS		ENSBTAG00000000094	ATPAF1	ENSBTAG00000017811	SLC39A9	0.92015	POS
ENSBTAG00000000079	CCSAP	ENSBTAG00000003866	PPP1R8	0.89868	POS		ENSBTAG00000000094	ATPAF1	ENSBTAG00000017852	ALDH9A1	0.93274	POS
ENSBTAG00000000079	CCSAP	ENSBTAG00000004077	YWHAG	0.82902	POS		ENSBTAG00000000094	ATPAF1	ENSBTAG00000018572	FLT3	0.88797	POS
ENSBTAG00000000079	CCSAP	ENSBTAG00000004271	UBAP2L	0.84476	POS		ENSBTAG00000000094	ATPAF1	ENSBTAG00000019264	EDEM3	0.92534	POS
ENSBTAG00000000079	CCSAP	ENSBTAG00000004387	MTPAP	0.87207	POS		ENSBTAG00000000094	ATPAF1	ENSBTAG00000019376	FNDC3B	0.9671	POS
ENSBTAG00000000079	CCSAP	ENSBTAG00000005136	ABI1	0.84313	POS		ENSBTAG00000000094	ATPAF1	ENSBTAG00000019625	EHHADH	0.94216	POS
ENSBTAG00000000079	CCSAP	ENSBTAG00000005195	ZNF200	0.92	POS		ENSBTAG00000000094	ATPAF1	ENSBTAG00000019663	DECR1	0.78723	POS
ENSBTAG00000000079	CCSAP	ENSBTAG00000005310	GPR180	0.84224	POS		ENSBTAG00000000094	ATPAF1	ENSBTAG00000020237	NECAP1	0.89555	POS
ENSBTAG00000000079	CCSAP	ENSBTAG00000005586	GATM	-0.86365	NEG		ENSBTAG00000000094	ATPAF1	ENSBTAG00000020283	DUSP5	0.89636	POS
ENSBTAG00000000079	CCSAP	ENSBTAG00000006135	MAP1LC3A	-0.85615	NEG		ENSBTAG00000000094	ATPAF1	ENSBTAG00000020432	MIS12	0.93023	POS
ENSBTAG00000000079	CCSAP	ENSBTAG00000006296	VMA21	0.86718	POS		ENSBTAG00000000094	ATPAF1	ENSBTAG00000020527	IDH1	0.85359	POS
ENSBTAG00000000079	CCSAP	ENSBTAG00000006369	MRPS35	0.90475	POS		ENSBTAG00000000094	ATPAF1	ENSBTAG00000020935	HIF1A	0.98322	POS
ENSBTAG00000000079	CCSAP	ENSBTAG00000006552	LAMP3	0.88747	POS		ENSBTAG00000000094	ATPAF1	ENSBTAG00000020938	TWF1	0.9191	POS
ENSBTAG00000000079	CCSAP	ENSBTAG00000006838	AIFM1	0.88229	POS		ENSBTAG00000000094	ATPAF1	ENSBTAG00000020969	DCAF6	0.96055	POS
ENSBTAG00000000079	CCSAP	ENSBTAG00000007116	ARRDC3	0.78019	POS		ENSBTAG00000000094	ATPAF1	ENSBTAG00000021076	TNRC6B	-0.88806	NEG
ENSBTAG00000000079	CCSAP	ENSBTAG00000007159	ESR1	0.93153	POS		ENSBTAG00000000094	ATPAF1	ENSBTAG00000021680	SKA2	0.98025	POS
ENSBTAG00000000079	CCSAP	ENSBTAG00000007622	CTSD	-0.85865	NEG		ENSBTAG00000000094	ATPAF1	ENSBTAG00000022109	SCOC	0.8825	POS
ENSBTAG00000000079	CCSAP	ENSBTAG00000007624	FRMD4B	0.83016	POS		ENSBTAG00000000094	ATPAF1	ENSBTAG00000022681	EOGT	0.87626	POS
ENSBTAG00000000079	CCSAP	ENSBTAG00000007644	GNG7	0.88529	POS		ENSBTAG00000000094	ATPAF1	ENSBTAG00000030951	ZNF655	0.94498	POS
ENSBTAG00000000079	CCSAP	ENSBTAG00000007871	SNX12	0.84815	POS		ENSBTAG00000000094	ATPAF1	ENSBTAG00000031134	YWHAH	0.96925	POS
ENSBTAG00000000079	CCSAP	ENSBTAG00000007976	FAM3C	0.84411	POS		ENSBTAG00000000094	ATPAF1	ENSBTAG00000031741	ZNF322	0.92144	POS
ENSBTAG00000000079	CCSAP	ENSBTAG00000008008	TLR2	0.89301	POS		ENSBTAG00000000094	ATPAF1	ENSBTAG00000032719	TFRC	0.91945	POS
ENSBTAG00000000079	CCSAP	ENSBTAG00000008219	RBM7	0.74699	POS		ENSBTAG00000000094	ATPAF1	ENSBTAG00000033078	CNEP1R1	0.94848	POS
ENSBTAG00000000079	CCSAP	ENSBTAG00000008278	TMEM187	-0.82845	NEG		ENSBTAG00000000094	ATPAF1	ENSBTAG00000033267	LIN9	0.96629	POS
ENSBTAG00000000079	CCSAP	ENSBTAG00000008507	SPHK1	-0.81243	NEG		ENSBTAG00000000094	ATPAF1	ENSBTAG00000033902	SLC25A32	0.94478	POS
ENSBTAG00000000079	CCSAP	ENSBTAG00000008958	NSMAF	0.82884	POS		ENSBTAG00000000094	ATPAF1	ENSBTAG00000037393	ZNF639	0.93327	POS
ENSBTAG00000000079	CCSAP	ENSBTAG00000009022	DNAJC30	0.95608	POS		ENSBTAG00000000094	ATPAF1	ENSBTAG00000038195	CD302	0.95905	POS
ENSBTAG00000000079	CCSAP	ENSBTAG00000009163	TMEM234	-0.7666	NEG		ENSBTAG00000000094	ATPAF1	ENSBTAG00000038306	CBX2	0.87633	POS
ENSBTAG00000000079	CCSAP	ENSBTAG00000009469	SREK1IP1	-0.86227	NEG		ENSBTAG00000000094	ATPAF1	ENSBTAG00000038333	RBM23	0.89678	POS
ENSBTAG00000000079	CCSAP	ENSBTAG00000009747	RNFT1	0.8097	POS		ENSBTAG00000000094	ATPAF1	ENSBTAG00000038610	ZBTB26	0.95336	POS
ENSBTAG00000000079	CCSAP	ENSBTAG00000010502	SERTAD3	0.91021	POS		ENSBTAG00000000094	ATPAF1	ENSBTAG00000040088	SLC9B2	0.94129	POS
ENSBTAG00000000079	CCSAP	ENSBTAG00000010763	DUSP16	0.78823	POS		ENSBTAG00000000094	ATPAF1	ENSBTAG00000045934	GPR82	0.95172	POS
ENSBTAG00000000079	CCSAP	ENSBTAG00000010815	CAMKK2	0.84266	POS		ENSBTAG00000000094	ATPAF1	ENSBTAG00000046142	PRKAR1B	-0.79326	NEG
ENSBTAG00000000079	CCSAP	ENSBTAG00000011025	BTF3L4	0.85206	POS		ENSBTAG00000000094	ATPAF1	ENSBTAG00000046266	TNFSF9	0.98476	POS
ENSBTAG00000000079	CCSAP	ENSBTAG00000011363	EVI5	0.82586	POS		ENSBTAG00000000094	ATPAF1	ENSBTAG00000046588	DNAJB9	0.93196	POS
ENSBTAG00000000079	CCSAP	ENSBTAG00000011771	FICD	0.78621	POS		ENSBTAG00000000094	ATPAF1	ENSBTAG00000047628	XPO7	0.92815	POS
ENSBTAG00000000079	CCSAP	ENSBTAG00000012341	CSNK2A1	0.83388	POS		ENSBTAG00000000094	ATPAF1	ENSBTAG00000049358	ZNF287	0.81886	POS
ENSBTAG00000000079	CCSAP	ENSBTAG00000012858	NT5C2	0.76785	POS		ENSBTAG00000000094	ATPAF1	ENSBTAG00000053233	TRMT61B	0.91481	POS
ENSBTAG00000000079	CCSAP	ENSBTAG00000013069	IQCB1	0.75543	POS		ENSBTAG00000000094	ATPAF1	ENSBTAG00000055077	MRPL33	0.9299	POS
ENSBTAG00000000079	CCSAP	ENSBTAG00000013118	CD86	0.94745	POS		ENSBTAG00000000097	EFCAB14	ENSBTAG00000000213	TMEM39A	0.94398	POS
ENSBTAG00000000079	CCSAP	ENSBTAG00000013153	NF2	0.7091	POS		ENSBTAG00000000097	EFCAB14	ENSBTAG00000000244	NRXN2	0.90491	POS
ENSBTAG00000000079	CCSAP	ENSBTAG00000013946	PRPF3	0.80701	POS		ENSBTAG00000000097	EFCAB14	ENSBTAG00000000363	BDP1	-0.86348	NEG
ENSBTAG00000000079	CCSAP	ENSBTAG00000014020	RTKN2	-0.91525	NEG		ENSBTAG00000000097	EFCAB14	ENSBTAG00000000746	KAT2B	0.97943	POS
ENSBTAG00000000079	CCSAP	ENSBTAG00000014603	VAMP1	-0.8563	NEG		ENSBTAG00000000097	EFCAB14	ENSBTAG00000001356	USP38	0.97275	POS
ENSBTAG00000000079	CCSAP	ENSBTAG00000014700	DYNC1LI1	0.88808	POS		ENSBTAG00000000097	EFCAB14	ENSBTAG00000001450	APBB3	0.92592	POS
ENSBTAG00000000079	CCSAP	ENSBTAG00000015403	TPP1	0.78581	POS		ENSBTAG00000000097	EFCAB14	ENSBTAG00000001578	ADPGK	0.92559	POS
ENSBTAG00000000079	CCSAP	ENSBTAG00000015824	RNF141	0.80824	POS		ENSBTAG00000000097	EFCAB14	ENSBTAG00000001731	GLYR1	0.98965	POS
ENSBTAG00000000079	CCSAP	ENSBTAG00000015920	TMEM147	-0.84071	NEG		ENSBTAG00000000097	EFCAB14	ENSBTAG00000001844	MOGS	0.87739	POS
ENSBTAG00000000079	CCSAP	ENSBTAG00000016498	PHACTR2	0.79842	POS		ENSBTAG00000000097	EFCAB14	ENSBTAG00000002073	RAD17	0.96306	POS
ENSBTAG00000000079	CCSAP	ENSBTAG00000016562	SEC63	0.77	POS		ENSBTAG00000000097	EFCAB14	ENSBTAG00000002078	KDM4A	0.98762	POS
ENSBTAG00000000079	CCSAP	ENSBTAG00000016580	TEF	0.84096	POS		ENSBTAG00000000097	EFCAB14	ENSBTAG00000002266	NPL	-0.93918	NEG
ENSBTAG00000000079	CCSAP	ENSBTAG00000017061	SMARCAD1	0.86828	POS		ENSBTAG00000000097	EFCAB14	ENSBTAG00000002792	FUT11	0.89	POS
ENSBTAG00000000079	CCSAP	ENSBTAG00000017263	MXI1	0.78807	POS		ENSBTAG00000000097	EFCAB14	ENSBTAG00000003265	ADD3	0.87416	POS
ENSBTAG00000000079	CCSAP	ENSBTAG00000017662	EEF2K	0.8604	POS		ENSBTAG00000000097	EFCAB14	ENSBTAG00000003358	MCFD2	0.97587	POS
ENSBTAG00000000079	CCSAP	ENSBTAG00000017691	KIAA0040	0.91748	POS		ENSBTAG00000000097	EFCAB14	ENSBTAG00000003421	RNF40	0.95311	POS
ENSBTAG00000000079	CCSAP	ENSBTAG00000017744	FAF2	0.79299	POS		ENSBTAG00000000097	EFCAB14	ENSBTAG00000003570	DDX19A	0.91301	POS
ENSBTAG00000000079	CCSAP	ENSBTAG00000018094	ZNF689	0.78834	POS		ENSBTAG00000000097	EFCAB14	ENSBTAG00000003866	PPP1R8	0.90364	POS
ENSBTAG00000000079	CCSAP	ENSBTAG00000018883	DCTN3	-0.86827	NEG		ENSBTAG00000000097	EFCAB14	ENSBTAG00000004139	BACH1	0.91477	POS
ENSBTAG00000000079	CCSAP	ENSBTAG00000019406	IGF2BP3	0.72233	POS		ENSBTAG00000000097	EFCAB14	ENSBTAG00000004154	SKIL	0.92312	POS
ENSBTAG00000000079	CCSAP	ENSBTAG00000019625	EHHADH	0.75661	POS		ENSBTAG00000000097	EFCAB14	ENSBTAG00000004193	VEZF1	0.96755	POS
ENSBTAG00000000079	CCSAP	ENSBTAG00000019847	CPEB2	0.83366	POS		ENSBTAG00000000097	EFCAB14	ENSBTAG00000004271	UBAP2L	0.98809	POS
ENSBTAG00000000079	CCSAP	ENSBTAG00000019950	GRPEL2	0.88027	POS		ENSBTAG00000000097	EFCAB14	ENSBTAG00000004804	RRN3	0.94979	POS
ENSBTAG00000000079	CCSAP	ENSBTAG00000020043	ARHGAP17	0.75159	POS		ENSBTAG00000000097	EFCAB14	ENSBTAG00000005067	UBTF	0.96734	POS
ENSBTAG00000000079	CCSAP	ENSBTAG00000020405	NDUFB9	-0.78743	NEG		ENSBTAG00000000097	EFCAB14	ENSBTAG00000005136	ABI1	0.94528	POS
ENSBTAG00000000079	CCSAP	ENSBTAG00000020815	UHRF2	0.90462	POS		ENSBTAG00000000097	EFCAB14	ENSBTAG00000005137	LPGAT1	0.96774	POS
ENSBTAG00000000079	CCSAP	ENSBTAG00000020935	HIF1A	0.92444	POS		ENSBTAG00000000097	EFCAB14	ENSBTAG00000005195	ZNF200	0.94273	POS
ENSBTAG00000000079	CCSAP	ENSBTAG00000021131	HNRNPK	0.86233	POS		ENSBTAG00000000097	EFCAB14	ENSBTAG00000005310	GPR180	0.95654	POS
ENSBTAG00000000079	CCSAP	ENSBTAG00000021596	ICOS	-0.80866	NEG		ENSBTAG00000000097	EFCAB14	ENSBTAG00000005519	RNF38	0.98435	POS
ENSBTAG00000000079	CCSAP	ENSBTAG00000021720	MRPL27	-0.82405	NEG		ENSBTAG00000000097	EFCAB14	ENSBTAG00000006135	MAP1LC3A	-0.96588	NEG
ENSBTAG00000000079	CCSAP	ENSBTAG00000023028	WDFY4	0.88918	POS		ENSBTAG00000000097	EFCAB14	ENSBTAG00000006552	LAMP3	0.95624	POS
ENSBTAG00000000079	CCSAP	ENSBTAG00000024275	XRCC4	0.90207	POS		ENSBTAG00000000097	EFCAB14	ENSBTAG00000006570	SEC22C	0.9208	POS
ENSBTAG00000000079	CCSAP	ENSBTAG00000026111	LBH	0.88868	POS		ENSBTAG00000000097	EFCAB14	ENSBTAG00000006833	LMAN1	0.94178	POS
ENSBTAG00000000079	CCSAP	ENSBTAG00000026754	RNF41	0.76459	POS		ENSBTAG00000000097	EFCAB14	ENSBTAG00000006836	FBXO33	0.98392	POS
ENSBTAG00000000079	CCSAP	ENSBTAG00000027431	ZNF227	0.8968	POS		ENSBTAG00000000097	EFCAB14	ENSBTAG00000006940	USP48	0.94273	POS
ENSBTAG00000000079	CCSAP	ENSBTAG00000030247	NSMF	-0.79029	NEG		ENSBTAG00000000097	EFCAB14	ENSBTAG00000007304	CLK3	0.97263	POS
ENSBTAG00000000079	CCSAP	ENSBTAG00000030710	ITGB3BP	0.75776	POS		ENSBTAG00000000097	EFCAB14	ENSBTAG00000007596	GEM	0.92016	POS
ENSBTAG00000000079	CCSAP	ENSBTAG00000030951	ZNF655	0.91397	POS		ENSBTAG00000000097	EFCAB14	ENSBTAG00000007646	PIGA	0.95615	POS
ENSBTAG00000000079	CCSAP	ENSBTAG00000031998	CXCL16	-0.8227	NEG		ENSBTAG00000000097	EFCAB14	ENSBTAG00000008507	SPHK1	-0.96002	NEG
ENSBTAG00000000079	CCSAP	ENSBTAG00000032617	FBXO44	-0.85069	NEG		ENSBTAG00000000097	EFCAB14	ENSBTAG00000008525	LRIG2	0.95491	POS
ENSBTAG00000000079	CCSAP	ENSBTAG00000033902	SLC25A32	0.73936	POS		ENSBTAG00000000097	EFCAB14	ENSBTAG00000008958	NSMAF	0.99314	POS
ENSBTAG00000000079	CCSAP	ENSBTAG00000034529	HMGA1	0.75093	POS		ENSBTAG00000000097	EFCAB14	ENSBTAG00000009378	E2F5	0.95502	POS
ENSBTAG00000000079	CCSAP	ENSBTAG00000037508	EBF1	0.89435	POS		ENSBTAG00000000097	EFCAB14	ENSBTAG00000009469	SREK1IP1	-0.95944	NEG
ENSBTAG00000000079	CCSAP	ENSBTAG00000038195	CD302	0.88821	POS		ENSBTAG00000000097	EFCAB14	ENSBTAG00000009471	CEP135	0.94222	POS
ENSBTAG00000000079	CCSAP	ENSBTAG00000038842	NEDD8	-0.90462	NEG		ENSBTAG00000000097	EFCAB14	ENSBTAG00000009477	PIR	-0.91292	NEG
ENSBTAG00000000079	CCSAP	ENSBTAG00000039075	ZNF527	0.84283	POS		ENSBTAG00000000097	EFCAB14	ENSBTAG00000009995	CPEB4	0.98398	POS
ENSBTAG00000000079	CCSAP	ENSBTAG00000039391	USP27X	0.75342	POS		ENSBTAG00000000097	EFCAB14	ENSBTAG00000010243	RBM33	0.97832	POS
ENSBTAG00000000079	CCSAP	ENSBTAG00000040072	ZNF140	0.90797	POS		ENSBTAG00000000097	EFCAB14	ENSBTAG00000010255	ZNF24	0.93755	POS
ENSBTAG00000000079	CCSAP	ENSBTAG00000040088	SLC9B2	0.9186	POS		ENSBTAG00000000097	EFCAB14	ENSBTAG00000010587	SH3BGRL	-0.94384	NEG
ENSBTAG00000000079	CCSAP	ENSBTAG00000045934	GPR82	0.95838	POS		ENSBTAG00000000097	EFCAB14	ENSBTAG00000010815	CAMKK2	0.95805	POS
ENSBTAG00000000079	CCSAP	ENSBTAG00000048059	TMEM86A	0.76983	POS		ENSBTAG00000000097	EFCAB14	ENSBTAG00000011363	EVI5	0.94866	POS
ENSBTAG00000000079	CCSAP	ENSBTAG00000050705	FAM133B	-0.92804	NEG		ENSBTAG00000000097	EFCAB14	ENSBTAG00000011417	CNTRL	0.94671	POS
ENSBTAG00000000079	CCSAP	ENSBTAG00000055077	MRPL33	0.79033	POS		ENSBTAG00000000097	EFCAB14	ENSBTAG00000011646	ZNF512B	0.96503	POS
ENSBTAG00000000087	HSD17B12	ENSBTAG00000000205	MMD	0.87002	POS		ENSBTAG00000000097	EFCAB14	ENSBTAG00000011648	TMLHE	0.95741	POS
ENSBTAG00000000087	HSD17B12	ENSBTAG00000000244	NRXN2	0.84922	POS		ENSBTAG00000000097	EFCAB14	ENSBTAG00000011771	FICD	0.92843	POS
ENSBTAG00000000087	HSD17B12	ENSBTAG00000000448	BDH1	-0.84281	NEG		ENSBTAG00000000097	EFCAB14	ENSBTAG00000011876	MORC3	0.96413	POS
ENSBTAG00000000087	HSD17B12	ENSBTAG00000001112	SMOX	0.91306	POS		ENSBTAG00000000097	EFCAB14	ENSBTAG00000012341	CSNK2A1	0.95606	POS
ENSBTAG00000000087	HSD17B12	ENSBTAG00000001470	DTX2	-0.72427	NEG		ENSBTAG00000000097	EFCAB14	ENSBTAG00000012664	NDST2	0.94003	POS
ENSBTAG00000000087	HSD17B12	ENSBTAG00000001938	CKS2	-0.70388	NEG		ENSBTAG00000000097	EFCAB14	ENSBTAG00000012982	PPCS	0.87307	POS
ENSBTAG00000000087	HSD17B12	ENSBTAG00000002381	ZDHHC5	0.90318	POS		ENSBTAG00000000097	EFCAB14	ENSBTAG00000013899	LARP4B	0.98083	POS
ENSBTAG00000000087	HSD17B12	ENSBTAG00000006550	GABARAPL2	0.87361	POS		ENSBTAG00000000097	EFCAB14	ENSBTAG00000013946	PRPF3	0.91556	POS
ENSBTAG00000000087	HSD17B12	ENSBTAG00000007149	NYNRIN	0.6997	POS		ENSBTAG00000000097	EFCAB14	ENSBTAG00000013949	AHCTF1	0.98044	POS
ENSBTAG00000000087	HSD17B12	ENSBTAG00000007304	CLK3	-0.79321	NEG		ENSBTAG00000000097	EFCAB14	ENSBTAG00000014205	PRKAR2A	0.91498	POS
ENSBTAG00000000087	HSD17B12	ENSBTAG00000007520	MAPRE2	0.89105	POS		ENSBTAG00000000097	EFCAB14	ENSBTAG00000014334	ZFYVE26	0.96147	POS
ENSBTAG00000000087	HSD17B12	ENSBTAG00000007686	TBP	-0.76591	NEG		ENSBTAG00000000097	EFCAB14	ENSBTAG00000014354	FXYD6	-0.92002	NEG
ENSBTAG00000000087	HSD17B12	ENSBTAG00000007787	HIBCH	0.84304	POS		ENSBTAG00000000097	EFCAB14	ENSBTAG00000014884	HIPK3	0.96258	POS
ENSBTAG00000000087	HSD17B12	ENSBTAG00000008100	GOLGA7B	0.88411	POS		ENSBTAG00000000097	EFCAB14	ENSBTAG00000015024	GXYLT1	0.9861	POS
ENSBTAG00000000087	HSD17B12	ENSBTAG00000008353	CDKN1A	0.89371	POS		ENSBTAG00000000097	EFCAB14	ENSBTAG00000015151	FOXN2	0.97308	POS
ENSBTAG00000000087	HSD17B12	ENSBTAG00000009477	PIR	0.95043	POS		ENSBTAG00000000097	EFCAB14	ENSBTAG00000015403	TPP1	0.93781	POS
ENSBTAG00000000087	HSD17B12	ENSBTAG00000009691	SH2B2	-0.89012	NEG		ENSBTAG00000000097	EFCAB14	ENSBTAG00000015554	TMF1	0.94129	POS
ENSBTAG00000000087	HSD17B12	ENSBTAG00000009987	ITGB3	0.90033	POS		ENSBTAG00000000097	EFCAB14	ENSBTAG00000015778	SASS6	0.95547	POS
ENSBTAG00000000087	HSD17B12	ENSBTAG00000010587	SH3BGRL	0.83046	POS		ENSBTAG00000000097	EFCAB14	ENSBTAG00000015817	ELK1	0.9144	POS
ENSBTAG00000000087	HSD17B12	ENSBTAG00000011037	RBPMS2	0.86109	POS		ENSBTAG00000000097	EFCAB14	ENSBTAG00000015824	RNF141	0.96018	POS
ENSBTAG00000000087	HSD17B12	ENSBTAG00000011145	NDUFA4	0.87306	POS		ENSBTAG00000000097	EFCAB14	ENSBTAG00000016302	SLC25A27	0.91273	POS
ENSBTAG00000000087	HSD17B12	ENSBTAG00000011266	ZBTB16	0.84677	POS		ENSBTAG00000000097	EFCAB14	ENSBTAG00000016332	ING3	0.97406	POS
ENSBTAG00000000087	HSD17B12	ENSBTAG00000011431	GBA2	-0.7207	NEG		ENSBTAG00000000097	EFCAB14	ENSBTAG00000016435	NOM1	0.9782	POS
ENSBTAG00000000087	HSD17B12	ENSBTAG00000011481	IL12RB1	-0.7618	NEG		ENSBTAG00000000097	EFCAB14	ENSBTAG00000016618	DSTYK	0.9233	POS
ENSBTAG00000000087	HSD17B12	ENSBTAG00000011620	PIGU	-0.95115	NEG		ENSBTAG00000000097	EFCAB14	ENSBTAG00000016845	GALNT7	0.97795	POS
ENSBTAG00000000087	HSD17B12	ENSBTAG00000011647	SLC25A15	-0.88364	NEG		ENSBTAG00000000097	EFCAB14	ENSBTAG00000017061	SMARCAD1	0.97328	POS
ENSBTAG00000000087	HSD17B12	ENSBTAG00000011668	KCTD14	0.96552	POS		ENSBTAG00000000097	EFCAB14	ENSBTAG00000017811	SLC39A9	0.98034	POS
ENSBTAG00000000087	HSD17B12	ENSBTAG00000012408	RAB27A	0.89574	POS		ENSBTAG00000000097	EFCAB14	ENSBTAG00000017852	ALDH9A1	0.94177	POS
ENSBTAG00000000087	HSD17B12	ENSBTAG00000012642	TRADD	-0.84001	NEG		ENSBTAG00000000097	EFCAB14	ENSBTAG00000018035	TGFBR1	0.97838	POS
ENSBTAG00000000087	HSD17B12	ENSBTAG00000013009	AURKA	-0.74651	NEG		ENSBTAG00000000097	EFCAB14	ENSBTAG00000018572	FLT3	0.92329	POS
ENSBTAG00000000087	HSD17B12	ENSBTAG00000013046	MPP1	0.87098	POS		ENSBTAG00000000097	EFCAB14	ENSBTAG00000018616	IPO11	0.96856	POS
ENSBTAG00000000087	HSD17B12	ENSBTAG00000013114	ZMYND8	-0.7773	NEG		ENSBTAG00000000097	EFCAB14	ENSBTAG00000018824	MIA3	0.93353	POS
ENSBTAG00000000087	HSD17B12	ENSBTAG00000013613	SMIM7	0.88908	POS		ENSBTAG00000000097	EFCAB14	ENSBTAG00000019174	ZNF710	0.97388	POS
ENSBTAG00000000087	HSD17B12	ENSBTAG00000013855	ORMDL3	0.90291	POS		ENSBTAG00000000097	EFCAB14	ENSBTAG00000019202	EAF1	-0.87912	NEG
ENSBTAG00000000087	HSD17B12	ENSBTAG00000014028	PSTK	-0.7629	NEG		ENSBTAG00000000097	EFCAB14	ENSBTAG00000019646	TRIM41	0.87517	POS
ENSBTAG00000000087	HSD17B12	ENSBTAG00000015969	STK40	0.79272	POS		ENSBTAG00000000097	EFCAB14	ENSBTAG00000019847	CPEB2	0.91912	POS
ENSBTAG00000000087	HSD17B12	ENSBTAG00000016315	COTL1	0.86868	POS		ENSBTAG00000000097	EFCAB14	ENSBTAG00000020143	RDH10	0.96279	POS
ENSBTAG00000000087	HSD17B12	ENSBTAG00000016743	DNTTIP1	-0.82992	NEG		ENSBTAG00000000097	EFCAB14	ENSBTAG00000020237	NECAP1	0.981	POS
ENSBTAG00000000087	HSD17B12	ENSBTAG00000017141	CGRRF1	-0.85208	NEG		ENSBTAG00000000097	EFCAB14	ENSBTAG00000020247	ADCYAP1R1	0.93493	POS
ENSBTAG00000000087	HSD17B12	ENSBTAG00000017981	ADRB3	-0.69761	NEG		ENSBTAG00000000097	EFCAB14	ENSBTAG00000020273	YOD1	0.94898	POS
ENSBTAG00000000087	HSD17B12	ENSBTAG00000019202	EAF1	0.9209	POS		ENSBTAG00000000097	EFCAB14	ENSBTAG00000020308	EIF4G2	0.98276	POS
ENSBTAG00000000087	HSD17B12	ENSBTAG00000019406	IGF2BP3	-0.76027	NEG		ENSBTAG00000000097	EFCAB14	ENSBTAG00000020612	NEK3	0.9577	POS
ENSBTAG00000000087	HSD17B12	ENSBTAG00000019552	PGRMC1	0.94143	POS		ENSBTAG00000000097	EFCAB14	ENSBTAG00000020815	UHRF2	0.94403	POS
ENSBTAG00000000087	HSD17B12	ENSBTAG00000020610	ANKZF1	-0.77617	NEG		ENSBTAG00000000097	EFCAB14	ENSBTAG00000020858	UPF3A	0.9669	POS
ENSBTAG00000000087	HSD17B12	ENSBTAG00000021974	SMUG1	-0.84191	NEG		ENSBTAG00000000097	EFCAB14	ENSBTAG00000020938	TWF1	0.97647	POS
ENSBTAG00000000087	HSD17B12	ENSBTAG00000026993	TMBIM4	0.97048	POS		ENSBTAG00000000097	EFCAB14	ENSBTAG00000021720	MRPL27	-0.91923	NEG
ENSBTAG00000000087	HSD17B12	ENSBTAG00000027051	PTAFR	0.80538	POS		ENSBTAG00000000097	EFCAB14	ENSBTAG00000022381	TET3	0.91208	POS
ENSBTAG00000000087	HSD17B12	ENSBTAG00000030557	LIN52	0.84905	POS		ENSBTAG00000000097	EFCAB14	ENSBTAG00000022681	EOGT	0.88782	POS
ENSBTAG00000000087	HSD17B12	ENSBTAG00000033315	DNAJC1	0.81224	POS		ENSBTAG00000000097	EFCAB14	ENSBTAG00000023028	WDFY4	0.98686	POS
ENSBTAG00000000087	HSD17B12	ENSBTAG00000035083	ATXN7L3B	0.74743	POS		ENSBTAG00000000097	EFCAB14	ENSBTAG00000024105	BCL2L11	0.93916	POS
ENSBTAG00000000087	HSD17B12	ENSBTAG00000038541	ZNF879	0.75919	POS		ENSBTAG00000000097	EFCAB14	ENSBTAG00000025029	MAN2A1	0.91385	POS
ENSBTAG00000000087	HSD17B12	ENSBTAG00000040607	SLA2	0.76663	POS		ENSBTAG00000000097	EFCAB14	ENSBTAG00000025443	FNIP1	0.93044	POS
ENSBTAG00000000087	HSD17B12	ENSBTAG00000045877	TSC22D3	0.92994	POS		ENSBTAG00000000097	EFCAB14	ENSBTAG00000026673	KPNA5	0.97938	POS
ENSBTAG00000000087	HSD17B12	ENSBTAG00000046555	WAS	-0.85352	NEG		ENSBTAG00000000097	EFCAB14	ENSBTAG00000027375	DUSP22	0.88694	POS
ENSBTAG00000000087	HSD17B12	ENSBTAG00000051150	TOMM7	0.79159	POS		ENSBTAG00000000097	EFCAB14	ENSBTAG00000027431	ZNF227	0.93465	POS
ENSBTAG00000000087	HSD17B12	ENSBTAG00000051245	SOX4	0.70638	POS		ENSBTAG00000000097	EFCAB14	ENSBTAG00000030951	ZNF655	0.9686	POS
ENSBTAG00000000087	HSD17B12	ENSBTAG00000054404	SNN	0.83317	POS		ENSBTAG00000000097	EFCAB14	ENSBTAG00000031696	ANKRD44	0.93379	POS
ENSBTAG00000000087	HSD17B12	ENSBTAG00000055252	UBE2E1	0.79116	POS		ENSBTAG00000000097	EFCAB14	ENSBTAG00000031741	ZNF322	0.97963	POS
ENSBTAG00000000087	HSD17B12	ENSBTAG00000055296	LGALSL	0.91216	POS		ENSBTAG00000000097	EFCAB14	ENSBTAG00000032719	TFRC	0.96675	POS
ENSBTAG00000000094	ATPAF1	ENSBTAG00000000213	TMEM39A	0.92481	POS		ENSBTAG00000000097	EFCAB14	ENSBTAG00000033315	DNAJC1	-0.92484	NEG
ENSBTAG00000000094	ATPAF1	ENSBTAG00000000260	ZNRF2	0.98353	POS		ENSBTAG00000000097	EFCAB14	ENSBTAG00000033902	SLC25A32	0.9376	POS
ENSBTAG00000000094	ATPAF1	ENSBTAG00000000475	IMMP1L	0.93778	POS		ENSBTAG00000000097	EFCAB14	ENSBTAG00000034495	GTF2F2	0.90911	POS
ENSBTAG00000000094	ATPAF1	ENSBTAG00000000593	ST8SIA1	0.72594	POS		ENSBTAG00000000097	EFCAB14	ENSBTAG00000034867	TMEM38B	0.94506	POS
ENSBTAG00000000094	ATPAF1	ENSBTAG00000000616	GPR161	0.96285	POS		ENSBTAG00000000097	EFCAB14	ENSBTAG00000037508	EBF1	0.89025	POS
ENSBTAG00000000094	ATPAF1	ENSBTAG00000000678	CSDE1	0.852	POS		ENSBTAG00000000097	EFCAB14	ENSBTAG00000038333	RBM23	0.93737	POS
ENSBTAG00000000094	ATPAF1	ENSBTAG00000000705	COX7A2L	0.84643	POS		ENSBTAG00000000097	EFCAB14	ENSBTAG00000038610	ZBTB26	0.97655	POS
ENSBTAG00000000094	ATPAF1	ENSBTAG00000000801	ZNF583	0.81471	POS		ENSBTAG00000000097	EFCAB14	ENSBTAG00000039075	ZNF527	0.94332	POS
ENSBTAG00000000094	ATPAF1	ENSBTAG00000001074	SAYSD1	-0.91661	NEG		ENSBTAG00000000097	EFCAB14	ENSBTAG00000040336	ZNF268	0.95938	POS
ENSBTAG00000000094	ATPAF1	ENSBTAG00000001356	USP38	0.80101	POS		ENSBTAG00000000097	EFCAB14	ENSBTAG00000045699	CTNNA3	-0.90328	NEG
ENSBTAG00000000094	ATPAF1	ENSBTAG00000001553	HNRNPA1	0.83951	POS		ENSBTAG00000000097	EFCAB14	ENSBTAG00000046266	TNFSF9	0.931	POS
ENSBTAG00000000094	ATPAF1	ENSBTAG00000001574	GPATCH2	0.82671	POS		ENSBTAG00000000097	EFCAB14	ENSBTAG00000048798	KIAA1109	0.9907	POS
ENSBTAG00000000094	ATPAF1	ENSBTAG00000001654	SNTB2	-0.88498	NEG		ENSBTAG00000000097	EFCAB14	ENSBTAG00000049358	ZNF287	0.902	POS
ENSBTAG00000000094	ATPAF1	ENSBTAG00000001731	GLYR1	0.93265	POS		ENSBTAG00000000097	EFCAB14	ENSBTAG00000050243	FKRP	0.94237	POS
ENSBTAG00000000094	ATPAF1	ENSBTAG00000001877	HMGN5	-0.93142	NEG		ENSBTAG00000000097	EFCAB14	ENSBTAG00000050281	ZNF23	0.9716	POS
ENSBTAG00000000094	ATPAF1	ENSBTAG00000001898	CCDC112	-0.81305	NEG		ENSBTAG00000000097	EFCAB14	ENSBTAG00000050705	FAM133B	-0.94862	NEG
ENSBTAG00000000094	ATPAF1	ENSBTAG00000002073	RAD17	0.9008	POS		ENSBTAG00000000097	EFCAB14	ENSBTAG00000053296	EGLN1	-0.90843	NEG
ENSBTAG00000000094	ATPAF1	ENSBTAG00000002078	KDM4A	0.82073	POS		ENSBTAG00000000097	EFCAB14	ENSBTAG00000053726	EIF4EBP2	0.98755	POS
ENSBTAG00000000094	ATPAF1	ENSBTAG00000002266	NPL	-0.85918	NEG		ENSBTAG00000000097	EFCAB14	ENSBTAG00000054429	KCTD21	0.90124	POS
ENSBTAG00000000094	ATPAF1	ENSBTAG00000002323	USP28	0.7164	POS		ENSBTAG00000000097	EFCAB14	ENSBTAG00000054868	LAGE3	0.9593	POS
ENSBTAG00000000094	ATPAF1	ENSBTAG00000002883	RPTOR	-0.83681	NEG		ENSBTAG00000000111	UGP2	ENSBTAG00000000260	ZNRF2	0.92473	POS
ENSBTAG00000000094	ATPAF1	ENSBTAG00000003044	SPIN1	0.79136	POS		ENSBTAG00000000111	UGP2	ENSBTAG00000000895	TAF9B	0.80548	POS
ENSBTAG00000000094	ATPAF1	ENSBTAG00000003358	MCFD2	0.8851	POS		ENSBTAG00000000111	UGP2	ENSBTAG00000001124	GALC	0.86492	POS
ENSBTAG00000000094	ATPAF1	ENSBTAG00000003825	PTPN12	0.76388	POS		ENSBTAG00000000111	UGP2	ENSBTAG00000001928	PDIA6	0.93733	POS
ENSBTAG00000000094	ATPAF1	ENSBTAG00000003866	PPP1R8	0.87225	POS		ENSBTAG00000000111	UGP2	ENSBTAG00000002056	MARS2	0.74741	POS
ENSBTAG00000000094	ATPAF1	ENSBTAG00000004139	BACH1	0.81908	POS		ENSBTAG00000000111	UGP2	ENSBTAG00000002185	RNF7	0.84018	POS
ENSBTAG00000000094	ATPAF1	ENSBTAG00000004193	VEZF1	0.92489	POS		ENSBTAG00000000111	UGP2	ENSBTAG00000002356	RBM47	0.75407	POS
ENSBTAG00000000094	ATPAF1	ENSBTAG00000004387	MTPAP	0.86493	POS		ENSBTAG00000000111	UGP2	ENSBTAG00000002599	MGARP	0.79163	POS
ENSBTAG00000000094	ATPAF1	ENSBTAG00000005064	WARS2	0.89443	POS		ENSBTAG00000000111	UGP2	ENSBTAG00000002655	ZWINT	0.89795	POS
ENSBTAG00000000094	ATPAF1	ENSBTAG00000005136	ABI1	0.8652	POS		ENSBTAG00000000111	UGP2	ENSBTAG00000003044	SPIN1	0.81592	POS
ENSBTAG00000000094	ATPAF1	ENSBTAG00000005661	SNAP23	0.872	POS		ENSBTAG00000000111	UGP2	ENSBTAG00000003399	SMARCA5	0.84451	POS
ENSBTAG00000000094	ATPAF1	ENSBTAG00000006059	TSN	0.98079	POS		ENSBTAG00000000111	UGP2	ENSBTAG00000004077	YWHAG	0.83129	POS
ENSBTAG00000000094	ATPAF1	ENSBTAG00000006135	MAP1LC3A	-0.89771	NEG		ENSBTAG00000000111	UGP2	ENSBTAG00000004387	MTPAP	0.91469	POS
ENSBTAG00000000094	ATPAF1	ENSBTAG00000006255	MDM4	0.86067	POS		ENSBTAG00000000111	UGP2	ENSBTAG00000005650	SKAP2	0.79602	POS
ENSBTAG00000000094	ATPAF1	ENSBTAG00000006369	MRPS35	0.89184	POS		ENSBTAG00000000111	UGP2	ENSBTAG00000006039	ARHGDIB	-0.9528	NEG
ENSBTAG00000000094	ATPAF1	ENSBTAG00000006428	ZNF354A	0.91677	POS		ENSBTAG00000000111	UGP2	ENSBTAG00000006059	TSN	0.94373	POS
ENSBTAG00000000094	ATPAF1	ENSBTAG00000006493	CLP1	0.84232	POS		ENSBTAG00000000111	UGP2	ENSBTAG00000006086	MMP28	0.73247	POS
ENSBTAG00000000094	ATPAF1	ENSBTAG00000006759	SUCLA2	0.89304	POS		ENSBTAG00000000111	UGP2	ENSBTAG00000006369	MRPS35	0.83006	POS
ENSBTAG00000000094	ATPAF1	ENSBTAG00000006804	KIRREL3	-0.81206	NEG		ENSBTAG00000000111	UGP2	ENSBTAG00000007066	TMTC4	0.7597	POS
ENSBTAG00000000094	ATPAF1	ENSBTAG00000006962	NFS1	0.86987	POS		ENSBTAG00000000111	UGP2	ENSBTAG00000007275	TREM2	-0.85535	NEG
ENSBTAG00000000094	ATPAF1	ENSBTAG00000007066	TMTC4	0.75222	POS		ENSBTAG00000000111	UGP2	ENSBTAG00000007413	CEP41	0.91585	POS
ENSBTAG00000000094	ATPAF1	ENSBTAG00000007167	ZMYM5	0.8303	POS		ENSBTAG00000000111	UGP2	ENSBTAG00000007939	CHMP2B	0.79941	POS
ENSBTAG00000000094	ATPAF1	ENSBTAG00000007275	TREM2	-0.90447	NEG		ENSBTAG00000000111	UGP2	ENSBTAG00000007953	FBXW7	-0.77821	NEG
ENSBTAG00000000094	ATPAF1	ENSBTAG00000007624	FRMD4B	0.8438	POS		ENSBTAG00000000111	UGP2	ENSBTAG00000007976	FAM3C	0.93641	POS
ENSBTAG00000000094	ATPAF1	ENSBTAG00000007734	MEMO1	0.84582	POS		ENSBTAG00000000111	UGP2	ENSBTAG00000008008	TLR2	0.82524	POS
ENSBTAG00000000094	ATPAF1	ENSBTAG00000008016	STX17	0.88782	POS		ENSBTAG00000000111	UGP2	ENSBTAG00000009022	DNAJC30	0.96151	POS
ENSBTAG00000000094	ATPAF1	ENSBTAG00000008219	RBM7	0.87277	POS		ENSBTAG00000000111	UGP2	ENSBTAG00000009394	NSMCE2	0.88216	POS
ENSBTAG00000000094	ATPAF1	ENSBTAG00000008448	MEIS1	-0.9363	NEG		ENSBTAG00000000111	UGP2	ENSBTAG00000009642	AKAP5	0.82201	POS
ENSBTAG00000000094	ATPAF1	ENSBTAG00000008507	SPHK1	-0.83456	NEG		ENSBTAG00000000111	UGP2	ENSBTAG00000009886	KDELR3	0.90309	POS
ENSBTAG00000000094	ATPAF1	ENSBTAG00000008525	LRIG2	0.86332	POS		ENSBTAG00000000111	UGP2	ENSBTAG00000009991	CANT1	0.77204	POS
ENSBTAG00000000094	ATPAF1	ENSBTAG00000008810	GPBP1L1	0.87211	POS		ENSBTAG00000000111	UGP2	ENSBTAG00000011025	BTF3L4	0.79637	POS
ENSBTAG00000000094	ATPAF1	ENSBTAG00000008873	NCBP2	0.89032	POS		ENSBTAG00000000111	UGP2	ENSBTAG00000011096	ERGIC2	0.80822	POS
ENSBTAG00000000094	ATPAF1	ENSBTAG00000008902	ZNF345	0.82444	POS		ENSBTAG00000000111	UGP2	ENSBTAG00000011620	PIGU	0.81302	POS
ENSBTAG00000000094	ATPAF1	ENSBTAG00000008958	NSMAF	0.87877	POS		ENSBTAG00000000111	UGP2	ENSBTAG00000012260	MTRF1	0.85654	POS
ENSBTAG00000000094	ATPAF1	ENSBTAG00000009378	E2F5	0.87265	POS		ENSBTAG00000000111	UGP2	ENSBTAG00000012790	TRIAP1	0.87786	POS
ENSBTAG00000000094	ATPAF1	ENSBTAG00000009469	SREK1IP1	-0.91383	NEG		ENSBTAG00000000111	UGP2	ENSBTAG00000013069	IQCB1	0.78159	POS
ENSBTAG00000000094	ATPAF1	ENSBTAG00000009471	CEP135	0.86354	POS		ENSBTAG00000000111	UGP2	ENSBTAG00000013314	PBX3	0.90526	POS
ENSBTAG00000000094	ATPAF1	ENSBTAG00000009541	SUCLG2	0.90387	POS		ENSBTAG00000000111	UGP2	ENSBTAG00000013678	OSGIN2	0.92381	POS
ENSBTAG00000000094	ATPAF1	ENSBTAG00000009620	WDR27	-0.81445	NEG		ENSBTAG00000000111	UGP2	ENSBTAG00000015841	CCDC115	0.75156	POS
ENSBTAG00000000094	ATPAF1	ENSBTAG00000009646	ALDH7A1	0.91775	POS		ENSBTAG00000000111	UGP2	ENSBTAG00000015874	CASP3	0.87845	POS
ENSBTAG00000000094	ATPAF1	ENSBTAG00000009747	RNFT1	0.86558	POS		ENSBTAG00000000111	UGP2	ENSBTAG00000015919	PARM1	0.85865	POS
ENSBTAG00000000094	ATPAF1	ENSBTAG00000009803	SNCB	-0.88525	NEG		ENSBTAG00000000111	UGP2	ENSBTAG00000015969	STK40	-0.89624	NEG
ENSBTAG00000000094	ATPAF1	ENSBTAG00000009995	CPEB4	0.92096	POS		ENSBTAG00000000111	UGP2	ENSBTAG00000016298	TM9SF3	0.86282	POS
ENSBTAG00000000094	ATPAF1	ENSBTAG00000010487	SMIM3	0.91411	POS		ENSBTAG00000000111	UGP2	ENSBTAG00000016442	MAP4K3	0.95533	POS
ENSBTAG00000000094	ATPAF1	ENSBTAG00000010587	SH3BGRL	-0.89673	NEG		ENSBTAG00000000111	UGP2	ENSBTAG00000016562	SEC63	0.95592	POS
ENSBTAG00000000094	ATPAF1	ENSBTAG00000011096	ERGIC2	0.87161	POS		ENSBTAG00000000111	UGP2	ENSBTAG00000016730	ANP32E	0.83133	POS
ENSBTAG00000000094	ATPAF1	ENSBTAG00000011363	EVI5	0.8265	POS		ENSBTAG00000000111	UGP2	ENSBTAG00000016817	SNRNP40	0.85754	POS
ENSBTAG00000000094	ATPAF1	ENSBTAG00000011394	FAM214B	-0.85126	NEG		ENSBTAG00000000111	UGP2	ENSBTAG00000016998	ARL11	-0.92526	NEG
ENSBTAG00000000094	ATPAF1	ENSBTAG00000011771	FICD	0.76738	POS		ENSBTAG00000000111	UGP2	ENSBTAG00000017691	KIAA0040	0.87846	POS
ENSBTAG00000000094	ATPAF1	ENSBTAG00000011893	HDHD2	0.93951	POS		ENSBTAG00000000111	UGP2	ENSBTAG00000018784	CTSZ	-0.84849	NEG
ENSBTAG00000000094	ATPAF1	ENSBTAG00000012260	MTRF1	0.85924	POS		ENSBTAG00000000111	UGP2	ENSBTAG00000019020	TAX1BP1	0.75413	POS
ENSBTAG00000000094	ATPAF1	ENSBTAG00000012341	CSNK2A1	0.93898	POS		ENSBTAG00000000111	UGP2	ENSBTAG00000019278	KNTC1	0.80599	POS
ENSBTAG00000000094	ATPAF1	ENSBTAG00000012642	TRADD	0.84471	POS		ENSBTAG00000000111	UGP2	ENSBTAG00000019376	FNDC3B	0.91464	POS
ENSBTAG00000000094	ATPAF1	ENSBTAG00000012659	LRIF1	0.93211	POS		ENSBTAG00000000111	UGP2	ENSBTAG00000019456	SPRED2	0.79756	POS
ENSBTAG00000000094	ATPAF1	ENSBTAG00000012678	COLGALT1	0.76854	POS		ENSBTAG00000000111	UGP2	ENSBTAG00000019807	COL27A1	-0.74799	NEG
ENSBTAG00000000094	ATPAF1	ENSBTAG00000012703	GLO1	0.86729	POS		ENSBTAG00000000111	UGP2	ENSBTAG00000019883	IST1	0.84484	POS
ENSBTAG00000000094	ATPAF1	ENSBTAG00000012820	STX3	0.80882	POS		ENSBTAG00000000111	UGP2	ENSBTAG00000020050	MLEC	0.90521	POS
ENSBTAG00000000094	ATPAF1	ENSBTAG00000012858	NT5C2	0.88043	POS		ENSBTAG00000000111	UGP2	ENSBTAG00000020283	DUSP5	0.7906	POS
ENSBTAG00000000094	ATPAF1	ENSBTAG00000012998	NAA30	0.90584	POS		ENSBTAG00000000111	UGP2	ENSBTAG00000020432	MIS12	0.93607	POS
ENSBTAG00000000094	ATPAF1	ENSBTAG00000013118	CD86	0.82864	POS		ENSBTAG00000000111	UGP2	ENSBTAG00000020894	LAPTM4A	0.7798	POS
ENSBTAG00000000094	ATPAF1	ENSBTAG00000013314	PBX3	0.8787	POS		ENSBTAG00000000111	UGP2	ENSBTAG00000020935	HIF1A	0.96237	POS
ENSBTAG00000000094	ATPAF1	ENSBTAG00000013533	CLIC1	0.80315	POS		ENSBTAG00000000111	UGP2	ENSBTAG00000021193	FBXO5	0.80496	POS
ENSBTAG00000000094	ATPAF1	ENSBTAG00000013678	OSGIN2	0.88269	POS		ENSBTAG00000000111	UGP2	ENSBTAG00000022109	SCOC	0.87989	POS
ENSBTAG00000000094	ATPAF1	ENSBTAG00000013946	PRPF3	0.88437	POS		ENSBTAG00000000111	UGP2	ENSBTAG00000022681	EOGT	0.86717	POS
ENSBTAG00000000094	ATPAF1	ENSBTAG00000013949	AHCTF1	0.91736	POS		ENSBTAG00000000111	UGP2	ENSBTAG00000024275	XRCC4	0.93885	POS
ENSBTAG00000000094	ATPAF1	ENSBTAG00000014167	RNF121	0.81881	POS		ENSBTAG00000000111	UGP2	ENSBTAG00000026716	IBTK	0.88797	POS
ENSBTAG00000000094	ATPAF1	ENSBTAG00000014366	PRPF19	0.84772	POS		ENSBTAG00000000111	UGP2	ENSBTAG00000031134	YWHAH	0.94075	POS
ENSBTAG00000000094	ATPAF1	ENSBTAG00000014700	DYNC1LI1	0.8853	POS		ENSBTAG00000000111	UGP2	ENSBTAG00000032003	ZCCHC13	0.77331	POS
ENSBTAG00000000094	ATPAF1	ENSBTAG00000015053	CFL2	0.92773	POS		ENSBTAG00000000111	UGP2	ENSBTAG00000032617	FBXO44	-0.84326	NEG
ENSBTAG00000000094	ATPAF1	ENSBTAG00000015105	HERPUD2	0.94177	POS		ENSBTAG00000000111	UGP2	ENSBTAG00000033078	CNEP1R1	0.93096	POS
ENSBTAG00000000094	ATPAF1	ENSBTAG00000015504	ZNF131	0.90955	POS		ENSBTAG00000000111	UGP2	ENSBTAG00000033267	LIN9	0.90788	POS
ENSBTAG00000000094	ATPAF1	ENSBTAG00000015554	TMF1	0.94209	POS		ENSBTAG00000000111	UGP2	ENSBTAG00000035084	FZD3	0.80014	POS
ENSBTAG00000000094	ATPAF1	ENSBTAG00000015778	SASS6	0.85544	POS		ENSBTAG00000000111	UGP2	ENSBTAG00000037393	ZNF639	0.89622	POS
ENSBTAG00000000094	ATPAF1	ENSBTAG00000015901	ARMC1	0.95229	POS		ENSBTAG00000000111	UGP2	ENSBTAG00000038306	CBX2	0.84638	POS
ENSBTAG00000000094	ATPAF1	ENSBTAG00000015920	TMEM147	-0.9237	NEG		ENSBTAG00000000111	UGP2	ENSBTAG00000039709	PARPBP	0.85202	POS
ENSBTAG00000000094	ATPAF1	ENSBTAG00000015969	STK40	-0.83838	NEG		ENSBTAG00000000111	UGP2	ENSBTAG00000040088	SLC9B2	0.91483	POS
ENSBTAG00000000094	ATPAF1	ENSBTAG00000016302	SLC25A27	0.84079	POS		ENSBTAG00000000111	UGP2	ENSBTAG00000046142	PRKAR1B	-0.78253	NEG
ENSBTAG00000000094	ATPAF1	ENSBTAG00000016332	ING3	0.91598	POS		ENSBTAG00000000111	UGP2	ENSBTAG00000046266	TNFSF9	0.90136	POS
ENSBTAG00000000094	ATPAF1	ENSBTAG00000016362	POU6F1	0.81979	POS		ENSBTAG00000000111	UGP2	ENSBTAG00000046493	PDCD6	0.83359	POS
ENSBTAG00000000094	ATPAF1	ENSBTAG00000016562	SEC63	0.90401	POS		ENSBTAG00000000111	UGP2	ENSBTAG00000047628	XPO7	0.85751	POS
ENSBTAG00000000094	ATPAF1	ENSBTAG00000016618	DSTYK	0.95279	POS		ENSBTAG00000000111	UGP2	ENSBTAG00000047768	COX7B	0.86338	POS
ENSBTAG00000000094	ATPAF1	ENSBTAG00000016737	CDK8	0.96382	POS		ENSBTAG00000000111	UGP2	ENSBTAG00000055077	MRPL33	0.89672	POS
ENSBTAG00000000094	ATPAF1	ENSBTAG00000016764	UBA1	0.76617	POS		ENSBTAG00000000181	SUSD3	ENSBTAG00000000244	NRXN2	0.7979	POS
ENSBTAG00000000094	ATPAF1	ENSBTAG00000016845	GALNT7	0.94644	POS		ENSBTAG00000000181	SUSD3	ENSBTAG00000000455	CREBZF	0.82806	POS
ENSBTAG00000000094	ATPAF1	ENSBTAG00000017061	SMARCAD1	0.92947	POS		ENSBTAG00000000181	SUSD3	ENSBTAG00000000475	IMMP1L	0.73757	POS
ENSBTAG00000000094	ATPAF1	ENSBTAG00000018616	IPO11	0.87814	POS		ENSBTAG00000000181	SUSD3	ENSBTAG00000000593	ST8SIA1	-0.90748	NEG
ENSBTAG00000000094	ATPAF1	ENSBTAG00000019119	ZCRB1	-0.96423	NEG		ENSBTAG00000000181	SUSD3	ENSBTAG00000000801	ZNF583	0.77458	POS
ENSBTAG00000000094	ATPAF1	ENSBTAG00000019255	NFE2L2	0.81154	POS		ENSBTAG00000000181	SUSD3	ENSBTAG00000001069	TP53	0.7858	POS
ENSBTAG00000000094	ATPAF1	ENSBTAG00000019859	B3GALT2	0.85127	POS		ENSBTAG00000000181	SUSD3	ENSBTAG00000001527	TMEM213	-0.81524	NEG
ENSBTAG00000000094	ATPAF1	ENSBTAG00000019883	IST1	0.86225	POS		ENSBTAG00000000181	SUSD3	ENSBTAG00000001778	NFKBIB	0.99291	POS
ENSBTAG00000000094	ATPAF1	ENSBTAG00000020143	RDH10	0.87322	POS		ENSBTAG00000000181	SUSD3	ENSBTAG00000001844	MOGS	0.78905	POS
ENSBTAG00000000094	ATPAF1	ENSBTAG00000020232	REXO1	0.8615	POS		ENSBTAG00000000181	SUSD3	ENSBTAG00000002381	ZDHHC5	-0.89824	NEG
ENSBTAG00000000094	ATPAF1	ENSBTAG00000020237	NECAP1	0.9286	POS		ENSBTAG00000000181	SUSD3	ENSBTAG00000002883	RPTOR	-0.88847	NEG
ENSBTAG00000000094	ATPAF1	ENSBTAG00000020308	EIF4G2	0.93935	POS		ENSBTAG00000000181	SUSD3	ENSBTAG00000002904	ZNF787	-0.7477	NEG
ENSBTAG00000000094	ATPAF1	ENSBTAG00000020355	KLF4	0.823	POS		ENSBTAG00000000181	SUSD3	ENSBTAG00000004279	RHOA	0.81593	POS
ENSBTAG00000000094	ATPAF1	ENSBTAG00000020432	MIS12	0.96247	POS		ENSBTAG00000000181	SUSD3	ENSBTAG00000005865	MAPK6	-0.74502	NEG
ENSBTAG00000000094	ATPAF1	ENSBTAG00000020477	AHSA1	0.762	POS		ENSBTAG00000000181	SUSD3	ENSBTAG00000006296	VMA21	0.74305	POS
ENSBTAG00000000094	ATPAF1	ENSBTAG00000020751	HSF1	0.86123	POS		ENSBTAG00000000181	SUSD3	ENSBTAG00000006493	CLP1	0.94824	POS
ENSBTAG00000000094	ATPAF1	ENSBTAG00000020815	UHRF2	0.88814	POS		ENSBTAG00000000181	SUSD3	ENSBTAG00000006954	ZNF432	0.80548	POS
ENSBTAG00000000094	ATPAF1	ENSBTAG00000020858	UPF3A	0.83484	POS		ENSBTAG00000000181	SUSD3	ENSBTAG00000007107	TMEM143	0.876	POS
ENSBTAG00000000094	ATPAF1	ENSBTAG00000020935	HIF1A	0.87439	POS		ENSBTAG00000000181	SUSD3	ENSBTAG00000007116	ARRDC3	0.86563	POS
ENSBTAG00000000094	ATPAF1	ENSBTAG00000020938	TWF1	0.9673	POS		ENSBTAG00000000181	SUSD3	ENSBTAG00000007394	RPL22L1	0.71916	POS
ENSBTAG00000000094	ATPAF1	ENSBTAG00000021131	HNRNPK	0.92073	POS		ENSBTAG00000000181	SUSD3	ENSBTAG00000007445	CD28	0.86002	POS
ENSBTAG00000000094	ATPAF1	ENSBTAG00000021849	DUS4L	0.79557	POS		ENSBTAG00000000181	SUSD3	ENSBTAG00000007512	PLA2G15	0.88132	POS
ENSBTAG00000000094	ATPAF1	ENSBTAG00000021883	AP3M1	0.9217	POS		ENSBTAG00000000181	SUSD3	ENSBTAG00000007622	CTSD	-0.86783	NEG
ENSBTAG00000000094	ATPAF1	ENSBTAG00000022109	SCOC	0.92496	POS		ENSBTAG00000000181	SUSD3	ENSBTAG00000008100	GOLGA7B	-0.79225	NEG
ENSBTAG00000000094	ATPAF1	ENSBTAG00000022681	EOGT	0.81619	POS		ENSBTAG00000000181	SUSD3	ENSBTAG00000008967	RAP1B	-0.80611	NEG
ENSBTAG00000000094	ATPAF1	ENSBTAG00000023028	WDFY4	0.78385	POS		ENSBTAG00000000181	SUSD3	ENSBTAG00000009620	WDR27	0.80512	POS
ENSBTAG00000000094	ATPAF1	ENSBTAG00000023523	GKAP1	-0.86065	NEG		ENSBTAG00000000181	SUSD3	ENSBTAG00000009747	RNFT1	0.74726	POS
ENSBTAG00000000094	ATPAF1	ENSBTAG00000024275	XRCC4	0.927	POS		ENSBTAG00000000181	SUSD3	ENSBTAG00000010994	CTSF	-0.76123	NEG
ENSBTAG00000000094	ATPAF1	ENSBTAG00000024534	POU2F1	-0.89131	NEG		ENSBTAG00000000181	SUSD3	ENSBTAG00000011037	RBPMS2	-0.95335	NEG
ENSBTAG00000000094	ATPAF1	ENSBTAG00000026673	KPNA5	0.84469	POS		ENSBTAG00000000181	SUSD3	ENSBTAG00000011668	KCTD14	-0.91046	NEG
ENSBTAG00000000094	ATPAF1	ENSBTAG00000030340	IFFO2	0.80707	POS		ENSBTAG00000000181	SUSD3	ENSBTAG00000011709	IMPA1	0.77322	POS
ENSBTAG00000000094	ATPAF1	ENSBTAG00000030951	ZNF655	0.8669	POS		ENSBTAG00000000181	SUSD3	ENSBTAG00000012642	TRADD	0.85498	POS
ENSBTAG00000000094	ATPAF1	ENSBTAG00000031012	PIGK	0.90716	POS		ENSBTAG00000000181	SUSD3	ENSBTAG00000012982	PPCS	0.84661	POS
ENSBTAG00000000094	ATPAF1	ENSBTAG00000031940	RSBN1	-0.95282	NEG		ENSBTAG00000000181	SUSD3	ENSBTAG00000013855	ORMDL3	-0.83205	NEG
ENSBTAG00000000094	ATPAF1	ENSBTAG00000033078	CNEP1R1	0.89423	POS		ENSBTAG00000000181	SUSD3	ENSBTAG00000014406	LATS2	-0.81754	NEG
ENSBTAG00000000094	ATPAF1	ENSBTAG00000033315	DNAJC1	-0.8651	NEG		ENSBTAG00000000181	SUSD3	ENSBTAG00000015311	PTPRR	0.90268	POS
ENSBTAG00000000094	ATPAF1	ENSBTAG00000033902	SLC25A32	0.88612	POS		ENSBTAG00000000181	SUSD3	ENSBTAG00000016462	TCF4	-0.80047	NEG
ENSBTAG00000000094	ATPAF1	ENSBTAG00000034867	TMEM38B	0.8931	POS		ENSBTAG00000000181	SUSD3	ENSBTAG00000016643	CYB561D1	0.90586	POS
ENSBTAG00000000094	ATPAF1	ENSBTAG00000035615	UPF3B	-0.95181	NEG		ENSBTAG00000000181	SUSD3	ENSBTAG00000016799	ERN1	0.83235	POS
ENSBTAG00000000094	ATPAF1	ENSBTAG00000038195	CD302	0.86847	POS		ENSBTAG00000000181	SUSD3	ENSBTAG00000016847	ARL4D	-0.84422	NEG
ENSBTAG00000000094	ATPAF1	ENSBTAG00000038842	NEDD8	-0.87112	NEG		ENSBTAG00000000181	SUSD3	ENSBTAG00000017744	FAF2	0.86657	POS
ENSBTAG00000000094	ATPAF1	ENSBTAG00000039075	ZNF527	0.85903	POS		ENSBTAG00000000181	SUSD3	ENSBTAG00000017860	HIPK2	-0.89938	NEG
ENSBTAG00000000094	ATPAF1	ENSBTAG00000039347	CLEC4D	0.83562	POS		ENSBTAG00000000181	SUSD3	ENSBTAG00000019202	EAF1	-0.82821	NEG
ENSBTAG00000000094	ATPAF1	ENSBTAG00000045699	CTNNA3	-0.88995	NEG		ENSBTAG00000000181	SUSD3	ENSBTAG00000019552	PGRMC1	-0.90556	NEG
ENSBTAG00000000094	ATPAF1	ENSBTAG00000046493	PDCD6	0.85926	POS		ENSBTAG00000000181	SUSD3	ENSBTAG00000021849	DUS4L	0.78527	POS
ENSBTAG00000000094	ATPAF1	ENSBTAG00000046588	DNAJB9	0.82784	POS		ENSBTAG00000000181	SUSD3	ENSBTAG00000023523	GKAP1	-0.86287	NEG
ENSBTAG00000000094	ATPAF1	ENSBTAG00000050243	FKRP	0.9704	POS		ENSBTAG00000000181	SUSD3	ENSBTAG00000025124	ZNF300	0.79801	POS
ENSBTAG00000000094	ATPAF1	ENSBTAG00000050263	MED7	0.82326	POS		ENSBTAG00000000181	SUSD3	ENSBTAG00000030557	LIN52	-0.86174	NEG
ENSBTAG00000000094	ATPAF1	ENSBTAG00000050281	ZNF23	0.93222	POS		ENSBTAG00000000181	SUSD3	ENSBTAG00000031012	PIGK	0.87671	POS
ENSBTAG00000000094	ATPAF1	ENSBTAG00000050705	FAM133B	-0.86971	NEG		ENSBTAG00000000181	SUSD3	ENSBTAG00000040607	SLA2	-0.79415	NEG
ENSBTAG00000000094	ATPAF1	ENSBTAG00000054943	MED31	0.80997	POS		ENSBTAG00000000181	SUSD3	ENSBTAG00000044160	MCCC2	-0.79698	NEG
ENSBTAG00000000097	EFCAB14	ENSBTAG00000000455	CREBZF	0.8884	POS		ENSBTAG00000000181	SUSD3	ENSBTAG00000054404	SNN	-0.87216	NEG
ENSBTAG00000000097	EFCAB14	ENSBTAG00000000475	IMMP1L	0.92754	POS		ENSBTAG00000000205	MMD	ENSBTAG00000000244	NRXN2	-0.83617	NEG
ENSBTAG00000000097	EFCAB14	ENSBTAG00000000521	PLEKHA8	0.94365	POS		ENSBTAG00000000205	MMD	ENSBTAG00000000897	IQGAP2	-0.77479	NEG
ENSBTAG00000000097	EFCAB14	ENSBTAG00000000941	PLEKHB2	0.88518	POS		ENSBTAG00000000205	MMD	ENSBTAG00000001665	COG8	-0.97444	NEG
ENSBTAG00000000097	EFCAB14	ENSBTAG00000000981	KLHDC8B	-0.80353	NEG		ENSBTAG00000000205	MMD	ENSBTAG00000001844	MOGS	-0.77789	NEG
ENSBTAG00000000097	EFCAB14	ENSBTAG00000001042	MXD1	0.91186	POS		ENSBTAG00000000205	MMD	ENSBTAG00000002078	KDM4A	-0.86412	NEG
ENSBTAG00000000097	EFCAB14	ENSBTAG00000001356	USP38	0.89756	POS		ENSBTAG00000000205	MMD	ENSBTAG00000002266	NPL	0.94829	POS
ENSBTAG00000000097	EFCAB14	ENSBTAG00000001574	GPATCH2	0.86838	POS		ENSBTAG00000000205	MMD	ENSBTAG00000003265	ADD3	-0.85087	NEG
ENSBTAG00000000097	EFCAB14	ENSBTAG00000001578	ADPGK	0.95405	POS		ENSBTAG00000000205	MMD	ENSBTAG00000003421	RNF40	-0.87421	NEG
ENSBTAG00000000097	EFCAB14	ENSBTAG00000001594	ARL6IP4	-0.92757	NEG		ENSBTAG00000000205	MMD	ENSBTAG00000003570	DDX19A	-0.89052	NEG
ENSBTAG00000000097	EFCAB14	ENSBTAG00000001665	COG8	0.91168	POS		ENSBTAG00000000205	MMD	ENSBTAG00000004154	SKIL	-0.85704	NEG
ENSBTAG00000000097	EFCAB14	ENSBTAG00000001731	GLYR1	0.81825	POS		ENSBTAG00000000205	MMD	ENSBTAG00000005195	ZNF200	-0.82369	NEG
ENSBTAG00000000097	EFCAB14	ENSBTAG00000001810	SCAF11	0.94271	POS		ENSBTAG00000000205	MMD	ENSBTAG00000005578	KAT5	-0.84567	NEG
ENSBTAG00000000097	EFCAB14	ENSBTAG00000001877	HMGN5	-0.84194	NEG		ENSBTAG00000000205	MMD	ENSBTAG00000007116	ARRDC3	-0.82127	NEG
ENSBTAG00000000097	EFCAB14	ENSBTAG00000001928	PDIA6	0.9134	POS		ENSBTAG00000000205	MMD	ENSBTAG00000007445	CD28	-0.882	NEG
ENSBTAG00000000097	EFCAB14	ENSBTAG00000002056	MARS2	0.88929	POS		ENSBTAG00000000205	MMD	ENSBTAG00000007788	GRIPAP1	-0.88288	NEG
ENSBTAG00000000097	EFCAB14	ENSBTAG00000002904	ZNF787	-0.84654	NEG		ENSBTAG00000000205	MMD	ENSBTAG00000008340	ATOX1	0.86381	POS
ENSBTAG00000000097	EFCAB14	ENSBTAG00000003021	SP1	0.97071	POS		ENSBTAG00000000205	MMD	ENSBTAG00000008448	MEIS1	0.91911	POS
ENSBTAG00000000097	EFCAB14	ENSBTAG00000003265	ADD3	0.9503	POS		ENSBTAG00000000205	MMD	ENSBTAG00000008525	LRIG2	-0.82467	NEG
ENSBTAG00000000097	EFCAB14	ENSBTAG00000003399	SMARCA5	0.9261	POS		ENSBTAG00000000205	MMD	ENSBTAG00000008649	ETV3	-0.8984	NEG
ENSBTAG00000000097	EFCAB14	ENSBTAG00000003697	TARDBP	0.92572	POS		ENSBTAG00000000205	MMD	ENSBTAG00000008800	XKR8	-0.81457	NEG
ENSBTAG00000000097	EFCAB14	ENSBTAG00000004139	BACH1	0.98583	POS		ENSBTAG00000000205	MMD	ENSBTAG00000009048	EFHD2	-0.87587	NEG
ENSBTAG00000000097	EFCAB14	ENSBTAG00000004154	SKIL	0.94513	POS		ENSBTAG00000000205	MMD	ENSBTAG00000009469	SREK1IP1	0.82499	POS
ENSBTAG00000000097	EFCAB14	ENSBTAG00000004193	VEZF1	0.86772	POS		ENSBTAG00000000205	MMD	ENSBTAG00000009477	PIR	0.91868	POS
ENSBTAG00000000097	EFCAB14	ENSBTAG00000004271	UBAP2L	0.92617	POS		ENSBTAG00000000205	MMD	ENSBTAG00000009803	SNCB	0.88468	POS
ENSBTAG00000000097	EFCAB14	ENSBTAG00000004279	RHOA	0.93471	POS		ENSBTAG00000000205	MMD	ENSBTAG00000009987	ITGB3	0.97773	POS
ENSBTAG00000000097	EFCAB14	ENSBTAG00000005136	ABI1	0.96275	POS		ENSBTAG00000000205	MMD	ENSBTAG00000010157	TOMM22	0.93607	POS
ENSBTAG00000000097	EFCAB14	ENSBTAG00000005474	CREB1	0.93058	POS		ENSBTAG00000000205	MMD	ENSBTAG00000010760	REV3L	-0.80662	NEG
ENSBTAG00000000097	EFCAB14	ENSBTAG00000005519	RNF38	0.98947	POS		ENSBTAG00000000205	MMD	ENSBTAG00000010815	CAMKK2	-0.86204	NEG
ENSBTAG00000000097	EFCAB14	ENSBTAG00000005786	ATXN3	0.94684	POS		ENSBTAG00000000205	MMD	ENSBTAG00000011037	RBPMS2	0.87269	POS
ENSBTAG00000000097	EFCAB14	ENSBTAG00000006049	BZW1	0.90813	POS		ENSBTAG00000000205	MMD	ENSBTAG00000011266	ZBTB16	0.92723	POS
ENSBTAG00000000097	EFCAB14	ENSBTAG00000006255	MDM4	0.97656	POS		ENSBTAG00000000205	MMD	ENSBTAG00000011400	DBN1	0.78781	POS
ENSBTAG00000000097	EFCAB14	ENSBTAG00000006296	VMA21	0.92471	POS		ENSBTAG00000000205	MMD	ENSBTAG00000011771	FICD	-0.89078	NEG
ENSBTAG00000000097	EFCAB14	ENSBTAG00000006369	MRPS35	0.87336	POS		ENSBTAG00000000205	MMD	ENSBTAG00000012330	B2M	0.96676	POS
ENSBTAG00000000097	EFCAB14	ENSBTAG00000006552	LAMP3	0.94038	POS		ENSBTAG00000000205	MMD	ENSBTAG00000012408	RAB27A	0.96472	POS
ENSBTAG00000000097	EFCAB14	ENSBTAG00000006570	SEC22C	0.85489	POS		ENSBTAG00000000205	MMD	ENSBTAG00000012642	TRADD	-0.80437	NEG
ENSBTAG00000000097	EFCAB14	ENSBTAG00000006759	SUCLA2	0.94275	POS		ENSBTAG00000000205	MMD	ENSBTAG00000012982	PPCS	-0.86037	NEG
ENSBTAG00000000097	EFCAB14	ENSBTAG00000006836	FBXO33	0.96101	POS		ENSBTAG00000000205	MMD	ENSBTAG00000013363	CAP1	-0.78958	NEG
ENSBTAG00000000097	EFCAB14	ENSBTAG00000006838	AIFM1	0.86213	POS		ENSBTAG00000000205	MMD	ENSBTAG00000013957	GALNT3	-0.86477	NEG
ENSBTAG00000000097	EFCAB14	ENSBTAG00000006884	PABPN1	-0.82663	NEG		ENSBTAG00000000205	MMD	ENSBTAG00000014112	EXOC4	-0.88119	NEG
ENSBTAG00000000097	EFCAB14	ENSBTAG00000006940	USP48	0.91262	POS		ENSBTAG00000000205	MMD	ENSBTAG00000014167	RNF121	-0.87687	NEG
ENSBTAG00000000097	EFCAB14	ENSBTAG00000006954	ZNF432	0.93593	POS		ENSBTAG00000000205	MMD	ENSBTAG00000015311	PTPRR	-0.8353	NEG
ENSBTAG00000000097	EFCAB14	ENSBTAG00000007646	PIGA	0.96088	POS		ENSBTAG00000000205	MMD	ENSBTAG00000015824	RNF141	-0.88749	NEG
ENSBTAG00000000097	EFCAB14	ENSBTAG00000007871	SNX12	0.9053	POS		ENSBTAG00000000205	MMD	ENSBTAG00000015920	TMEM147	0.92106	POS
ENSBTAG00000000097	EFCAB14	ENSBTAG00000007976	FAM3C	0.9492	POS		ENSBTAG00000000205	MMD	ENSBTAG00000016037	BCKDHA	0.78017	POS
ENSBTAG00000000097	EFCAB14	ENSBTAG00000008525	LRIG2	0.99092	POS		ENSBTAG00000000205	MMD	ENSBTAG00000016743	DNTTIP1	-0.91789	NEG
ENSBTAG00000000097	EFCAB14	ENSBTAG00000008649	ETV3	0.95684	POS		ENSBTAG00000000205	MMD	ENSBTAG00000017716	BEGAIN	0.82093	POS
ENSBTAG00000000097	EFCAB14	ENSBTAG00000008737	DR1	0.95725	POS		ENSBTAG00000000205	MMD	ENSBTAG00000018834	PPP1R37	-0.81317	NEG
ENSBTAG00000000097	EFCAB14	ENSBTAG00000008800	XKR8	0.88252	POS		ENSBTAG00000000205	MMD	ENSBTAG00000019202	EAF1	0.92225	POS
ENSBTAG00000000097	EFCAB14	ENSBTAG00000008810	GPBP1L1	0.95404	POS		ENSBTAG00000000205	MMD	ENSBTAG00000019552	PGRMC1	0.88394	POS
ENSBTAG00000000097	EFCAB14	ENSBTAG00000009394	NSMCE2	0.85357	POS		ENSBTAG00000000205	MMD	ENSBTAG00000019847	CPEB2	-0.87632	NEG
ENSBTAG00000000097	EFCAB14	ENSBTAG00000009469	SREK1IP1	-0.87237	NEG		ENSBTAG00000000205	MMD	ENSBTAG00000020247	ADCYAP1R1	-0.8959	NEG
ENSBTAG00000000097	EFCAB14	ENSBTAG00000009471	CEP135	0.90378	POS		ENSBTAG00000000205	MMD	ENSBTAG00000020610	ANKZF1	-0.88329	NEG
ENSBTAG00000000097	EFCAB14	ENSBTAG00000009584	PPP6R3	0.99653	POS		ENSBTAG00000000205	MMD	ENSBTAG00000020612	NEK3	-0.91109	NEG
ENSBTAG00000000097	EFCAB14	ENSBTAG00000009642	AKAP5	0.90753	POS		ENSBTAG00000000205	MMD	ENSBTAG00000021527	IGF1R	0.85462	POS
ENSBTAG00000000097	EFCAB14	ENSBTAG00000009747	RNFT1	0.96576	POS		ENSBTAG00000000205	MMD	ENSBTAG00000021601	PARD6B	-0.94083	NEG
ENSBTAG00000000097	EFCAB14	ENSBTAG00000009991	CANT1	0.8944	POS		ENSBTAG00000000205	MMD	ENSBTAG00000023523	GKAP1	0.8387	POS
ENSBTAG00000000097	EFCAB14	ENSBTAG00000009995	CPEB4	0.91943	POS		ENSBTAG00000000205	MMD	ENSBTAG00000025401	DOK3	0.77971	POS
ENSBTAG00000000097	EFCAB14	ENSBTAG00000010243	RBM33	0.96189	POS		ENSBTAG00000000205	MMD	ENSBTAG00000025853	HOMER1	-0.9216	NEG
ENSBTAG00000000097	EFCAB14	ENSBTAG00000010255	ZNF24	0.97432	POS		ENSBTAG00000000205	MMD	ENSBTAG00000026111	LBH	-0.76429	NEG
ENSBTAG00000000097	EFCAB14	ENSBTAG00000010760	REV3L	0.89445	POS		ENSBTAG00000000205	MMD	ENSBTAG00000027321	CCDC18	0.88542	POS
ENSBTAG00000000097	EFCAB14	ENSBTAG00000010763	DUSP16	0.81379	POS		ENSBTAG00000000205	MMD	ENSBTAG00000027375	DUSP22	-0.85709	NEG
ENSBTAG00000000097	EFCAB14	ENSBTAG00000010815	CAMKK2	0.83771	POS		ENSBTAG00000000205	MMD	ENSBTAG00000030340	IFFO2	-0.8606	NEG
ENSBTAG00000000097	EFCAB14	ENSBTAG00000010898	SLC30A6	0.96335	POS		ENSBTAG00000000205	MMD	ENSBTAG00000033080	RPL15	-0.8853	NEG
ENSBTAG00000000097	EFCAB14	ENSBTAG00000011096	ERGIC2	0.88665	POS		ENSBTAG00000000205	MMD	ENSBTAG00000040607	SLA2	0.85852	POS
ENSBTAG00000000097	EFCAB14	ENSBTAG00000011363	EVI5	0.92424	POS		ENSBTAG00000000205	MMD	ENSBTAG00000046548	ST6GALNAC4	0.89498	POS
ENSBTAG00000000097	EFCAB14	ENSBTAG00000011413	CCDC107	-0.9259	NEG		ENSBTAG00000000205	MMD	ENSBTAG00000050281	ZNF23	-0.89475	NEG
ENSBTAG00000000097	EFCAB14	ENSBTAG00000011417	CNTRL	0.88822	POS		ENSBTAG00000000205	MMD	ENSBTAG00000053726	EIF4EBP2	-0.86103	NEG
ENSBTAG00000000097	EFCAB14	ENSBTAG00000011648	TMLHE	0.88825	POS		ENSBTAG00000000205	MMD	ENSBTAG00000054404	SNN	0.84905	POS
ENSBTAG00000000097	EFCAB14	ENSBTAG00000011876	MORC3	0.97305	POS		ENSBTAG00000000205	MMD	ENSBTAG00000054868	LAGE3	-0.89843	NEG
ENSBTAG00000000097	EFCAB14	ENSBTAG00000012146	PPP1CA	-0.74433	NEG		ENSBTAG00000000213	TMEM39A	ENSBTAG00000000260	ZNRF2	0.88827	POS
ENSBTAG00000000097	EFCAB14	ENSBTAG00000012341	CSNK2A1	0.9456	POS		ENSBTAG00000000213	TMEM39A	ENSBTAG00000000363	BDP1	-0.89566	NEG
ENSBTAG00000000097	EFCAB14	ENSBTAG00000012982	PPCS	0.86763	POS		ENSBTAG00000000213	TMEM39A	ENSBTAG00000000546	TOB1	0.91665	POS
ENSBTAG00000000097	EFCAB14	ENSBTAG00000013074	PPP1R15B	0.90564	POS		ENSBTAG00000000213	TMEM39A	ENSBTAG00000000981	KLHDC8B	-0.89091	NEG
ENSBTAG00000000097	EFCAB14	ENSBTAG00000013236	MED1	0.96813	POS		ENSBTAG00000000213	TMEM39A	ENSBTAG00000001124	GALC	0.96707	POS
ENSBTAG00000000097	EFCAB14	ENSBTAG00000013678	OSGIN2	0.97018	POS		ENSBTAG00000000213	TMEM39A	ENSBTAG00000001654	SNTB2	-0.82122	NEG
ENSBTAG00000000097	EFCAB14	ENSBTAG00000013899	LARP4B	0.94776	POS		ENSBTAG00000000213	TMEM39A	ENSBTAG00000001731	GLYR1	0.93045	POS
ENSBTAG00000000097	EFCAB14	ENSBTAG00000013946	PRPF3	0.90834	POS		ENSBTAG00000000213	TMEM39A	ENSBTAG00000001928	PDIA6	0.86407	POS
ENSBTAG00000000097	EFCAB14	ENSBTAG00000013949	AHCTF1	0.96392	POS		ENSBTAG00000000213	TMEM39A	ENSBTAG00000002073	RAD17	0.93523	POS
ENSBTAG00000000097	EFCAB14	ENSBTAG00000014041	G3BP2	0.96765	POS		ENSBTAG00000000213	TMEM39A	ENSBTAG00000002655	ZWINT	0.82721	POS
ENSBTAG00000000097	EFCAB14	ENSBTAG00000014205	PRKAR2A	0.9167	POS		ENSBTAG00000000213	TMEM39A	ENSBTAG00000002796	KLHL3	0.92115	POS
ENSBTAG00000000097	EFCAB14	ENSBTAG00000014334	ZFYVE26	0.84626	POS		ENSBTAG00000000213	TMEM39A	ENSBTAG00000003553	ZFP36L2	0.84036	POS
ENSBTAG00000000097	EFCAB14	ENSBTAG00000014433	UBE2G1	0.95276	POS		ENSBTAG00000000213	TMEM39A	ENSBTAG00000003959	ARHGAP24	0.89048	POS
ENSBTAG00000000097	EFCAB14	ENSBTAG00000014700	DYNC1LI1	0.8972	POS		ENSBTAG00000000213	TMEM39A	ENSBTAG00000004139	BACH1	0.97721	POS
ENSBTAG00000000097	EFCAB14	ENSBTAG00000014884	HIPK3	0.96388	POS		ENSBTAG00000000213	TMEM39A	ENSBTAG00000004193	VEZF1	0.96584	POS
ENSBTAG00000000097	EFCAB14	ENSBTAG00000015024	GXYLT1	0.9198	POS		ENSBTAG00000000213	TMEM39A	ENSBTAG00000004271	UBAP2L	0.97692	POS
ENSBTAG00000000097	EFCAB14	ENSBTAG00000015151	FOXN2	0.94208	POS		ENSBTAG00000000213	TMEM39A	ENSBTAG00000004386	SOCS1	0.86229	POS
ENSBTAG00000000097	EFCAB14	ENSBTAG00000015403	TPP1	0.9173	POS		ENSBTAG00000000213	TMEM39A	ENSBTAG00000004387	MTPAP	0.86843	POS
ENSBTAG00000000097	EFCAB14	ENSBTAG00000015554	TMF1	0.90574	POS		ENSBTAG00000000213	TMEM39A	ENSBTAG00000004600	OTUD5	0.86648	POS
ENSBTAG00000000097	EFCAB14	ENSBTAG00000015598	RPS10	-0.76087	NEG		ENSBTAG00000000213	TMEM39A	ENSBTAG00000004804	RRN3	0.9227	POS
ENSBTAG00000000097	EFCAB14	ENSBTAG00000015778	SASS6	0.95295	POS		ENSBTAG00000000213	TMEM39A	ENSBTAG00000005136	ABI1	0.96373	POS
ENSBTAG00000000097	EFCAB14	ENSBTAG00000015824	RNF141	0.9181	POS		ENSBTAG00000000213	TMEM39A	ENSBTAG00000005137	LPGAT1	0.96638	POS
ENSBTAG00000000097	EFCAB14	ENSBTAG00000015920	TMEM147	-0.95814	NEG		ENSBTAG00000000213	TMEM39A	ENSBTAG00000005310	GPR180	0.93031	POS
ENSBTAG00000000097	EFCAB14	ENSBTAG00000016259	KIAA1958	0.96613	POS		ENSBTAG00000000213	TMEM39A	ENSBTAG00000005519	RNF38	0.93539	POS
ENSBTAG00000000097	EFCAB14	ENSBTAG00000016298	TM9SF3	0.92298	POS		ENSBTAG00000000213	TMEM39A	ENSBTAG00000006059	TSN	0.93934	POS
ENSBTAG00000000097	EFCAB14	ENSBTAG00000016332	ING3	0.9032	POS		ENSBTAG00000000213	TMEM39A	ENSBTAG00000006369	MRPS35	0.88769	POS
ENSBTAG00000000097	EFCAB14	ENSBTAG00000016362	POU6F1	0.9299	POS		ENSBTAG00000000213	TMEM39A	ENSBTAG00000006552	LAMP3	0.97251	POS
ENSBTAG00000000097	EFCAB14	ENSBTAG00000016435	NOM1	0.85725	POS		ENSBTAG00000000213	TMEM39A	ENSBTAG00000006570	SEC22C	0.88296	POS
ENSBTAG00000000097	EFCAB14	ENSBTAG00000016498	PHACTR2	0.90451	POS		ENSBTAG00000000213	TMEM39A	ENSBTAG00000006759	SUCLA2	0.89901	POS
ENSBTAG00000000097	EFCAB14	ENSBTAG00000016562	SEC63	0.90902	POS		ENSBTAG00000000213	TMEM39A	ENSBTAG00000006836	FBXO33	0.97667	POS
ENSBTAG00000000097	EFCAB14	ENSBTAG00000016563	GOLGA4	0.86598	POS		ENSBTAG00000000213	TMEM39A	ENSBTAG00000006940	USP48	0.97094	POS
ENSBTAG00000000097	EFCAB14	ENSBTAG00000016764	UBA1	0.91842	POS		ENSBTAG00000000213	TMEM39A	ENSBTAG00000007413	CEP41	0.97154	POS
ENSBTAG00000000097	EFCAB14	ENSBTAG00000016799	ERN1	0.89065	POS		ENSBTAG00000000213	TMEM39A	ENSBTAG00000007624	FRMD4B	0.86544	POS
ENSBTAG00000000097	EFCAB14	ENSBTAG00000017244	PRPF18	0.86254	POS		ENSBTAG00000000213	TMEM39A	ENSBTAG00000007646	PIGA	0.93101	POS
ENSBTAG00000000097	EFCAB14	ENSBTAG00000017662	EEF2K	0.94011	POS		ENSBTAG00000000213	TMEM39A	ENSBTAG00000007953	FBXW7	-0.85399	NEG
ENSBTAG00000000097	EFCAB14	ENSBTAG00000017744	FAF2	0.91662	POS		ENSBTAG00000000213	TMEM39A	ENSBTAG00000007976	FAM3C	0.91428	POS
ENSBTAG00000000097	EFCAB14	ENSBTAG00000017811	SLC39A9	0.93481	POS		ENSBTAG00000000213	TMEM39A	ENSBTAG00000008008	TLR2	0.90494	POS
ENSBTAG00000000097	EFCAB14	ENSBTAG00000018035	TGFBR1	0.96202	POS		ENSBTAG00000000213	TMEM39A	ENSBTAG00000008099	CCR5	-0.93985	NEG
ENSBTAG00000000097	EFCAB14	ENSBTAG00000018094	ZNF689	0.84273	POS		ENSBTAG00000000213	TMEM39A	ENSBTAG00000008423	TIMM22	0.8894	POS
ENSBTAG00000000097	EFCAB14	ENSBTAG00000018616	IPO11	0.88096	POS		ENSBTAG00000000213	TMEM39A	ENSBTAG00000008493	AQP3	0.90422	POS
ENSBTAG00000000097	EFCAB14	ENSBTAG00000018802	UBE2Z	0.95458	POS		ENSBTAG00000000213	TMEM39A	ENSBTAG00000008507	SPHK1	-0.91555	NEG
ENSBTAG00000000097	EFCAB14	ENSBTAG00000018824	MIA3	0.92961	POS		ENSBTAG00000000213	TMEM39A	ENSBTAG00000008800	XKR8	0.86037	POS
ENSBTAG00000000097	EFCAB14	ENSBTAG00000019119	ZCRB1	-0.9089	NEG		ENSBTAG00000000213	TMEM39A	ENSBTAG00000008873	NCBP2	0.8701	POS
ENSBTAG00000000097	EFCAB14	ENSBTAG00000019264	EDEM3	0.9787	POS		ENSBTAG00000000213	TMEM39A	ENSBTAG00000008958	NSMAF	0.94862	POS
ENSBTAG00000000097	EFCAB14	ENSBTAG00000019293	EGR3	0.86662	POS		ENSBTAG00000000213	TMEM39A	ENSBTAG00000009378	E2F5	0.96217	POS
ENSBTAG00000000097	EFCAB14	ENSBTAG00000019625	EHHADH	0.86323	POS		ENSBTAG00000000213	TMEM39A	ENSBTAG00000009886	KDELR3	0.93129	POS
ENSBTAG00000000097	EFCAB14	ENSBTAG00000019847	CPEB2	0.93866	POS		ENSBTAG00000000213	TMEM39A	ENSBTAG00000009991	CANT1	0.92144	POS
ENSBTAG00000000097	EFCAB14	ENSBTAG00000019883	IST1	0.8757	POS		ENSBTAG00000000213	TMEM39A	ENSBTAG00000009995	CPEB4	0.93135	POS
ENSBTAG00000000097	EFCAB14	ENSBTAG00000019950	GRPEL2	0.95443	POS		ENSBTAG00000000213	TMEM39A	ENSBTAG00000010052	EXD2	0.89529	POS
ENSBTAG00000000097	EFCAB14	ENSBTAG00000020050	MLEC	0.89403	POS		ENSBTAG00000000213	TMEM39A	ENSBTAG00000010243	RBM33	0.98692	POS
ENSBTAG00000000097	EFCAB14	ENSBTAG00000020273	YOD1	0.97513	POS		ENSBTAG00000000213	TMEM39A	ENSBTAG00000010587	SH3BGRL	-0.90012	NEG
ENSBTAG00000000097	EFCAB14	ENSBTAG00000020283	DUSP5	0.89362	POS		ENSBTAG00000000213	TMEM39A	ENSBTAG00000011648	TMLHE	0.97199	POS
ENSBTAG00000000097	EFCAB14	ENSBTAG00000020527	IDH1	0.8084	POS		ENSBTAG00000000213	TMEM39A	ENSBTAG00000011876	MORC3	0.96884	POS
ENSBTAG00000000097	EFCAB14	ENSBTAG00000020561	KLHL15	0.9075	POS		ENSBTAG00000000213	TMEM39A	ENSBTAG00000012341	CSNK2A1	0.97979	POS
ENSBTAG00000000097	EFCAB14	ENSBTAG00000020938	TWF1	0.87276	POS		ENSBTAG00000000213	TMEM39A	ENSBTAG00000012790	TRIAP1	0.92218	POS
ENSBTAG00000000097	EFCAB14	ENSBTAG00000021019	SLC30A4	0.94755	POS		ENSBTAG00000000213	TMEM39A	ENSBTAG00000013167	SIGLEC1	0.80217	POS
ENSBTAG00000000097	EFCAB14	ENSBTAG00000021193	FBXO5	0.81082	POS		ENSBTAG00000000213	TMEM39A	ENSBTAG00000013555	ACVR1B	0.86263	POS
ENSBTAG00000000097	EFCAB14	ENSBTAG00000021883	AP3M1	0.95096	POS		ENSBTAG00000000213	TMEM39A	ENSBTAG00000013678	OSGIN2	0.98239	POS
ENSBTAG00000000097	EFCAB14	ENSBTAG00000024275	XRCC4	0.88319	POS		ENSBTAG00000000213	TMEM39A	ENSBTAG00000013899	LARP4B	0.92767	POS
ENSBTAG00000000097	EFCAB14	ENSBTAG00000025029	MAN2A1	0.97374	POS		ENSBTAG00000000213	TMEM39A	ENSBTAG00000014205	PRKAR2A	0.93973	POS
ENSBTAG00000000097	EFCAB14	ENSBTAG00000025443	FNIP1	0.94016	POS		ENSBTAG00000000213	TMEM39A	ENSBTAG00000014334	ZFYVE26	0.98218	POS
ENSBTAG00000000097	EFCAB14	ENSBTAG00000025931	NEU3	0.94903	POS		ENSBTAG00000000213	TMEM39A	ENSBTAG00000014472	LCMT2	0.96458	POS
ENSBTAG00000000097	EFCAB14	ENSBTAG00000026673	KPNA5	0.91483	POS		ENSBTAG00000000213	TMEM39A	ENSBTAG00000015024	GXYLT1	0.92642	POS
ENSBTAG00000000097	EFCAB14	ENSBTAG00000026716	IBTK	0.87919	POS		ENSBTAG00000000213	TMEM39A	ENSBTAG00000015104	CCDC28B	-0.85812	NEG
ENSBTAG00000000097	EFCAB14	ENSBTAG00000026754	RNF41	0.93462	POS		ENSBTAG00000000213	TMEM39A	ENSBTAG00000015105	HERPUD2	0.86417	POS
ENSBTAG00000000097	EFCAB14	ENSBTAG00000030247	NSMF	-0.88099	NEG		ENSBTAG00000000213	TMEM39A	ENSBTAG00000015151	FOXN2	0.95503	POS
ENSBTAG00000000097	EFCAB14	ENSBTAG00000030340	IFFO2	0.86101	POS		ENSBTAG00000000213	TMEM39A	ENSBTAG00000015403	TPP1	0.90223	POS
ENSBTAG00000000097	EFCAB14	ENSBTAG00000030951	ZNF655	0.90169	POS		ENSBTAG00000000213	TMEM39A	ENSBTAG00000015504	ZNF131	0.97507	POS
ENSBTAG00000000097	EFCAB14	ENSBTAG00000031575	VAV3	0.87503	POS		ENSBTAG00000000213	TMEM39A	ENSBTAG00000015554	TMF1	0.91355	POS
ENSBTAG00000000097	EFCAB14	ENSBTAG00000031741	ZNF322	0.95655	POS		ENSBTAG00000000213	TMEM39A	ENSBTAG00000015969	STK40	-0.90429	NEG
ENSBTAG00000000097	EFCAB14	ENSBTAG00000032719	TFRC	0.93856	POS		ENSBTAG00000000213	TMEM39A	ENSBTAG00000016302	SLC25A27	0.88177	POS
ENSBTAG00000000097	EFCAB14	ENSBTAG00000033267	LIN9	0.95637	POS		ENSBTAG00000000213	TMEM39A	ENSBTAG00000016332	ING3	0.91405	POS
ENSBTAG00000000097	EFCAB14	ENSBTAG00000033685	CCNJ	0.88137	POS		ENSBTAG00000000213	TMEM39A	ENSBTAG00000016435	NOM1	0.97384	POS
ENSBTAG00000000097	EFCAB14	ENSBTAG00000035615	UPF3B	-0.8213	NEG		ENSBTAG00000000213	TMEM39A	ENSBTAG00000016442	MAP4K3	0.88104	POS
ENSBTAG00000000097	EFCAB14	ENSBTAG00000037508	EBF1	0.82719	POS		ENSBTAG00000000213	TMEM39A	ENSBTAG00000016562	SEC63	0.86977	POS
ENSBTAG00000000097	EFCAB14	ENSBTAG00000038842	NEDD8	-0.89359	NEG		ENSBTAG00000000213	TMEM39A	ENSBTAG00000016580	TEF	0.8864	POS
ENSBTAG00000000097	EFCAB14	ENSBTAG00000040088	SLC9B2	0.85705	POS		ENSBTAG00000000213	TMEM39A	ENSBTAG00000016845	GALNT7	0.9136	POS
ENSBTAG00000000097	EFCAB14	ENSBTAG00000044070	SNX30	0.94105	POS		ENSBTAG00000000213	TMEM39A	ENSBTAG00000017061	SMARCAD1	0.9213	POS
ENSBTAG00000000097	EFCAB14	ENSBTAG00000045582	ARPC5	0.96443	POS		ENSBTAG00000000213	TMEM39A	ENSBTAG00000017141	CGRRF1	0.97357	POS
ENSBTAG00000000097	EFCAB14	ENSBTAG00000046266	TNFSF9	0.88222	POS		ENSBTAG00000000213	TMEM39A	ENSBTAG00000017691	KIAA0040	0.95135	POS
ENSBTAG00000000097	EFCAB14	ENSBTAG00000046588	DNAJB9	0.99118	POS		ENSBTAG00000000213	TMEM39A	ENSBTAG00000017811	SLC39A9	0.9565	POS
ENSBTAG00000000097	EFCAB14	ENSBTAG00000046797	NRAS	0.95808	POS		ENSBTAG00000000213	TMEM39A	ENSBTAG00000017852	ALDH9A1	0.90832	POS
ENSBTAG00000000097	EFCAB14	ENSBTAG00000047628	XPO7	0.93843	POS		ENSBTAG00000000213	TMEM39A	ENSBTAG00000018616	IPO11	0.99028	POS
ENSBTAG00000000097	EFCAB14	ENSBTAG00000047874	PRPF38B	-0.91752	NEG		ENSBTAG00000000213	TMEM39A	ENSBTAG00000019174	ZNF710	0.95114	POS
ENSBTAG00000000097	EFCAB14	ENSBTAG00000048798	KIAA1109	0.96496	POS		ENSBTAG00000000213	TMEM39A	ENSBTAG00000019255	NFE2L2	0.85803	POS
ENSBTAG00000000097	EFCAB14	ENSBTAG00000053726	EIF4EBP2	0.98873	POS		ENSBTAG00000000213	TMEM39A	ENSBTAG00000019625	EHHADH	0.86901	POS
ENSBTAG00000000111	UGP2	ENSBTAG00000000213	TMEM39A	0.91031	POS		ENSBTAG00000000213	TMEM39A	ENSBTAG00000020143	RDH10	0.88422	POS
ENSBTAG00000000111	UGP2	ENSBTAG00000000260	ZNRF2	0.81399	POS		ENSBTAG00000000213	TMEM39A	ENSBTAG00000020273	YOD1	0.95487	POS
ENSBTAG00000000111	UGP2	ENSBTAG00000000475	IMMP1L	0.90339	POS		ENSBTAG00000000213	TMEM39A	ENSBTAG00000020283	DUSP5	0.89802	POS
ENSBTAG00000000111	UGP2	ENSBTAG00000000678	CSDE1	0.91458	POS		ENSBTAG00000000213	TMEM39A	ENSBTAG00000020308	EIF4G2	0.95355	POS
ENSBTAG00000000111	UGP2	ENSBTAG00000000801	ZNF583	0.87353	POS		ENSBTAG00000000213	TMEM39A	ENSBTAG00000020432	MIS12	0.86322	POS
ENSBTAG00000000111	UGP2	ENSBTAG00000000939	KIF16B	0.78167	POS		ENSBTAG00000000213	TMEM39A	ENSBTAG00000020477	AHSA1	0.92154	POS
ENSBTAG00000000111	UGP2	ENSBTAG00000000941	PLEKHB2	0.81361	POS		ENSBTAG00000000213	TMEM39A	ENSBTAG00000020527	IDH1	0.88446	POS
ENSBTAG00000000111	UGP2	ENSBTAG00000000981	KLHDC8B	-0.95512	NEG		ENSBTAG00000000213	TMEM39A	ENSBTAG00000020935	HIF1A	0.89515	POS
ENSBTAG00000000111	UGP2	ENSBTAG00000001099	PIANP	-0.75903	NEG		ENSBTAG00000000213	TMEM39A	ENSBTAG00000020938	TWF1	0.92684	POS
ENSBTAG00000000111	UGP2	ENSBTAG00000001254	ANKRD46	0.73742	POS		ENSBTAG00000000213	TMEM39A	ENSBTAG00000021131	HNRNPK	0.93201	POS
ENSBTAG00000000111	UGP2	ENSBTAG00000001356	USP38	0.75307	POS		ENSBTAG00000000213	TMEM39A	ENSBTAG00000021472	ZC3H3	0.79285	POS
ENSBTAG00000000111	UGP2	ENSBTAG00000001553	HNRNPA1	0.91184	POS		ENSBTAG00000000213	TMEM39A	ENSBTAG00000021680	SKA2	0.89729	POS
ENSBTAG00000000111	UGP2	ENSBTAG00000001574	GPATCH2	0.81346	POS		ENSBTAG00000000213	TMEM39A	ENSBTAG00000021720	MRPL27	-0.88639	NEG
ENSBTAG00000000111	UGP2	ENSBTAG00000001698	CHTF8	0.81839	POS		ENSBTAG00000000213	TMEM39A	ENSBTAG00000022109	SCOC	0.92459	POS
ENSBTAG00000000111	UGP2	ENSBTAG00000001729	DUSP10	0.76927	POS		ENSBTAG00000000213	TMEM39A	ENSBTAG00000022381	TET3	0.82987	POS
ENSBTAG00000000111	UGP2	ENSBTAG00000001877	HMGN5	-0.86702	NEG		ENSBTAG00000000213	TMEM39A	ENSBTAG00000022681	EOGT	0.96439	POS
ENSBTAG00000000111	UGP2	ENSBTAG00000002056	MARS2	0.84255	POS		ENSBTAG00000000213	TMEM39A	ENSBTAG00000025029	MAN2A1	0.94806	POS
ENSBTAG00000000111	UGP2	ENSBTAG00000002220	SPTLC1	0.81991	POS		ENSBTAG00000000213	TMEM39A	ENSBTAG00000025443	FNIP1	0.92568	POS
ENSBTAG00000000111	UGP2	ENSBTAG00000002720	PRPF38A	0.77363	POS		ENSBTAG00000000213	TMEM39A	ENSBTAG00000025931	NEU3	0.90738	POS
ENSBTAG00000000111	UGP2	ENSBTAG00000002792	FUT11	0.86461	POS		ENSBTAG00000000213	TMEM39A	ENSBTAG00000026673	KPNA5	0.92438	POS
ENSBTAG00000000111	UGP2	ENSBTAG00000003399	SMARCA5	0.87399	POS		ENSBTAG00000000213	TMEM39A	ENSBTAG00000030951	ZNF655	0.93245	POS
ENSBTAG00000000111	UGP2	ENSBTAG00000003421	RNF40	0.8432	POS		ENSBTAG00000000213	TMEM39A	ENSBTAG00000031696	ANKRD44	0.8922	POS
ENSBTAG00000000111	UGP2	ENSBTAG00000003553	ZFP36L2	0.73961	POS		ENSBTAG00000000213	TMEM39A	ENSBTAG00000031741	ZNF322	0.97406	POS
ENSBTAG00000000111	UGP2	ENSBTAG00000003825	PTPN12	0.84261	POS		ENSBTAG00000000213	TMEM39A	ENSBTAG00000031940	RSBN1	-0.86363	NEG
ENSBTAG00000000111	UGP2	ENSBTAG00000003866	PPP1R8	0.8445	POS		ENSBTAG00000000213	TMEM39A	ENSBTAG00000032719	TFRC	0.93799	POS
ENSBTAG00000000111	UGP2	ENSBTAG00000004271	UBAP2L	0.86505	POS		ENSBTAG00000000213	TMEM39A	ENSBTAG00000033078	CNEP1R1	0.93993	POS
ENSBTAG00000000111	UGP2	ENSBTAG00000004279	RHOA	0.85178	POS		ENSBTAG00000000213	TMEM39A	ENSBTAG00000033267	LIN9	0.93674	POS
ENSBTAG00000000111	UGP2	ENSBTAG00000004387	MTPAP	0.89821	POS		ENSBTAG00000000213	TMEM39A	ENSBTAG00000033315	DNAJC1	-0.88316	NEG
ENSBTAG00000000111	UGP2	ENSBTAG00000005067	UBTF	0.75074	POS		ENSBTAG00000000213	TMEM39A	ENSBTAG00000033902	SLC25A32	0.9219	POS
ENSBTAG00000000111	UGP2	ENSBTAG00000005137	LPGAT1	0.82288	POS		ENSBTAG00000000213	TMEM39A	ENSBTAG00000037393	ZNF639	0.8803	POS
ENSBTAG00000000111	UGP2	ENSBTAG00000005195	ZNF200	0.82742	POS		ENSBTAG00000000213	TMEM39A	ENSBTAG00000037508	EBF1	0.93253	POS
ENSBTAG00000000111	UGP2	ENSBTAG00000005661	SNAP23	0.85773	POS		ENSBTAG00000000213	TMEM39A	ENSBTAG00000038610	ZBTB26	0.94855	POS
ENSBTAG00000000111	UGP2	ENSBTAG00000005795	DHX32	0.97036	POS		ENSBTAG00000000213	TMEM39A	ENSBTAG00000040072	ZNF140	0.83349	POS
ENSBTAG00000000111	UGP2	ENSBTAG00000005865	MAPK6	0.73359	POS		ENSBTAG00000000213	TMEM39A	ENSBTAG00000040088	SLC9B2	0.878	POS
ENSBTAG00000000111	UGP2	ENSBTAG00000006049	BZW1	0.85577	POS		ENSBTAG00000000213	TMEM39A	ENSBTAG00000040336	ZNF268	0.96452	POS
ENSBTAG00000000111	UGP2	ENSBTAG00000006255	MDM4	0.83075	POS		ENSBTAG00000000213	TMEM39A	ENSBTAG00000043962	SLC2A13	0.88204	POS
ENSBTAG00000000111	UGP2	ENSBTAG00000006552	LAMP3	0.82776	POS		ENSBTAG00000000213	TMEM39A	ENSBTAG00000045699	CTNNA3	-0.95039	NEG
ENSBTAG00000000111	UGP2	ENSBTAG00000006836	FBXO33	0.8901	POS		ENSBTAG00000000213	TMEM39A	ENSBTAG00000045934	GPR82	0.95593	POS
ENSBTAG00000000111	UGP2	ENSBTAG00000006884	PABPN1	-0.85508	NEG		ENSBTAG00000000213	TMEM39A	ENSBTAG00000046266	TNFSF9	0.96874	POS
ENSBTAG00000000111	UGP2	ENSBTAG00000006940	USP48	0.85369	POS		ENSBTAG00000000213	TMEM39A	ENSBTAG00000046588	DNAJB9	0.85157	POS
ENSBTAG00000000111	UGP2	ENSBTAG00000007020	ZNF502	0.74606	POS		ENSBTAG00000000213	TMEM39A	ENSBTAG00000048798	KIAA1109	0.91613	POS
ENSBTAG00000000111	UGP2	ENSBTAG00000007413	CEP41	0.72491	POS		ENSBTAG00000000213	TMEM39A	ENSBTAG00000050281	ZNF23	0.92544	POS
ENSBTAG00000000111	UGP2	ENSBTAG00000007624	FRMD4B	0.77579	POS		ENSBTAG00000000213	TMEM39A	ENSBTAG00000050705	FAM133B	-0.89113	NEG
ENSBTAG00000000111	UGP2	ENSBTAG00000007976	FAM3C	0.85503	POS		ENSBTAG00000000213	TMEM39A	ENSBTAG00000053726	EIF4EBP2	0.92705	POS
ENSBTAG00000000111	UGP2	ENSBTAG00000008278	TMEM187	-0.74707	NEG		ENSBTAG00000000213	TMEM39A	ENSBTAG00000055077	MRPL33	0.85704	POS
ENSBTAG00000000111	UGP2	ENSBTAG00000008498	ALYREF	-0.81975	NEG		ENSBTAG00000000244	NRXN2	ENSBTAG00000000363	BDP1	-0.92688	NEG
ENSBTAG00000000111	UGP2	ENSBTAG00000008649	ETV3	0.81446	POS		ENSBTAG00000000244	NRXN2	ENSBTAG00000000455	CREBZF	0.90397	POS
ENSBTAG00000000111	UGP2	ENSBTAG00000008737	DR1	0.8479	POS		ENSBTAG00000000244	NRXN2	ENSBTAG00000000546	TOB1	0.91287	POS
ENSBTAG00000000111	UGP2	ENSBTAG00000008958	NSMAF	0.81098	POS		ENSBTAG00000000244	NRXN2	ENSBTAG00000000616	GPR161	0.96133	POS
ENSBTAG00000000111	UGP2	ENSBTAG00000008967	RAP1B	0.75533	POS		ENSBTAG00000000244	NRXN2	ENSBTAG00000000812	CD300A	0.88241	POS
ENSBTAG00000000111	UGP2	ENSBTAG00000009620	WDR27	-0.75667	NEG		ENSBTAG00000000244	NRXN2	ENSBTAG00000000981	KLHDC8B	-0.86462	NEG
ENSBTAG00000000111	UGP2	ENSBTAG00000009646	ALDH7A1	0.89115	POS		ENSBTAG00000000244	NRXN2	ENSBTAG00000001069	TP53	0.84861	POS
ENSBTAG00000000111	UGP2	ENSBTAG00000010052	EXD2	0.78653	POS		ENSBTAG00000000244	NRXN2	ENSBTAG00000001450	APBB3	0.87166	POS
ENSBTAG00000000111	UGP2	ENSBTAG00000010745	THRA	0.75302	POS		ENSBTAG00000000244	NRXN2	ENSBTAG00000001731	GLYR1	0.9305	POS
ENSBTAG00000000111	UGP2	ENSBTAG00000010763	DUSP16	0.79693	POS		ENSBTAG00000000244	NRXN2	ENSBTAG00000001844	MOGS	0.969	POS
ENSBTAG00000000111	UGP2	ENSBTAG00000011025	BTF3L4	0.72008	POS		ENSBTAG00000000244	NRXN2	ENSBTAG00000001877	HMGN5	-0.96963	NEG
ENSBTAG00000000111	UGP2	ENSBTAG00000011463	MID1IP1	0.79743	POS		ENSBTAG00000000244	NRXN2	ENSBTAG00000001898	CCDC112	-0.87451	NEG
ENSBTAG00000000111	UGP2	ENSBTAG00000011763	RIOK2	0.81193	POS		ENSBTAG00000000244	NRXN2	ENSBTAG00000002078	KDM4A	0.92842	POS
ENSBTAG00000000111	UGP2	ENSBTAG00000012341	CSNK2A1	0.88766	POS		ENSBTAG00000000244	NRXN2	ENSBTAG00000002210	LAS1L	0.85618	POS
ENSBTAG00000000111	UGP2	ENSBTAG00000013118	CD86	0.81386	POS		ENSBTAG00000000244	NRXN2	ENSBTAG00000002266	NPL	-0.88243	NEG
ENSBTAG00000000111	UGP2	ENSBTAG00000013153	NF2	0.90131	POS		ENSBTAG00000000244	NRXN2	ENSBTAG00000002796	KLHL3	0.8611	POS
ENSBTAG00000000111	UGP2	ENSBTAG00000013236	MED1	0.82872	POS		ENSBTAG00000000244	NRXN2	ENSBTAG00000003421	RNF40	0.93315	POS
ENSBTAG00000000111	UGP2	ENSBTAG00000013946	PRPF3	0.95338	POS		ENSBTAG00000000244	NRXN2	ENSBTAG00000003570	DDX19A	0.96736	POS
ENSBTAG00000000111	UGP2	ENSBTAG00000013949	AHCTF1	0.89386	POS		ENSBTAG00000000244	NRXN2	ENSBTAG00000004154	SKIL	0.97733	POS
ENSBTAG00000000111	UGP2	ENSBTAG00000014112	EXOC4	0.72853	POS		ENSBTAG00000000244	NRXN2	ENSBTAG00000004271	UBAP2L	0.8946	POS
ENSBTAG00000000111	UGP2	ENSBTAG00000014167	RNF121	0.87682	POS		ENSBTAG00000000244	NRXN2	ENSBTAG00000004386	SOCS1	0.97667	POS
ENSBTAG00000000111	UGP2	ENSBTAG00000014406	LATS2	0.8351	POS		ENSBTAG00000000244	NRXN2	ENSBTAG00000004672	RDX	-0.94739	NEG
ENSBTAG00000000111	UGP2	ENSBTAG00000014603	VAMP1	-0.75188	NEG		ENSBTAG00000000244	NRXN2	ENSBTAG00000005067	UBTF	0.88186	POS
ENSBTAG00000000111	UGP2	ENSBTAG00000014700	DYNC1LI1	0.86543	POS		ENSBTAG00000000244	NRXN2	ENSBTAG00000005180	RBMS1	-0.93492	NEG
ENSBTAG00000000111	UGP2	ENSBTAG00000015024	GXYLT1	0.86342	POS		ENSBTAG00000000244	NRXN2	ENSBTAG00000005195	ZNF200	0.93987	POS
ENSBTAG00000000111	UGP2	ENSBTAG00000015311	PTPRR	0.93211	POS		ENSBTAG00000000244	NRXN2	ENSBTAG00000005519	RNF38	0.84521	POS
ENSBTAG00000000111	UGP2	ENSBTAG00000015554	TMF1	0.87751	POS		ENSBTAG00000000244	NRXN2	ENSBTAG00000005868	HEBP1	0.91531	POS
ENSBTAG00000000111	UGP2	ENSBTAG00000015764	EML2	0.7632	POS		ENSBTAG00000000244	NRXN2	ENSBTAG00000006135	MAP1LC3A	-0.89657	NEG
ENSBTAG00000000111	UGP2	ENSBTAG00000015901	ARMC1	0.77448	POS		ENSBTAG00000000244	NRXN2	ENSBTAG00000006493	CLP1	0.90425	POS
ENSBTAG00000000111	UGP2	ENSBTAG00000016037	BCKDHA	-0.74987	NEG		ENSBTAG00000000244	NRXN2	ENSBTAG00000006833	LMAN1	0.86457	POS
ENSBTAG00000000111	UGP2	ENSBTAG00000016259	KIAA1958	0.7798	POS		ENSBTAG00000000244	NRXN2	ENSBTAG00000006884	PABPN1	-0.88794	NEG
ENSBTAG00000000111	UGP2	ENSBTAG00000016298	TM9SF3	0.81315	POS		ENSBTAG00000000244	NRXN2	ENSBTAG00000006954	ZNF432	0.94936	POS
ENSBTAG00000000111	UGP2	ENSBTAG00000016299	ZNF784	-0.78689	NEG		ENSBTAG00000000244	NRXN2	ENSBTAG00000006962	NFS1	0.9191	POS
ENSBTAG00000000111	UGP2	ENSBTAG00000016332	ING3	0.86308	POS		ENSBTAG00000000244	NRXN2	ENSBTAG00000007107	TMEM143	0.90105	POS
ENSBTAG00000000111	UGP2	ENSBTAG00000016562	SEC63	0.94186	POS		ENSBTAG00000000244	NRXN2	ENSBTAG00000007304	CLK3	0.85979	POS
ENSBTAG00000000111	UGP2	ENSBTAG00000016737	CDK8	0.8656	POS		ENSBTAG00000000244	NRXN2	ENSBTAG00000007445	CD28	0.83774	POS
ENSBTAG00000000111	UGP2	ENSBTAG00000016817	SNRNP40	0.8232	POS		ENSBTAG00000000244	NRXN2	ENSBTAG00000007596	GEM	0.90878	POS
ENSBTAG00000000111	UGP2	ENSBTAG00000016845	GALNT7	0.82714	POS		ENSBTAG00000000244	NRXN2	ENSBTAG00000007622	CTSD	-0.92818	NEG
ENSBTAG00000000111	UGP2	ENSBTAG00000016998	ARL11	-0.68701	NEG		ENSBTAG00000000244	NRXN2	ENSBTAG00000007788	GRIPAP1	0.8972	POS
ENSBTAG00000000111	UGP2	ENSBTAG00000017061	SMARCAD1	0.76971	POS		ENSBTAG00000000244	NRXN2	ENSBTAG00000007962	ATP9A	0.83842	POS
ENSBTAG00000000111	UGP2	ENSBTAG00000017662	EEF2K	0.86817	POS		ENSBTAG00000000244	NRXN2	ENSBTAG00000008099	CCR5	-0.89215	NEG
ENSBTAG00000000111	UGP2	ENSBTAG00000017691	KIAA0040	0.73601	POS		ENSBTAG00000000244	NRXN2	ENSBTAG00000008810	GPBP1L1	0.83985	POS
ENSBTAG00000000111	UGP2	ENSBTAG00000018094	ZNF689	0.8312	POS		ENSBTAG00000000244	NRXN2	ENSBTAG00000008828	IGDCC3	0.85708	POS
ENSBTAG00000000111	UGP2	ENSBTAG00000018616	IPO11	0.86232	POS		ENSBTAG00000000244	NRXN2	ENSBTAG00000008873	NCBP2	0.88332	POS
ENSBTAG00000000111	UGP2	ENSBTAG00000018802	UBE2Z	0.89108	POS		ENSBTAG00000000244	NRXN2	ENSBTAG00000009469	SREK1IP1	-0.98179	NEG
ENSBTAG00000000111	UGP2	ENSBTAG00000019020	TAX1BP1	0.85767	POS		ENSBTAG00000000244	NRXN2	ENSBTAG00000009477	PIR	-0.85377	NEG
ENSBTAG00000000111	UGP2	ENSBTAG00000019107	GAS7	0.87261	POS		ENSBTAG00000000244	NRXN2	ENSBTAG00000009620	WDR27	0.87968	POS
ENSBTAG00000000111	UGP2	ENSBTAG00000019119	ZCRB1	-0.81594	NEG		ENSBTAG00000000244	NRXN2	ENSBTAG00000009987	ITGB3	-0.84345	NEG
ENSBTAG00000000111	UGP2	ENSBTAG00000019302	BCL2	0.86971	POS		ENSBTAG00000000244	NRXN2	ENSBTAG00000010345	XPNPEP2	0.90799	POS
ENSBTAG00000000111	UGP2	ENSBTAG00000019646	TRIM41	0.89568	POS		ENSBTAG00000000244	NRXN2	ENSBTAG00000010745	THRA	0.79215	POS
ENSBTAG00000000111	UGP2	ENSBTAG00000019847	CPEB2	0.85988	POS		ENSBTAG00000000244	NRXN2	ENSBTAG00000011037	RBPMS2	-0.86671	NEG
ENSBTAG00000000111	UGP2	ENSBTAG00000020283	DUSP5	0.83092	POS		ENSBTAG00000000244	NRXN2	ENSBTAG00000011646	ZNF512B	0.86178	POS
ENSBTAG00000000111	UGP2	ENSBTAG00000020308	EIF4G2	0.84922	POS		ENSBTAG00000000244	NRXN2	ENSBTAG00000011876	MORC3	0.90845	POS
ENSBTAG00000000111	UGP2	ENSBTAG00000020355	KLF4	0.83576	POS		ENSBTAG00000000244	NRXN2	ENSBTAG00000012408	RAB27A	-0.87474	NEG
ENSBTAG00000000111	UGP2	ENSBTAG00000020815	UHRF2	0.78277	POS		ENSBTAG00000000244	NRXN2	ENSBTAG00000012642	TRADD	0.9677	POS
ENSBTAG00000000111	UGP2	ENSBTAG00000020894	LAPTM4A	0.84967	POS		ENSBTAG00000000244	NRXN2	ENSBTAG00000012982	PPCS	0.99302	POS
ENSBTAG00000000111	UGP2	ENSBTAG00000020935	HIF1A	0.85691	POS		ENSBTAG00000000244	NRXN2	ENSBTAG00000013472	COL1A2	0.8723	POS
ENSBTAG00000000111	UGP2	ENSBTAG00000020938	TWF1	0.89041	POS		ENSBTAG00000000244	NRXN2	ENSBTAG00000013899	LARP4B	0.92886	POS
ENSBTAG00000000111	UGP2	ENSBTAG00000021131	HNRNPK	0.92346	POS		ENSBTAG00000000244	NRXN2	ENSBTAG00000015016	CALCOCO1	0.9134	POS
ENSBTAG00000000111	UGP2	ENSBTAG00000023523	GKAP1	-0.85987	NEG		ENSBTAG00000000244	NRXN2	ENSBTAG00000015311	PTPRR	0.8679	POS
ENSBTAG00000000111	UGP2	ENSBTAG00000024275	XRCC4	0.85441	POS		ENSBTAG00000000244	NRXN2	ENSBTAG00000015403	TPP1	0.96692	POS
ENSBTAG00000000111	UGP2	ENSBTAG00000025029	MAN2A1	0.82856	POS		ENSBTAG00000000244	NRXN2	ENSBTAG00000015778	SASS6	0.89831	POS
ENSBTAG00000000111	UGP2	ENSBTAG00000026111	LBH	0.71236	POS		ENSBTAG00000000244	NRXN2	ENSBTAG00000015824	RNF141	0.91908	POS
ENSBTAG00000000111	UGP2	ENSBTAG00000026754	RNF41	0.82696	POS		ENSBTAG00000000244	NRXN2	ENSBTAG00000016332	ING3	0.89706	POS
ENSBTAG00000000111	UGP2	ENSBTAG00000027321	CCDC18	-0.82952	NEG		ENSBTAG00000000244	NRXN2	ENSBTAG00000016462	TCF4	-0.91499	NEG
ENSBTAG00000000111	UGP2	ENSBTAG00000027431	ZNF227	0.81805	POS		ENSBTAG00000000244	NRXN2	ENSBTAG00000016580	TEF	0.9	POS
ENSBTAG00000000111	UGP2	ENSBTAG00000030710	ITGB3BP	0.88142	POS		ENSBTAG00000000244	NRXN2	ENSBTAG00000016618	DSTYK	0.84992	POS
ENSBTAG00000000111	UGP2	ENSBTAG00000030951	ZNF655	0.84974	POS		ENSBTAG00000000244	NRXN2	ENSBTAG00000016737	CDK8	0.945	POS
ENSBTAG00000000111	UGP2	ENSBTAG00000034531	RNF146	0.89854	POS		ENSBTAG00000000244	NRXN2	ENSBTAG00000016743	DNTTIP1	0.91	POS
ENSBTAG00000000111	UGP2	ENSBTAG00000034867	TMEM38B	0.95097	POS		ENSBTAG00000000244	NRXN2	ENSBTAG00000016764	UBA1	0.86214	POS
ENSBTAG00000000111	UGP2	ENSBTAG00000035084	FZD3	0.85787	POS		ENSBTAG00000000244	NRXN2	ENSBTAG00000016799	ERN1	0.88225	POS
ENSBTAG00000000111	UGP2	ENSBTAG00000040088	SLC9B2	0.80451	POS		ENSBTAG00000000244	NRXN2	ENSBTAG00000017852	ALDH9A1	0.90857	POS
ENSBTAG00000000111	UGP2	ENSBTAG00000044070	SNX30	0.90164	POS		ENSBTAG00000000244	NRXN2	ENSBTAG00000018035	TGFBR1	0.92784	POS
ENSBTAG00000000111	UGP2	ENSBTAG00000046797	NRAS	0.80002	POS		ENSBTAG00000000244	NRXN2	ENSBTAG00000018094	ZNF689	0.98731	POS
ENSBTAG00000000111	UGP2	ENSBTAG00000048286	E2F6	0.74067	POS		ENSBTAG00000000244	NRXN2	ENSBTAG00000018415	TTLL4	0.89511	POS
ENSBTAG00000000111	UGP2	ENSBTAG00000050091	GCNT4	-0.76864	NEG		ENSBTAG00000000244	NRXN2	ENSBTAG00000019119	ZCRB1	-0.98428	NEG
ENSBTAG00000000111	UGP2	ENSBTAG00000050243	FKRP	0.91392	POS		ENSBTAG00000000244	NRXN2	ENSBTAG00000019202	EAF1	-0.92797	NEG
ENSBTAG00000000111	UGP2	ENSBTAG00000050281	ZNF23	0.87824	POS		ENSBTAG00000000244	NRXN2	ENSBTAG00000019646	TRIM41	0.82863	POS
ENSBTAG00000000111	UGP2	ENSBTAG00000054943	MED31	0.87896	POS		ENSBTAG00000000244	NRXN2	ENSBTAG00000019692	BCL2L2	0.90793	POS
ENSBTAG00000000111	UGP2	ENSBTAG00000055077	MRPL33	0.80653	POS		ENSBTAG00000000244	NRXN2	ENSBTAG00000020143	RDH10	0.93073	POS
ENSBTAG00000000181	SUSD3	ENSBTAG00000000562	TOMM20	-0.78269	NEG		ENSBTAG00000000244	NRXN2	ENSBTAG00000020232	REXO1	0.94493	POS
ENSBTAG00000000181	SUSD3	ENSBTAG00000001137	CLTA	0.93589	POS		ENSBTAG00000000244	NRXN2	ENSBTAG00000020237	NECAP1	0.91591	POS
ENSBTAG00000000181	SUSD3	ENSBTAG00000001775	RINL	0.70856	POS		ENSBTAG00000000244	NRXN2	ENSBTAG00000020247	ADCYAP1R1	0.95119	POS
ENSBTAG00000000181	SUSD3	ENSBTAG00000002185	RNF7	-0.7939	NEG		ENSBTAG00000000244	NRXN2	ENSBTAG00000020612	NEK3	0.94522	POS
ENSBTAG00000000181	SUSD3	ENSBTAG00000002210	LAS1L	-0.80128	NEG		ENSBTAG00000000244	NRXN2	ENSBTAG00000020815	UHRF2	0.88486	POS
ENSBTAG00000000181	SUSD3	ENSBTAG00000002299	SEL1L3	-0.79214	NEG		ENSBTAG00000000244	NRXN2	ENSBTAG00000020858	UPF3A	0.95163	POS
ENSBTAG00000000181	SUSD3	ENSBTAG00000002599	MGARP	-0.76508	NEG		ENSBTAG00000000244	NRXN2	ENSBTAG00000021601	PARD6B	0.90921	POS
ENSBTAG00000000181	SUSD3	ENSBTAG00000005711	NSG1	-0.79427	NEG		ENSBTAG00000000244	NRXN2	ENSBTAG00000023028	WDFY4	0.92891	POS
ENSBTAG00000000181	SUSD3	ENSBTAG00000006665	ERP29	-0.77365	NEG		ENSBTAG00000000244	NRXN2	ENSBTAG00000023523	GKAP1	-0.98619	NEG
ENSBTAG00000000181	SUSD3	ENSBTAG00000007020	ZNF502	-0.71576	NEG		ENSBTAG00000000244	NRXN2	ENSBTAG00000026673	KPNA5	0.96069	POS
ENSBTAG00000000181	SUSD3	ENSBTAG00000007116	ARRDC3	-0.82571	NEG		ENSBTAG00000000244	NRXN2	ENSBTAG00000027321	CCDC18	-0.8404	NEG
ENSBTAG00000000181	SUSD3	ENSBTAG00000007394	RPL22L1	-0.85779	NEG		ENSBTAG00000000244	NRXN2	ENSBTAG00000027375	DUSP22	0.94979	POS
ENSBTAG00000000181	SUSD3	ENSBTAG00000007445	CD28	0.82797	POS		ENSBTAG00000000244	NRXN2	ENSBTAG00000030557	LIN52	-0.85274	NEG
ENSBTAG00000000181	SUSD3	ENSBTAG00000007512	PLA2G15	0.84042	POS		ENSBTAG00000000244	NRXN2	ENSBTAG00000030951	ZNF655	0.90826	POS
ENSBTAG00000000181	SUSD3	ENSBTAG00000008646	TRMT112	-0.75971	NEG		ENSBTAG00000000244	NRXN2	ENSBTAG00000031012	PIGK	0.78994	POS
ENSBTAG00000000181	SUSD3	ENSBTAG00000008828	IGDCC3	-0.71516	NEG		ENSBTAG00000000244	NRXN2	ENSBTAG00000032719	TFRC	0.92561	POS
ENSBTAG00000000181	SUSD3	ENSBTAG00000009172	BCAT2	-0.84218	NEG		ENSBTAG00000000244	NRXN2	ENSBTAG00000033080	RPL15	0.78881	POS
ENSBTAG00000000181	SUSD3	ENSBTAG00000009310	UTP3	-0.78487	NEG		ENSBTAG00000000244	NRXN2	ENSBTAG00000033685	CCNJ	0.91919	POS
ENSBTAG00000000181	SUSD3	ENSBTAG00000010745	THRA	-0.77589	NEG		ENSBTAG00000000244	NRXN2	ENSBTAG00000034867	TMEM38B	0.97086	POS
ENSBTAG00000000181	SUSD3	ENSBTAG00000011025	BTF3L4	-0.78084	NEG		ENSBTAG00000000244	NRXN2	ENSBTAG00000035615	UPF3B	-0.96764	NEG
ENSBTAG00000000181	SUSD3	ENSBTAG00000012349	LAX1	0.77093	POS		ENSBTAG00000000244	NRXN2	ENSBTAG00000037508	EBF1	0.91664	POS
ENSBTAG00000000181	SUSD3	ENSBTAG00000012702	ZDHHC16	0.7273	POS		ENSBTAG00000000244	NRXN2	ENSBTAG00000038333	RBM23	0.87396	POS
ENSBTAG00000000181	SUSD3	ENSBTAG00000013322	POMGNT1	-0.85603	NEG		ENSBTAG00000000244	NRXN2	ENSBTAG00000039075	ZNF527	0.89226	POS
ENSBTAG00000000181	SUSD3	ENSBTAG00000015016	CALCOCO1	-0.74819	NEG		ENSBTAG00000000244	NRXN2	ENSBTAG00000039347	CLEC4D	0.93993	POS
ENSBTAG00000000181	SUSD3	ENSBTAG00000016442	MAP4K3	-0.69063	NEG		ENSBTAG00000000244	NRXN2	ENSBTAG00000046588	DNAJB9	0.84525	POS
ENSBTAG00000000181	SUSD3	ENSBTAG00000017239	GABBR1	0.71676	POS		ENSBTAG00000000244	NRXN2	ENSBTAG00000048798	KIAA1109	0.88334	POS
ENSBTAG00000000181	SUSD3	ENSBTAG00000018993	ITGB7	0.70365	POS		ENSBTAG00000000244	NRXN2	ENSBTAG00000049889	ZBED4	0.83505	POS
ENSBTAG00000000181	SUSD3	ENSBTAG00000019807	COL27A1	0.82884	POS		ENSBTAG00000000244	NRXN2	ENSBTAG00000050243	FKRP	0.9037	POS
ENSBTAG00000000181	SUSD3	ENSBTAG00000020969	DCAF6	-0.70783	NEG		ENSBTAG00000000244	NRXN2	ENSBTAG00000050281	ZNF23	0.93101	POS
ENSBTAG00000000181	SUSD3	ENSBTAG00000021596	ICOS	0.74255	POS		ENSBTAG00000000244	NRXN2	ENSBTAG00000050705	FAM133B	-0.96138	NEG
ENSBTAG00000000181	SUSD3	ENSBTAG00000025005	METTL7A	0.73154	POS		ENSBTAG00000000244	NRXN2	ENSBTAG00000053296	EGLN1	-0.89322	NEG
ENSBTAG00000000181	SUSD3	ENSBTAG00000026613	MSTO1	-0.80931	NEG		ENSBTAG00000000244	NRXN2	ENSBTAG00000053726	EIF4EBP2	0.88097	POS
ENSBTAG00000000181	SUSD3	ENSBTAG00000050091	GCNT4	0.80726	POS		ENSBTAG00000000244	NRXN2	ENSBTAG00000054404	SNN	-0.89084	NEG
ENSBTAG00000000181	SUSD3	ENSBTAG00000054868	LAGE3	-0.72765	NEG		ENSBTAG00000000244	NRXN2	ENSBTAG00000054868	LAGE3	0.94039	POS
ENSBTAG00000000205	MMD	ENSBTAG00000000273	IL5RA	-0.80017	NEG		ENSBTAG00000000260	ZNRF2	ENSBTAG00000000981	KLHDC8B	-0.80575	NEG
ENSBTAG00000000205	MMD	ENSBTAG00000000448	BDH1	-0.71351	NEG		ENSBTAG00000000260	ZNRF2	ENSBTAG00000001124	GALC	0.93678	POS
ENSBTAG00000000205	MMD	ENSBTAG00000000812	CD300A	-0.84612	NEG		ENSBTAG00000000260	ZNRF2	ENSBTAG00000002655	ZWINT	0.79861	POS
ENSBTAG00000000205	MMD	ENSBTAG00000001112	SMOX	0.85766	POS		ENSBTAG00000000260	ZNRF2	ENSBTAG00000003506	STEAP2	0.79035	POS
ENSBTAG00000000205	MMD	ENSBTAG00000002078	KDM4A	-0.84368	NEG		ENSBTAG00000000260	ZNRF2	ENSBTAG00000004139	BACH1	0.87791	POS
ENSBTAG00000000205	MMD	ENSBTAG00000002381	ZDHHC5	0.84471	POS		ENSBTAG00000000260	ZNRF2	ENSBTAG00000004193	VEZF1	0.90421	POS
ENSBTAG00000000205	MMD	ENSBTAG00000002883	RPTOR	0.80914	POS		ENSBTAG00000000260	ZNRF2	ENSBTAG00000004387	MTPAP	0.81411	POS
ENSBTAG00000000205	MMD	ENSBTAG00000003506	STEAP2	0.81379	POS		ENSBTAG00000000260	ZNRF2	ENSBTAG00000005474	CREB1	0.77164	POS
ENSBTAG00000000205	MMD	ENSBTAG00000004509	SLX4	-0.84353	NEG		ENSBTAG00000000260	ZNRF2	ENSBTAG00000006059	TSN	0.89092	POS
ENSBTAG00000000205	MMD	ENSBTAG00000005180	RBMS1	0.78029	POS		ENSBTAG00000000260	ZNRF2	ENSBTAG00000006086	MMP28	0.88025	POS
ENSBTAG00000000205	MMD	ENSBTAG00000006086	MMP28	-0.70509	NEG		ENSBTAG00000000260	ZNRF2	ENSBTAG00000006369	MRPS35	0.85297	POS
ENSBTAG00000000205	MMD	ENSBTAG00000006428	ZNF354A	-0.79156	NEG		ENSBTAG00000000260	ZNRF2	ENSBTAG00000006570	SEC22C	0.81405	POS
ENSBTAG00000000205	MMD	ENSBTAG00000006665	ERP29	-0.72042	NEG		ENSBTAG00000000260	ZNRF2	ENSBTAG00000007020	ZNF502	0.84267	POS
ENSBTAG00000000205	MMD	ENSBTAG00000007066	TMTC4	-0.7372	NEG		ENSBTAG00000000260	ZNRF2	ENSBTAG00000007066	TMTC4	0.74513	POS
ENSBTAG00000000205	MMD	ENSBTAG00000007149	NYNRIN	0.84123	POS		ENSBTAG00000000260	ZNRF2	ENSBTAG00000007275	TREM2	-0.84428	NEG
ENSBTAG00000000205	MMD	ENSBTAG00000007304	CLK3	-0.83809	NEG		ENSBTAG00000000260	ZNRF2	ENSBTAG00000007413	CEP41	0.94083	POS
ENSBTAG00000000205	MMD	ENSBTAG00000007374	LHFPL2	0.89629	POS		ENSBTAG00000000260	ZNRF2	ENSBTAG00000007644	GNG7	0.82274	POS
ENSBTAG00000000205	MMD	ENSBTAG00000007520	MAPRE2	0.88062	POS		ENSBTAG00000000260	ZNRF2	ENSBTAG00000007646	PIGA	0.85579	POS
ENSBTAG00000000205	MMD	ENSBTAG00000008016	STX17	-0.74975	NEG		ENSBTAG00000000260	ZNRF2	ENSBTAG00000007953	FBXW7	-0.91292	NEG
ENSBTAG00000000205	MMD	ENSBTAG00000008100	GOLGA7B	0.90225	POS		ENSBTAG00000000260	ZNRF2	ENSBTAG00000007976	FAM3C	0.83069	POS
ENSBTAG00000000205	MMD	ENSBTAG00000008353	CDKN1A	0.85281	POS		ENSBTAG00000000260	ZNRF2	ENSBTAG00000008008	TLR2	0.79231	POS
ENSBTAG00000000205	MMD	ENSBTAG00000008507	SPHK1	0.86315	POS		ENSBTAG00000000260	ZNRF2	ENSBTAG00000008423	TIMM22	0.81235	POS
ENSBTAG00000000205	MMD	ENSBTAG00000009477	PIR	0.76145	POS		ENSBTAG00000000260	ZNRF2	ENSBTAG00000009022	DNAJC30	0.9396	POS
ENSBTAG00000000205	MMD	ENSBTAG00000009691	SH2B2	-0.8484	NEG		ENSBTAG00000000260	ZNRF2	ENSBTAG00000009378	E2F5	0.88543	POS
ENSBTAG00000000205	MMD	ENSBTAG00000009803	SNCB	0.79531	POS		ENSBTAG00000000260	ZNRF2	ENSBTAG00000009394	NSMCE2	0.81127	POS
ENSBTAG00000000205	MMD	ENSBTAG00000009987	ITGB3	0.81114	POS		ENSBTAG00000000260	ZNRF2	ENSBTAG00000009991	CANT1	0.87235	POS
ENSBTAG00000000205	MMD	ENSBTAG00000010345	XPNPEP2	-0.7248	NEG		ENSBTAG00000000260	ZNRF2	ENSBTAG00000010243	RBM33	0.83884	POS
ENSBTAG00000000205	MMD	ENSBTAG00000010587	SH3BGRL	0.82377	POS		ENSBTAG00000000260	ZNRF2	ENSBTAG00000011620	PIGU	0.75476	POS
ENSBTAG00000000205	MMD	ENSBTAG00000010668	GEMIN7	-0.85346	NEG		ENSBTAG00000000260	ZNRF2	ENSBTAG00000012260	MTRF1	0.936	POS
ENSBTAG00000000205	MMD	ENSBTAG00000010735	HIGD2A	0.87983	POS		ENSBTAG00000000260	ZNRF2	ENSBTAG00000012659	LRIF1	0.79524	POS
ENSBTAG00000000205	MMD	ENSBTAG00000010773	GNPAT	-0.76757	NEG		ENSBTAG00000000260	ZNRF2	ENSBTAG00000012790	TRIAP1	0.87026	POS
ENSBTAG00000000205	MMD	ENSBTAG00000011037	RBPMS2	0.85015	POS		ENSBTAG00000000260	ZNRF2	ENSBTAG00000013118	CD86	0.74617	POS
ENSBTAG00000000205	MMD	ENSBTAG00000011150	PFN2	0.74505	POS		ENSBTAG00000000260	ZNRF2	ENSBTAG00000013678	OSGIN2	0.94442	POS
ENSBTAG00000000205	MMD	ENSBTAG00000011266	ZBTB16	0.85726	POS		ENSBTAG00000000260	ZNRF2	ENSBTAG00000015104	CCDC28B	-0.8695	NEG
ENSBTAG00000000205	MMD	ENSBTAG00000011431	GBA2	-0.91364	NEG		ENSBTAG00000000260	ZNRF2	ENSBTAG00000015817	ELK1	0.85559	POS
ENSBTAG00000000205	MMD	ENSBTAG00000011620	PIGU	-0.77631	NEG		ENSBTAG00000000260	ZNRF2	ENSBTAG00000016362	POU6F1	0.8502	POS
ENSBTAG00000000205	MMD	ENSBTAG00000011646	ZNF512B	0.835	POS		ENSBTAG00000000260	ZNRF2	ENSBTAG00000016435	NOM1	0.87923	POS
ENSBTAG00000000205	MMD	ENSBTAG00000011647	SLC25A15	-0.93167	NEG		ENSBTAG00000000260	ZNRF2	ENSBTAG00000016442	MAP4K3	0.90271	POS
ENSBTAG00000000205	MMD	ENSBTAG00000011668	KCTD14	0.81161	POS		ENSBTAG00000000260	ZNRF2	ENSBTAG00000016562	SEC63	0.87662	POS
ENSBTAG00000000205	MMD	ENSBTAG00000012408	RAB27A	0.8525	POS		ENSBTAG00000000260	ZNRF2	ENSBTAG00000016998	ARL11	-0.92034	NEG
ENSBTAG00000000205	MMD	ENSBTAG00000012642	TRADD	-0.85591	NEG		ENSBTAG00000000260	ZNRF2	ENSBTAG00000017263	MXI1	0.8084	POS
ENSBTAG00000000205	MMD	ENSBTAG00000012858	NT5C2	-0.78066	NEG		ENSBTAG00000000260	ZNRF2	ENSBTAG00000018488	AFF1	0.75475	POS
ENSBTAG00000000205	MMD	ENSBTAG00000013009	AURKA	-0.69569	NEG		ENSBTAG00000000260	ZNRF2	ENSBTAG00000018572	FLT3	0.84289	POS
ENSBTAG00000000205	MMD	ENSBTAG00000013046	MPP1	0.90149	POS		ENSBTAG00000000260	ZNRF2	ENSBTAG00000019278	KNTC1	0.78694	POS
ENSBTAG00000000205	MMD	ENSBTAG00000013069	IQCB1	-0.85228	NEG		ENSBTAG00000000260	ZNRF2	ENSBTAG00000019456	SPRED2	0.91283	POS
ENSBTAG00000000205	MMD	ENSBTAG00000013114	ZMYND8	-0.86901	NEG		ENSBTAG00000000260	ZNRF2	ENSBTAG00000019663	DECR1	0.88614	POS
ENSBTAG00000000205	MMD	ENSBTAG00000013708	SNX8	-0.73438	NEG		ENSBTAG00000000260	ZNRF2	ENSBTAG00000020015	DFFB	0.7975	POS
ENSBTAG00000000205	MMD	ENSBTAG00000014028	PSTK	-0.7398	NEG		ENSBTAG00000000260	ZNRF2	ENSBTAG00000020283	DUSP5	0.89647	POS
ENSBTAG00000000205	MMD	ENSBTAG00000014354	FXYD6	0.7807	POS		ENSBTAG00000000260	ZNRF2	ENSBTAG00000020432	MIS12	0.87577	POS
ENSBTAG00000000205	MMD	ENSBTAG00000015710	CD3E	0.86389	POS		ENSBTAG00000000260	ZNRF2	ENSBTAG00000020477	AHSA1	0.83996	POS
ENSBTAG00000000205	MMD	ENSBTAG00000015817	ELK1	-0.86983	NEG		ENSBTAG00000000260	ZNRF2	ENSBTAG00000020935	HIF1A	0.89344	POS
ENSBTAG00000000205	MMD	ENSBTAG00000015969	STK40	0.90743	POS		ENSBTAG00000000260	ZNRF2	ENSBTAG00000021680	SKA2	0.90109	POS
ENSBTAG00000000205	MMD	ENSBTAG00000016580	TEF	-0.71181	NEG		ENSBTAG00000000260	ZNRF2	ENSBTAG00000022109	SCOC	0.84996	POS
ENSBTAG00000000205	MMD	ENSBTAG00000016743	DNTTIP1	-0.87394	NEG		ENSBTAG00000000260	ZNRF2	ENSBTAG00000024884	CCNF	0.81587	POS
ENSBTAG00000000205	MMD	ENSBTAG00000016847	ARL4D	0.67795	POS		ENSBTAG00000000260	ZNRF2	ENSBTAG00000027431	ZNF227	0.82698	POS
ENSBTAG00000000205	MMD	ENSBTAG00000017072	ZNF384	-0.86293	NEG		ENSBTAG00000000260	ZNRF2	ENSBTAG00000031134	YWHAH	0.85845	POS
ENSBTAG00000000205	MMD	ENSBTAG00000017239	GABBR1	0.74796	POS		ENSBTAG00000000260	ZNRF2	ENSBTAG00000031184	CDKN1C	-0.86626	NEG
ENSBTAG00000000205	MMD	ENSBTAG00000017981	ADRB3	-0.7914	NEG		ENSBTAG00000000260	ZNRF2	ENSBTAG00000031741	ZNF322	0.86916	POS
ENSBTAG00000000205	MMD	ENSBTAG00000018421	WWP2	-0.91449	NEG		ENSBTAG00000000260	ZNRF2	ENSBTAG00000031940	RSBN1	-0.85824	NEG
ENSBTAG00000000205	MMD	ENSBTAG00000018834	PPP1R37	-0.97155	NEG		ENSBTAG00000000260	ZNRF2	ENSBTAG00000033078	CNEP1R1	0.85558	POS
ENSBTAG00000000205	MMD	ENSBTAG00000019202	EAF1	0.88921	POS		ENSBTAG00000000260	ZNRF2	ENSBTAG00000033267	LIN9	0.87993	POS
ENSBTAG00000000205	MMD	ENSBTAG00000019255	NFE2L2	-0.69794	NEG		ENSBTAG00000000260	ZNRF2	ENSBTAG00000033315	DNAJC1	-0.79661	NEG
ENSBTAG00000000205	MMD	ENSBTAG00000019406	IGF2BP3	-0.89486	NEG		ENSBTAG00000000260	ZNRF2	ENSBTAG00000038195	CD302	0.86238	POS
ENSBTAG00000000205	MMD	ENSBTAG00000019552	PGRMC1	0.8704	POS		ENSBTAG00000000260	ZNRF2	ENSBTAG00000038306	CBX2	0.91827	POS
ENSBTAG00000000205	MMD	ENSBTAG00000019663	DECR1	-0.83573	NEG		ENSBTAG00000000260	ZNRF2	ENSBTAG00000045699	CTNNA3	-0.7763	NEG
ENSBTAG00000000205	MMD	ENSBTAG00000020143	RDH10	-0.81023	NEG		ENSBTAG00000000260	ZNRF2	ENSBTAG00000046142	PRKAR1B	-0.85752	NEG
ENSBTAG00000000205	MMD	ENSBTAG00000020612	NEK3	-0.80812	NEG		ENSBTAG00000000260	ZNRF2	ENSBTAG00000046266	TNFSF9	0.91212	POS
ENSBTAG00000000205	MMD	ENSBTAG00000020751	HSF1	-0.88578	NEG		ENSBTAG00000000260	ZNRF2	ENSBTAG00000047628	XPO7	0.86955	POS
ENSBTAG00000000205	MMD	ENSBTAG00000020858	UPF3A	-0.82256	NEG		ENSBTAG00000000260	ZNRF2	ENSBTAG00000048286	E2F6	0.96833	POS
ENSBTAG00000000205	MMD	ENSBTAG00000021974	SMUG1	-0.75316	NEG		ENSBTAG00000000260	ZNRF2	ENSBTAG00000051245	SOX4	-0.80476	NEG
ENSBTAG00000000205	MMD	ENSBTAG00000026993	TMBIM4	0.85928	POS		ENSBTAG00000000260	ZNRF2	ENSBTAG00000053482	SAMD13	-0.83925	NEG
ENSBTAG00000000205	MMD	ENSBTAG00000027051	PTAFR	0.88988	POS		ENSBTAG00000000260	ZNRF2	ENSBTAG00000054429	KCTD21	0.82903	POS
ENSBTAG00000000205	MMD	ENSBTAG00000030557	LIN52	0.82054	POS		ENSBTAG00000000260	ZNRF2	ENSBTAG00000055077	MRPL33	0.87756	POS
ENSBTAG00000000205	MMD	ENSBTAG00000032003	ZCCHC13	-0.79825	NEG		ENSBTAG00000000273	IL5RA	ENSBTAG00000001945	ARG2	-0.76548	NEG
ENSBTAG00000000205	MMD	ENSBTAG00000033315	DNAJC1	0.85767	POS		ENSBTAG00000000273	IL5RA	ENSBTAG00000002344	ORAI3	-0.84725	NEG
ENSBTAG00000000205	MMD	ENSBTAG00000038333	RBM23	-0.79705	NEG		ENSBTAG00000000273	IL5RA	ENSBTAG00000005795	DHX32	-0.81024	NEG
ENSBTAG00000000205	MMD	ENSBTAG00000043976	RNFT2	-0.79633	NEG		ENSBTAG00000000273	IL5RA	ENSBTAG00000006086	MMP28	-0.87609	NEG
ENSBTAG00000000205	MMD	ENSBTAG00000045699	CTNNA3	0.85412	POS		ENSBTAG00000000273	IL5RA	ENSBTAG00000006832	SLC5A6	-0.78503	NEG
ENSBTAG00000000205	MMD	ENSBTAG00000045877	TSC22D3	0.80438	POS		ENSBTAG00000000273	IL5RA	ENSBTAG00000007020	ZNF502	-0.78322	NEG
ENSBTAG00000000205	MMD	ENSBTAG00000046142	PRKAR1B	0.86133	POS		ENSBTAG00000000273	IL5RA	ENSBTAG00000007066	TMTC4	-0.88144	NEG
ENSBTAG00000000205	MMD	ENSBTAG00000046555	WAS	-0.76301	NEG		ENSBTAG00000000273	IL5RA	ENSBTAG00000007644	GNG7	-0.78224	NEG
ENSBTAG00000000205	MMD	ENSBTAG00000049889	ZBED4	-0.88169	NEG		ENSBTAG00000000273	IL5RA	ENSBTAG00000007787	HIBCH	-0.77384	NEG
ENSBTAG00000000205	MMD	ENSBTAG00000051245	SOX4	0.89809	POS		ENSBTAG00000000273	IL5RA	ENSBTAG00000007953	FBXW7	0.78536	POS
ENSBTAG00000000205	MMD	ENSBTAG00000054404	SNN	0.7446	POS		ENSBTAG00000000273	IL5RA	ENSBTAG00000008088	KIF18B	-0.80981	NEG
ENSBTAG00000000205	MMD	ENSBTAG00000055296	LGALSL	0.88788	POS		ENSBTAG00000000273	IL5RA	ENSBTAG00000008429	LRP4	-0.79262	NEG
ENSBTAG00000000213	TMEM39A	ENSBTAG00000000260	ZNRF2	0.89727	POS		ENSBTAG00000000273	IL5RA	ENSBTAG00000008646	TRMT112	-0.87929	NEG
ENSBTAG00000000213	TMEM39A	ENSBTAG00000000475	IMMP1L	0.97356	POS		ENSBTAG00000000273	IL5RA	ENSBTAG00000008964	DTD1	-0.7872	NEG
ENSBTAG00000000213	TMEM39A	ENSBTAG00000000678	CSDE1	0.92995	POS		ENSBTAG00000000273	IL5RA	ENSBTAG00000010502	SERTAD3	0.89887	POS
ENSBTAG00000000213	TMEM39A	ENSBTAG00000000801	ZNF583	0.90153	POS		ENSBTAG00000000273	IL5RA	ENSBTAG00000010503	TIMM9	-0.87502	NEG
ENSBTAG00000000213	TMEM39A	ENSBTAG00000000939	KIF16B	0.73159	POS		ENSBTAG00000000273	IL5RA	ENSBTAG00000010763	DUSP16	-0.74733	NEG
ENSBTAG00000000213	TMEM39A	ENSBTAG00000000941	PLEKHB2	0.81423	POS		ENSBTAG00000000273	IL5RA	ENSBTAG00000011027	PTGR1	0.88939	POS
ENSBTAG00000000213	TMEM39A	ENSBTAG00000000981	KLHDC8B	-0.81495	NEG		ENSBTAG00000000273	IL5RA	ENSBTAG00000011394	FAM214B	0.89477	POS
ENSBTAG00000000213	TMEM39A	ENSBTAG00000001099	PIANP	-0.87926	NEG		ENSBTAG00000000273	IL5RA	ENSBTAG00000011620	PIGU	-0.79027	NEG
ENSBTAG00000000213	TMEM39A	ENSBTAG00000001356	USP38	0.85571	POS		ENSBTAG00000000273	IL5RA	ENSBTAG00000012156	NAIF1	-0.78096	NEG
ENSBTAG00000000213	TMEM39A	ENSBTAG00000001553	HNRNPA1	0.8066	POS		ENSBTAG00000000273	IL5RA	ENSBTAG00000012349	LAX1	0.88358	POS
ENSBTAG00000000213	TMEM39A	ENSBTAG00000001574	GPATCH2	0.95344	POS		ENSBTAG00000000273	IL5RA	ENSBTAG00000012678	COLGALT1	-0.823	NEG
ENSBTAG00000000213	TMEM39A	ENSBTAG00000001665	COG8	0.83108	POS		ENSBTAG00000000273	IL5RA	ENSBTAG00000013009	AURKA	-0.69447	NEG
ENSBTAG00000000213	TMEM39A	ENSBTAG00000001698	CHTF8	0.87797	POS		ENSBTAG00000000273	IL5RA	ENSBTAG00000014644	DUS2	-0.84015	NEG
ENSBTAG00000000213	TMEM39A	ENSBTAG00000001731	GLYR1	0.93912	POS		ENSBTAG00000000273	IL5RA	ENSBTAG00000015450	CPEB3	0.81972	POS
ENSBTAG00000000213	TMEM39A	ENSBTAG00000001877	HMGN5	-0.8806	NEG		ENSBTAG00000000273	IL5RA	ENSBTAG00000015894	WWOX	-0.86189	NEG
ENSBTAG00000000213	TMEM39A	ENSBTAG00000002056	MARS2	0.84913	POS		ENSBTAG00000000273	IL5RA	ENSBTAG00000017244	PRPF18	0.81552	POS
ENSBTAG00000000213	TMEM39A	ENSBTAG00000002073	RAD17	0.89465	POS		ENSBTAG00000000273	IL5RA	ENSBTAG00000017275	COIL	0.77656	POS
ENSBTAG00000000213	TMEM39A	ENSBTAG00000002078	KDM4A	0.83577	POS		ENSBTAG00000000273	IL5RA	ENSBTAG00000017662	EEF2K	-0.90313	NEG
ENSBTAG00000000213	TMEM39A	ENSBTAG00000002220	SPTLC1	0.89196	POS		ENSBTAG00000000273	IL5RA	ENSBTAG00000019086	TELO2	-0.75502	NEG
ENSBTAG00000000213	TMEM39A	ENSBTAG00000002720	PRPF38A	0.80993	POS		ENSBTAG00000000273	IL5RA	ENSBTAG00000019278	KNTC1	-0.75799	NEG
ENSBTAG00000000213	TMEM39A	ENSBTAG00000003044	SPIN1	0.82476	POS		ENSBTAG00000000273	IL5RA	ENSBTAG00000019859	B3GALT2	0.77254	POS
ENSBTAG00000000213	TMEM39A	ENSBTAG00000003399	SMARCA5	0.90881	POS		ENSBTAG00000000273	IL5RA	ENSBTAG00000020015	DFFB	-0.84837	NEG
ENSBTAG00000000213	TMEM39A	ENSBTAG00000003421	RNF40	0.71458	POS		ENSBTAG00000000273	IL5RA	ENSBTAG00000020257	PTPN5	-0.86017	NEG
ENSBTAG00000000213	TMEM39A	ENSBTAG00000003506	STEAP2	-0.82319	NEG		ENSBTAG00000000273	IL5RA	ENSBTAG00000020355	KLF4	-0.79656	NEG
ENSBTAG00000000213	TMEM39A	ENSBTAG00000003825	PTPN12	0.76064	POS		ENSBTAG00000000273	IL5RA	ENSBTAG00000020495	SH3YL1	-0.77526	NEG
ENSBTAG00000000213	TMEM39A	ENSBTAG00000003866	PPP1R8	0.96861	POS		ENSBTAG00000000273	IL5RA	ENSBTAG00000020751	HSF1	-0.75059	NEG
ENSBTAG00000000213	TMEM39A	ENSBTAG00000003959	ARHGAP24	0.83095	POS		ENSBTAG00000000273	IL5RA	ENSBTAG00000021076	TNRC6B	0.73852	POS
ENSBTAG00000000213	TMEM39A	ENSBTAG00000004077	YWHAG	0.94724	POS		ENSBTAG00000000273	IL5RA	ENSBTAG00000021193	FBXO5	-0.7507	NEG
ENSBTAG00000000213	TMEM39A	ENSBTAG00000004193	VEZF1	0.84271	POS		ENSBTAG00000000273	IL5RA	ENSBTAG00000021837	RGS19	-0.8085	NEG
ENSBTAG00000000213	TMEM39A	ENSBTAG00000004279	RHOA	0.87378	POS		ENSBTAG00000000273	IL5RA	ENSBTAG00000024534	POU2F1	0.74953	POS
ENSBTAG00000000213	TMEM39A	ENSBTAG00000004387	MTPAP	0.84277	POS		ENSBTAG00000000273	IL5RA	ENSBTAG00000024884	CCNF	-0.81464	NEG
ENSBTAG00000000213	TMEM39A	ENSBTAG00000005064	WARS2	0.81968	POS		ENSBTAG00000000273	IL5RA	ENSBTAG00000030247	NSMF	-0.85905	NEG
ENSBTAG00000000213	TMEM39A	ENSBTAG00000005067	UBTF	0.81781	POS		ENSBTAG00000000273	IL5RA	ENSBTAG00000031358	DPYD	-0.8728	NEG
ENSBTAG00000000213	TMEM39A	ENSBTAG00000005136	ABI1	0.92126	POS		ENSBTAG00000000273	IL5RA	ENSBTAG00000031940	RSBN1	0.76767	POS
ENSBTAG00000000213	TMEM39A	ENSBTAG00000005137	LPGAT1	0.82692	POS		ENSBTAG00000000273	IL5RA	ENSBTAG00000034529	HMGA1	-0.85259	NEG
ENSBTAG00000000213	TMEM39A	ENSBTAG00000005310	GPR180	0.84318	POS		ENSBTAG00000000273	IL5RA	ENSBTAG00000046142	PRKAR1B	0.82255	POS
ENSBTAG00000000213	TMEM39A	ENSBTAG00000005661	SNAP23	0.94693	POS		ENSBTAG00000000273	IL5RA	ENSBTAG00000046263	ADAMTSL5	-0.94744	NEG
ENSBTAG00000000213	TMEM39A	ENSBTAG00000005795	DHX32	0.88791	POS		ENSBTAG00000000273	IL5RA	ENSBTAG00000048059	TMEM86A	-0.91899	NEG
ENSBTAG00000000213	TMEM39A	ENSBTAG00000006059	TSN	0.90901	POS		ENSBTAG00000000273	IL5RA	ENSBTAG00000049766	DUSP28	-0.85256	NEG
ENSBTAG00000000213	TMEM39A	ENSBTAG00000006255	MDM4	0.90526	POS		ENSBTAG00000000273	IL5RA	ENSBTAG00000051245	SOX4	0.78681	POS
ENSBTAG00000000213	TMEM39A	ENSBTAG00000006369	MRPS35	0.92134	POS		ENSBTAG00000000273	IL5RA	ENSBTAG00000054059	MYCL	-0.77644	NEG
ENSBTAG00000000213	TMEM39A	ENSBTAG00000006428	ZNF354A	0.8436	POS		ENSBTAG00000000363	BDP1	ENSBTAG00000000455	CREBZF	-0.8876	NEG
ENSBTAG00000000213	TMEM39A	ENSBTAG00000006836	FBXO33	0.90658	POS		ENSBTAG00000000363	BDP1	ENSBTAG00000000475	IMMP1L	-0.88707	NEG
ENSBTAG00000000213	TMEM39A	ENSBTAG00000006838	AIFM1	0.88608	POS		ENSBTAG00000000363	BDP1	ENSBTAG00000000546	TOB1	-0.9771	NEG
ENSBTAG00000000213	TMEM39A	ENSBTAG00000006940	USP48	0.94955	POS		ENSBTAG00000000363	BDP1	ENSBTAG00000000616	GPR161	-0.9486	NEG
ENSBTAG00000000213	TMEM39A	ENSBTAG00000007275	TREM2	-0.78375	NEG		ENSBTAG00000000363	BDP1	ENSBTAG00000000801	ZNF583	-0.79388	NEG
ENSBTAG00000000213	TMEM39A	ENSBTAG00000007374	LHFPL2	-0.74144	NEG		ENSBTAG00000000363	BDP1	ENSBTAG00000000981	KLHDC8B	0.98415	POS
ENSBTAG00000000213	TMEM39A	ENSBTAG00000007624	FRMD4B	0.91507	POS		ENSBTAG00000000363	BDP1	ENSBTAG00000001069	TP53	-0.89147	NEG
ENSBTAG00000000213	TMEM39A	ENSBTAG00000007734	MEMO1	0.76493	POS		ENSBTAG00000000363	BDP1	ENSBTAG00000001654	SNTB2	0.86845	POS
ENSBTAG00000000213	TMEM39A	ENSBTAG00000007813	CMC4	-0.79203	NEG		ENSBTAG00000000363	BDP1	ENSBTAG00000001731	GLYR1	-0.89747	NEG
ENSBTAG00000000213	TMEM39A	ENSBTAG00000007976	FAM3C	0.95509	POS		ENSBTAG00000000363	BDP1	ENSBTAG00000001877	HMGN5	0.87415	POS
ENSBTAG00000000213	TMEM39A	ENSBTAG00000008016	STX17	0.8761	POS		ENSBTAG00000000363	BDP1	ENSBTAG00000001928	PDIA6	-0.85166	NEG
ENSBTAG00000000213	TMEM39A	ENSBTAG00000008498	ALYREF	-0.8403	NEG		ENSBTAG00000000363	BDP1	ENSBTAG00000002796	KLHL3	-0.93361	NEG
ENSBTAG00000000213	TMEM39A	ENSBTAG00000008507	SPHK1	-0.83093	NEG		ENSBTAG00000000363	BDP1	ENSBTAG00000003358	MCFD2	-0.90233	NEG
ENSBTAG00000000213	TMEM39A	ENSBTAG00000008737	DR1	0.91111	POS		ENSBTAG00000000363	BDP1	ENSBTAG00000003553	ZFP36L2	-0.97178	NEG
ENSBTAG00000000213	TMEM39A	ENSBTAG00000008958	NSMAF	0.90348	POS		ENSBTAG00000000363	BDP1	ENSBTAG00000003959	ARHGAP24	-0.88285	NEG
ENSBTAG00000000213	TMEM39A	ENSBTAG00000009469	SREK1IP1	-0.8774	NEG		ENSBTAG00000000363	BDP1	ENSBTAG00000004154	SKIL	-0.93699	NEG
ENSBTAG00000000213	TMEM39A	ENSBTAG00000009541	SUCLG2	0.82966	POS		ENSBTAG00000000363	BDP1	ENSBTAG00000004193	VEZF1	-0.8446	NEG
ENSBTAG00000000213	TMEM39A	ENSBTAG00000009646	ALDH7A1	0.93709	POS		ENSBTAG00000000363	BDP1	ENSBTAG00000004271	UBAP2L	-0.90677	NEG
ENSBTAG00000000213	TMEM39A	ENSBTAG00000010815	CAMKK2	0.8539	POS		ENSBTAG00000000363	BDP1	ENSBTAG00000004386	SOCS1	-0.97783	NEG
ENSBTAG00000000213	TMEM39A	ENSBTAG00000011363	EVI5	0.84354	POS		ENSBTAG00000000363	BDP1	ENSBTAG00000004643	WASL	0.81388	POS
ENSBTAG00000000213	TMEM39A	ENSBTAG00000011763	RIOK2	0.80072	POS		ENSBTAG00000000363	BDP1	ENSBTAG00000004672	RDX	0.9172	POS
ENSBTAG00000000213	TMEM39A	ENSBTAG00000011893	HDHD2	0.84401	POS		ENSBTAG00000000363	BDP1	ENSBTAG00000005180	RBMS1	0.87576	POS
ENSBTAG00000000213	TMEM39A	ENSBTAG00000012341	CSNK2A1	0.95646	POS		ENSBTAG00000000363	BDP1	ENSBTAG00000005195	ZNF200	-0.88729	NEG
ENSBTAG00000000213	TMEM39A	ENSBTAG00000012659	LRIF1	0.9169	POS		ENSBTAG00000000363	BDP1	ENSBTAG00000005310	GPR180	-0.85027	NEG
ENSBTAG00000000213	TMEM39A	ENSBTAG00000012703	GLO1	0.81749	POS		ENSBTAG00000000363	BDP1	ENSBTAG00000005868	HEBP1	-0.88652	NEG
ENSBTAG00000000213	TMEM39A	ENSBTAG00000012820	STX3	0.83502	POS		ENSBTAG00000000363	BDP1	ENSBTAG00000006369	MRPS35	-0.95305	NEG
ENSBTAG00000000213	TMEM39A	ENSBTAG00000012858	NT5C2	0.85899	POS		ENSBTAG00000000363	BDP1	ENSBTAG00000006493	CLP1	-0.86791	NEG
ENSBTAG00000000213	TMEM39A	ENSBTAG00000013118	CD86	0.88727	POS		ENSBTAG00000000363	BDP1	ENSBTAG00000006552	LAMP3	-0.89299	NEG
ENSBTAG00000000213	TMEM39A	ENSBTAG00000013533	CLIC1	0.76968	POS		ENSBTAG00000000363	BDP1	ENSBTAG00000006832	SLC5A6	-0.88232	NEG
ENSBTAG00000000213	TMEM39A	ENSBTAG00000013678	OSGIN2	0.87715	POS		ENSBTAG00000000363	BDP1	ENSBTAG00000006836	FBXO33	-0.90787	NEG
ENSBTAG00000000213	TMEM39A	ENSBTAG00000013946	PRPF3	0.94753	POS		ENSBTAG00000000363	BDP1	ENSBTAG00000006838	AIFM1	-0.8902	NEG
ENSBTAG00000000213	TMEM39A	ENSBTAG00000013949	AHCTF1	0.95055	POS		ENSBTAG00000000363	BDP1	ENSBTAG00000006884	PABPN1	0.89694	POS
ENSBTAG00000000213	TMEM39A	ENSBTAG00000014167	RNF121	0.88612	POS		ENSBTAG00000000363	BDP1	ENSBTAG00000007107	TMEM143	-0.86869	NEG
ENSBTAG00000000213	TMEM39A	ENSBTAG00000014433	UBE2G1	0.87408	POS		ENSBTAG00000000363	BDP1	ENSBTAG00000007622	CTSD	0.91822	POS
ENSBTAG00000000213	TMEM39A	ENSBTAG00000014700	DYNC1LI1	0.95966	POS		ENSBTAG00000000363	BDP1	ENSBTAG00000007624	FRMD4B	-0.9716	NEG
ENSBTAG00000000213	TMEM39A	ENSBTAG00000015024	GXYLT1	0.85248	POS		ENSBTAG00000000363	BDP1	ENSBTAG00000007644	GNG7	-0.88608	NEG
ENSBTAG00000000213	TMEM39A	ENSBTAG00000015053	CFL2	0.94025	POS		ENSBTAG00000000363	BDP1	ENSBTAG00000008008	TLR2	-0.97197	NEG
ENSBTAG00000000213	TMEM39A	ENSBTAG00000015554	TMF1	0.98615	POS		ENSBTAG00000000363	BDP1	ENSBTAG00000008810	GPBP1L1	-0.91766	NEG
ENSBTAG00000000213	TMEM39A	ENSBTAG00000015711	BTG2	0.7777	POS		ENSBTAG00000000363	BDP1	ENSBTAG00000008828	IGDCC3	-0.92158	NEG
ENSBTAG00000000213	TMEM39A	ENSBTAG00000015778	SASS6	0.88826	POS		ENSBTAG00000000363	BDP1	ENSBTAG00000008873	NCBP2	-0.95018	NEG
ENSBTAG00000000213	TMEM39A	ENSBTAG00000015901	ARMC1	0.88513	POS		ENSBTAG00000000363	BDP1	ENSBTAG00000008958	NSMAF	-0.86239	NEG
ENSBTAG00000000213	TMEM39A	ENSBTAG00000016302	SLC25A27	0.78511	POS		ENSBTAG00000000363	BDP1	ENSBTAG00000009378	E2F5	-0.90386	NEG
ENSBTAG00000000213	TMEM39A	ENSBTAG00000016332	ING3	0.97295	POS		ENSBTAG00000000363	BDP1	ENSBTAG00000009469	SREK1IP1	0.94186	POS
ENSBTAG00000000213	TMEM39A	ENSBTAG00000016562	SEC63	0.91593	POS		ENSBTAG00000000363	BDP1	ENSBTAG00000009886	KDELR3	-0.89232	NEG
ENSBTAG00000000213	TMEM39A	ENSBTAG00000016737	CDK8	0.91293	POS		ENSBTAG00000000363	BDP1	ENSBTAG00000009991	CANT1	-0.88173	NEG
ENSBTAG00000000213	TMEM39A	ENSBTAG00000016845	GALNT7	0.97364	POS		ENSBTAG00000000363	BDP1	ENSBTAG00000010243	RBM33	-0.89755	NEG
ENSBTAG00000000213	TMEM39A	ENSBTAG00000017061	SMARCAD1	0.92477	POS		ENSBTAG00000000363	BDP1	ENSBTAG00000010745	THRA	-0.84211	NEG
ENSBTAG00000000213	TMEM39A	ENSBTAG00000017244	PRPF18	0.88554	POS		ENSBTAG00000000363	BDP1	ENSBTAG00000011037	RBPMS2	0.74911	POS
ENSBTAG00000000213	TMEM39A	ENSBTAG00000017263	MXI1	0.89685	POS		ENSBTAG00000000363	BDP1	ENSBTAG00000011463	MID1IP1	-0.7631	NEG
ENSBTAG00000000213	TMEM39A	ENSBTAG00000017662	EEF2K	0.954	POS		ENSBTAG00000000363	BDP1	ENSBTAG00000011876	MORC3	-0.92402	NEG
ENSBTAG00000000213	TMEM39A	ENSBTAG00000018616	IPO11	0.80125	POS		ENSBTAG00000000363	BDP1	ENSBTAG00000011893	HDHD2	-0.87803	NEG
ENSBTAG00000000213	TMEM39A	ENSBTAG00000018802	UBE2Z	0.94643	POS		ENSBTAG00000000363	BDP1	ENSBTAG00000012659	LRIF1	-0.87543	NEG
ENSBTAG00000000213	TMEM39A	ENSBTAG00000019020	TAX1BP1	0.80036	POS		ENSBTAG00000000363	BDP1	ENSBTAG00000012982	PPCS	-0.88894	NEG
ENSBTAG00000000213	TMEM39A	ENSBTAG00000019107	GAS7	0.87316	POS		ENSBTAG00000000363	BDP1	ENSBTAG00000013167	SIGLEC1	-0.94334	NEG
ENSBTAG00000000213	TMEM39A	ENSBTAG00000019119	ZCRB1	-0.88465	NEG		ENSBTAG00000000363	BDP1	ENSBTAG00000013472	COL1A2	-0.96274	NEG
ENSBTAG00000000213	TMEM39A	ENSBTAG00000019255	NFE2L2	0.76971	POS		ENSBTAG00000000363	BDP1	ENSBTAG00000013678	OSGIN2	-0.85399	NEG
ENSBTAG00000000213	TMEM39A	ENSBTAG00000019293	EGR3	0.84728	POS		ENSBTAG00000000363	BDP1	ENSBTAG00000013708	SNX8	-0.77501	NEG
ENSBTAG00000000213	TMEM39A	ENSBTAG00000019646	TRIM41	0.90344	POS		ENSBTAG00000000363	BDP1	ENSBTAG00000013899	LARP4B	-0.90848	NEG
ENSBTAG00000000213	TMEM39A	ENSBTAG00000019847	CPEB2	0.81634	POS		ENSBTAG00000000363	BDP1	ENSBTAG00000014334	ZFYVE26	-0.89232	NEG
ENSBTAG00000000213	TMEM39A	ENSBTAG00000019859	B3GALT2	0.7753	POS		ENSBTAG00000000363	BDP1	ENSBTAG00000015016	CALCOCO1	-0.90002	NEG
ENSBTAG00000000213	TMEM39A	ENSBTAG00000020143	RDH10	0.79503	POS		ENSBTAG00000000363	BDP1	ENSBTAG00000015105	HERPUD2	-0.87853	NEG
ENSBTAG00000000213	TMEM39A	ENSBTAG00000020237	NECAP1	0.78443	POS		ENSBTAG00000000363	BDP1	ENSBTAG00000015133	CCR7	-0.87166	NEG
ENSBTAG00000000213	TMEM39A	ENSBTAG00000020257	PTPN5	0.76819	POS		ENSBTAG00000000363	BDP1	ENSBTAG00000015311	PTPRR	-0.79715	NEG
ENSBTAG00000000213	TMEM39A	ENSBTAG00000020308	EIF4G2	0.9275	POS		ENSBTAG00000000363	BDP1	ENSBTAG00000015403	TPP1	-0.96949	NEG
ENSBTAG00000000213	TMEM39A	ENSBTAG00000020432	MIS12	0.93766	POS		ENSBTAG00000000363	BDP1	ENSBTAG00000015504	ZNF131	-0.92194	NEG
ENSBTAG00000000213	TMEM39A	ENSBTAG00000020477	AHSA1	0.77331	POS		ENSBTAG00000000363	BDP1	ENSBTAG00000015817	ELK1	-0.82076	NEG
ENSBTAG00000000213	TMEM39A	ENSBTAG00000020751	HSF1	0.8427	POS		ENSBTAG00000000363	BDP1	ENSBTAG00000016302	SLC25A27	-0.88555	NEG
ENSBTAG00000000213	TMEM39A	ENSBTAG00000020815	UHRF2	0.91082	POS		ENSBTAG00000000363	BDP1	ENSBTAG00000016362	POU6F1	-0.89254	NEG
ENSBTAG00000000213	TMEM39A	ENSBTAG00000020858	UPF3A	0.84343	POS		ENSBTAG00000000363	BDP1	ENSBTAG00000016435	NOM1	-0.85602	NEG
ENSBTAG00000000213	TMEM39A	ENSBTAG00000020935	HIF1A	0.92793	POS		ENSBTAG00000000363	BDP1	ENSBTAG00000016442	MAP4K3	-0.85906	NEG
ENSBTAG00000000213	TMEM39A	ENSBTAG00000020938	TWF1	0.92847	POS		ENSBTAG00000000363	BDP1	ENSBTAG00000016462	TCF4	0.96368	POS
ENSBTAG00000000213	TMEM39A	ENSBTAG00000021131	HNRNPK	0.96596	POS		ENSBTAG00000000363	BDP1	ENSBTAG00000016580	TEF	-0.98975	NEG
ENSBTAG00000000213	TMEM39A	ENSBTAG00000022109	SCOC	0.80669	POS		ENSBTAG00000000363	BDP1	ENSBTAG00000016737	CDK8	-0.91314	NEG
ENSBTAG00000000213	TMEM39A	ENSBTAG00000022681	EOGT	0.80648	POS		ENSBTAG00000000363	BDP1	ENSBTAG00000016764	UBA1	-0.90129	NEG
ENSBTAG00000000213	TMEM39A	ENSBTAG00000023028	WDFY4	0.86835	POS		ENSBTAG00000000363	BDP1	ENSBTAG00000016799	ERN1	-0.86924	NEG
ENSBTAG00000000213	TMEM39A	ENSBTAG00000024275	XRCC4	0.96651	POS		ENSBTAG00000000363	BDP1	ENSBTAG00000017141	CGRRF1	-0.92413	NEG
ENSBTAG00000000213	TMEM39A	ENSBTAG00000026111	LBH	0.7742	POS		ENSBTAG00000000363	BDP1	ENSBTAG00000017239	GABBR1	-0.88099	NEG
ENSBTAG00000000213	TMEM39A	ENSBTAG00000027431	ZNF227	0.76229	POS		ENSBTAG00000000363	BDP1	ENSBTAG00000017744	FAF2	-0.83467	NEG
ENSBTAG00000000213	TMEM39A	ENSBTAG00000030951	ZNF655	0.93379	POS		ENSBTAG00000000363	BDP1	ENSBTAG00000017811	SLC39A9	-0.88974	NEG
ENSBTAG00000000213	TMEM39A	ENSBTAG00000031940	RSBN1	-0.82426	NEG		ENSBTAG00000000363	BDP1	ENSBTAG00000017852	ALDH9A1	-0.91657	NEG
ENSBTAG00000000213	TMEM39A	ENSBTAG00000032481	DAPL1	-0.87997	NEG		ENSBTAG00000000363	BDP1	ENSBTAG00000018094	ZNF689	-0.91935	NEG
ENSBTAG00000000213	TMEM39A	ENSBTAG00000032617	FBXO44	-0.92735	NEG		ENSBTAG00000000363	BDP1	ENSBTAG00000018616	IPO11	-0.92737	NEG
ENSBTAG00000000213	TMEM39A	ENSBTAG00000033078	CNEP1R1	0.87714	POS		ENSBTAG00000000363	BDP1	ENSBTAG00000019119	ZCRB1	0.93376	POS
ENSBTAG00000000213	TMEM39A	ENSBTAG00000033267	LIN9	0.8599	POS		ENSBTAG00000000363	BDP1	ENSBTAG00000019202	EAF1	0.80078	POS
ENSBTAG00000000213	TMEM39A	ENSBTAG00000034867	TMEM38B	0.87599	POS		ENSBTAG00000000363	BDP1	ENSBTAG00000019625	EHHADH	-0.94582	NEG
ENSBTAG00000000213	TMEM39A	ENSBTAG00000035084	FZD3	0.92633	POS		ENSBTAG00000000363	BDP1	ENSBTAG00000019692	BCL2L2	-0.90743	NEG
ENSBTAG00000000213	TMEM39A	ENSBTAG00000040088	SLC9B2	0.82919	POS		ENSBTAG00000000363	BDP1	ENSBTAG00000020273	YOD1	-0.88922	NEG
ENSBTAG00000000213	TMEM39A	ENSBTAG00000044070	SNX30	0.91855	POS		ENSBTAG00000000363	BDP1	ENSBTAG00000020283	DUSP5	-0.9259	NEG
ENSBTAG00000000213	TMEM39A	ENSBTAG00000045582	ARPC5	0.88857	POS		ENSBTAG00000000363	BDP1	ENSBTAG00000020477	AHSA1	-0.75354	NEG
ENSBTAG00000000213	TMEM39A	ENSBTAG00000046493	PDCD6	0.80142	POS		ENSBTAG00000000363	BDP1	ENSBTAG00000020527	IDH1	-0.98854	NEG
ENSBTAG00000000213	TMEM39A	ENSBTAG00000048798	KIAA1109	0.90607	POS		ENSBTAG00000000363	BDP1	ENSBTAG00000020858	UPF3A	-0.94704	NEG
ENSBTAG00000000213	TMEM39A	ENSBTAG00000050243	FKRP	0.95747	POS		ENSBTAG00000000363	BDP1	ENSBTAG00000020935	HIF1A	-0.83255	NEG
ENSBTAG00000000213	TMEM39A	ENSBTAG00000050281	ZNF23	0.94356	POS		ENSBTAG00000000363	BDP1	ENSBTAG00000020969	DCAF6	-0.86893	NEG
ENSBTAG00000000213	TMEM39A	ENSBTAG00000051245	SOX4	-0.72664	NEG		ENSBTAG00000000363	BDP1	ENSBTAG00000021076	TNRC6B	0.90943	POS
ENSBTAG00000000213	TMEM39A	ENSBTAG00000053726	EIF4EBP2	0.87656	POS		ENSBTAG00000000363	BDP1	ENSBTAG00000021131	HNRNPK	-0.87149	NEG
ENSBTAG00000000213	TMEM39A	ENSBTAG00000054943	MED31	0.92172	POS		ENSBTAG00000000363	BDP1	ENSBTAG00000021472	ZC3H3	-0.89233	NEG
ENSBTAG00000000213	TMEM39A	ENSBTAG00000055077	MRPL33	0.8056	POS		ENSBTAG00000000363	BDP1	ENSBTAG00000021680	SKA2	-0.90157	NEG
ENSBTAG00000000244	NRXN2	ENSBTAG00000003679	PAAF1	-0.6852	NEG		ENSBTAG00000000363	BDP1	ENSBTAG00000023523	GKAP1	0.87502	POS
ENSBTAG00000000244	NRXN2	ENSBTAG00000005578	KAT5	-0.64628	NEG		ENSBTAG00000000363	BDP1	ENSBTAG00000024534	POU2F1	0.90444	POS
ENSBTAG00000000244	NRXN2	ENSBTAG00000007149	NYNRIN	0.72776	POS		ENSBTAG00000000363	BDP1	ENSBTAG00000025029	MAN2A1	-0.88895	NEG
ENSBTAG00000000244	NRXN2	ENSBTAG00000007304	CLK3	-0.80597	NEG		ENSBTAG00000000363	BDP1	ENSBTAG00000025250	CCL3	0.91781	POS
ENSBTAG00000000244	NRXN2	ENSBTAG00000008122	GNG5	-0.783	NEG		ENSBTAG00000000363	BDP1	ENSBTAG00000026673	KPNA5	-0.93101	NEG
ENSBTAG00000000244	NRXN2	ENSBTAG00000009691	SH2B2	-0.8609	NEG		ENSBTAG00000000363	BDP1	ENSBTAG00000030951	ZNF655	-0.91349	NEG
ENSBTAG00000000244	NRXN2	ENSBTAG00000009789	GNAQ	0.69519	POS		ENSBTAG00000000363	BDP1	ENSBTAG00000031012	PIGK	-0.8519	NEG
ENSBTAG00000000244	NRXN2	ENSBTAG00000011620	PIGU	-0.79823	NEG		ENSBTAG00000000363	BDP1	ENSBTAG00000031940	RSBN1	0.92076	POS
ENSBTAG00000000244	NRXN2	ENSBTAG00000011668	KCTD14	0.74581	POS		ENSBTAG00000000363	BDP1	ENSBTAG00000032719	TFRC	-0.92884	NEG
ENSBTAG00000000244	NRXN2	ENSBTAG00000013449	RAB3GAP1	0.65134	POS		ENSBTAG00000000363	BDP1	ENSBTAG00000033902	SLC25A32	-0.95044	NEG
ENSBTAG00000000244	NRXN2	ENSBTAG00000014406	LATS2	0.79998	POS		ENSBTAG00000000363	BDP1	ENSBTAG00000034867	TMEM38B	-0.91354	NEG
ENSBTAG00000000244	NRXN2	ENSBTAG00000019202	EAF1	0.78693	POS		ENSBTAG00000000363	BDP1	ENSBTAG00000035615	UPF3B	0.9218	POS
ENSBTAG00000000244	NRXN2	ENSBTAG00000020610	ANKZF1	-0.89867	NEG		ENSBTAG00000000363	BDP1	ENSBTAG00000037508	EBF1	-0.98259	NEG
ENSBTAG00000000244	NRXN2	ENSBTAG00000021974	SMUG1	-0.70014	NEG		ENSBTAG00000000363	BDP1	ENSBTAG00000038610	ZBTB26	-0.87142	NEG
ENSBTAG00000000244	NRXN2	ENSBTAG00000025401	DOK3	-0.79539	NEG		ENSBTAG00000000363	BDP1	ENSBTAG00000039347	CLEC4D	-0.9372	NEG
ENSBTAG00000000244	NRXN2	ENSBTAG00000026993	TMBIM4	0.82987	POS		ENSBTAG00000000363	BDP1	ENSBTAG00000040072	ZNF140	-0.92375	NEG
ENSBTAG00000000244	NRXN2	ENSBTAG00000027051	PTAFR	0.76777	POS		ENSBTAG00000000363	BDP1	ENSBTAG00000040336	ZNF268	-0.8932	NEG
ENSBTAG00000000244	NRXN2	ENSBTAG00000035083	ATXN7L3B	0.77321	POS		ENSBTAG00000000363	BDP1	ENSBTAG00000045699	CTNNA3	0.84071	POS
ENSBTAG00000000244	NRXN2	ENSBTAG00000038541	ZNF879	0.81033	POS		ENSBTAG00000000363	BDP1	ENSBTAG00000045934	GPR82	-0.82484	NEG
ENSBTAG00000000244	NRXN2	ENSBTAG00000047717	FAM222B	0.74161	POS		ENSBTAG00000000363	BDP1	ENSBTAG00000046266	TNFSF9	-0.90653	NEG
ENSBTAG00000000260	ZNRF2	ENSBTAG00000000455	CREBZF	0.81725	POS		ENSBTAG00000000363	BDP1	ENSBTAG00000046588	DNAJB9	-0.89287	NEG
ENSBTAG00000000260	ZNRF2	ENSBTAG00000000475	IMMP1L	0.91172	POS		ENSBTAG00000000363	BDP1	ENSBTAG00000047874	PRPF38B	0.81252	POS
ENSBTAG00000000260	ZNRF2	ENSBTAG00000000546	TOB1	0.72747	POS		ENSBTAG00000000363	BDP1	ENSBTAG00000050281	ZNF23	-0.88404	NEG
ENSBTAG00000000260	ZNRF2	ENSBTAG00000000616	GPR161	0.96182	POS		ENSBTAG00000000363	BDP1	ENSBTAG00000050705	FAM133B	0.93376	POS
ENSBTAG00000000260	ZNRF2	ENSBTAG00000000678	CSDE1	0.84046	POS		ENSBTAG00000000363	BDP1	ENSBTAG00000053296	EGLN1	0.86616	POS
ENSBTAG00000000260	ZNRF2	ENSBTAG00000000705	COX7A2L	0.86542	POS		ENSBTAG00000000405	VKORC1	ENSBTAG00000000428	BAK1	0.85368	POS
ENSBTAG00000000260	ZNRF2	ENSBTAG00000000801	ZNF583	0.85882	POS		ENSBTAG00000000405	VKORC1	ENSBTAG00000000533	ZNF684	0.90005	POS
ENSBTAG00000000260	ZNRF2	ENSBTAG00000000981	KLHDC8B	-0.80438	NEG		ENSBTAG00000000405	VKORC1	ENSBTAG00000001074	SAYSD1	0.78859	POS
ENSBTAG00000000260	ZNRF2	ENSBTAG00000001074	SAYSD1	-0.94808	NEG		ENSBTAG00000000405	VKORC1	ENSBTAG00000001509	ELK3	-0.88955	NEG
ENSBTAG00000000260	ZNRF2	ENSBTAG00000001450	APBB3	0.82867	POS		ENSBTAG00000000405	VKORC1	ENSBTAG00000002185	RNF7	0.76242	POS
ENSBTAG00000000260	ZNRF2	ENSBTAG00000001553	HNRNPA1	0.88499	POS		ENSBTAG00000000405	VKORC1	ENSBTAG00000002356	RBM47	0.91201	POS
ENSBTAG00000000260	ZNRF2	ENSBTAG00000001654	SNTB2	-0.90858	NEG		ENSBTAG00000000405	VKORC1	ENSBTAG00000002391	TGFB1I1	0.75185	POS
ENSBTAG00000000260	ZNRF2	ENSBTAG00000001731	GLYR1	0.90742	POS		ENSBTAG00000000405	VKORC1	ENSBTAG00000004499	RGS3	-0.83068	NEG
ENSBTAG00000000260	ZNRF2	ENSBTAG00000001877	HMGN5	-0.94009	NEG		ENSBTAG00000000405	VKORC1	ENSBTAG00000004509	SLX4	-0.7422	NEG
ENSBTAG00000000260	ZNRF2	ENSBTAG00000001898	CCDC112	-0.8184	NEG		ENSBTAG00000000405	VKORC1	ENSBTAG00000005711	NSG1	0.82999	POS
ENSBTAG00000000260	ZNRF2	ENSBTAG00000001928	PDIA6	0.83827	POS		ENSBTAG00000000405	VKORC1	ENSBTAG00000006075	SUCLG1	0.96377	POS
ENSBTAG00000000260	ZNRF2	ENSBTAG00000002073	RAD17	0.86052	POS		ENSBTAG00000000405	VKORC1	ENSBTAG00000006804	KIRREL3	-0.71785	NEG
ENSBTAG00000000260	ZNRF2	ENSBTAG00000002266	NPL	-0.91191	NEG		ENSBTAG00000000405	VKORC1	ENSBTAG00000007394	RPL22L1	0.78864	POS
ENSBTAG00000000260	ZNRF2	ENSBTAG00000002599	MGARP	0.75199	POS		ENSBTAG00000000405	VKORC1	ENSBTAG00000007813	CMC4	0.85716	POS
ENSBTAG00000000260	ZNRF2	ENSBTAG00000002883	RPTOR	-0.87389	NEG		ENSBTAG00000000405	VKORC1	ENSBTAG00000008498	ALYREF	0.89319	POS
ENSBTAG00000000260	ZNRF2	ENSBTAG00000003044	SPIN1	0.81903	POS		ENSBTAG00000000405	VKORC1	ENSBTAG00000008964	DTD1	0.80619	POS
ENSBTAG00000000260	ZNRF2	ENSBTAG00000003358	MCFD2	0.93445	POS		ENSBTAG00000000405	VKORC1	ENSBTAG00000009482	AFF4	-0.78099	NEG
ENSBTAG00000000260	ZNRF2	ENSBTAG00000003506	STEAP2	-0.73323	NEG		ENSBTAG00000000405	VKORC1	ENSBTAG00000009541	SUCLG2	0.83412	POS
ENSBTAG00000000260	ZNRF2	ENSBTAG00000004077	YWHAG	0.84669	POS		ENSBTAG00000000405	VKORC1	ENSBTAG00000011025	BTF3L4	0.76365	POS
ENSBTAG00000000260	ZNRF2	ENSBTAG00000004193	VEZF1	0.87814	POS		ENSBTAG00000000405	VKORC1	ENSBTAG00000011027	PTGR1	-0.79806	NEG
ENSBTAG00000000260	ZNRF2	ENSBTAG00000004387	MTPAP	0.91195	POS		ENSBTAG00000000405	VKORC1	ENSBTAG00000011145	NDUFA4	0.79635	POS
ENSBTAG00000000260	ZNRF2	ENSBTAG00000004509	SLX4	0.74488	POS		ENSBTAG00000000405	VKORC1	ENSBTAG00000011239	SEC11A	0.72407	POS
ENSBTAG00000000260	ZNRF2	ENSBTAG00000005136	ABI1	0.84734	POS		ENSBTAG00000000405	VKORC1	ENSBTAG00000011280	TBKBP1	-0.82064	NEG
ENSBTAG00000000260	ZNRF2	ENSBTAG00000005195	ZNF200	0.80518	POS		ENSBTAG00000000405	VKORC1	ENSBTAG00000011413	CCDC107	0.87197	POS
ENSBTAG00000000260	ZNRF2	ENSBTAG00000005586	GATM	-0.87922	NEG		ENSBTAG00000000405	VKORC1	ENSBTAG00000011481	IL12RB1	-0.85928	NEG
ENSBTAG00000000260	ZNRF2	ENSBTAG00000005661	SNAP23	0.83721	POS		ENSBTAG00000000405	VKORC1	ENSBTAG00000011998	DUT	0.79105	POS
ENSBTAG00000000260	ZNRF2	ENSBTAG00000005868	HEBP1	0.76931	POS		ENSBTAG00000000405	VKORC1	ENSBTAG00000012156	NAIF1	0.69884	POS
ENSBTAG00000000260	ZNRF2	ENSBTAG00000006049	BZW1	0.79955	POS		ENSBTAG00000000405	VKORC1	ENSBTAG00000012954	ERAS	-0.75283	NEG
ENSBTAG00000000260	ZNRF2	ENSBTAG00000006059	TSN	0.94897	POS		ENSBTAG00000000405	VKORC1	ENSBTAG00000013009	AURKA	0.71848	POS
ENSBTAG00000000260	ZNRF2	ENSBTAG00000006135	MAP1LC3A	-0.92278	NEG		ENSBTAG00000000405	VKORC1	ENSBTAG00000013533	CLIC1	0.86746	POS
ENSBTAG00000000260	ZNRF2	ENSBTAG00000006369	MRPS35	0.90526	POS		ENSBTAG00000000405	VKORC1	ENSBTAG00000014970	LAMTOR5	0.73583	POS
ENSBTAG00000000260	ZNRF2	ENSBTAG00000006428	ZNF354A	0.91107	POS		ENSBTAG00000000405	VKORC1	ENSBTAG00000015764	EML2	-0.84759	NEG
ENSBTAG00000000260	ZNRF2	ENSBTAG00000006493	CLP1	0.85286	POS		ENSBTAG00000000405	VKORC1	ENSBTAG00000015841	CCDC115	0.82076	POS
ENSBTAG00000000260	ZNRF2	ENSBTAG00000006759	SUCLA2	0.8854	POS		ENSBTAG00000000405	VKORC1	ENSBTAG00000016211	GCDH	-0.76973	NEG
ENSBTAG00000000260	ZNRF2	ENSBTAG00000006804	KIRREL3	-0.80333	NEG		ENSBTAG00000000405	VKORC1	ENSBTAG00000017804	BNIP3	-0.69793	NEG
ENSBTAG00000000260	ZNRF2	ENSBTAG00000006884	PABPN1	-0.79851	NEG		ENSBTAG00000000405	VKORC1	ENSBTAG00000017981	ADRB3	0.82699	POS
ENSBTAG00000000260	ZNRF2	ENSBTAG00000006962	NFS1	0.89681	POS		ENSBTAG00000000405	VKORC1	ENSBTAG00000018705	ADCY3	-0.73707	NEG
ENSBTAG00000000260	ZNRF2	ENSBTAG00000007116	ARRDC3	0.75268	POS		ENSBTAG00000000405	VKORC1	ENSBTAG00000020714	DDX19B	0.72318	POS
ENSBTAG00000000260	ZNRF2	ENSBTAG00000007275	TREM2	-0.92469	NEG		ENSBTAG00000000405	VKORC1	ENSBTAG00000038815	DIAPH2	0.84535	POS
ENSBTAG00000000260	ZNRF2	ENSBTAG00000007520	MAPRE2	-0.83925	NEG		ENSBTAG00000000405	VKORC1	ENSBTAG00000046239	LCOR	-0.8205	NEG
ENSBTAG00000000260	ZNRF2	ENSBTAG00000007624	FRMD4B	0.84795	POS		ENSBTAG00000000405	VKORC1	ENSBTAG00000047768	COX7B	0.78364	POS
ENSBTAG00000000260	ZNRF2	ENSBTAG00000007976	FAM3C	0.84799	POS		ENSBTAG00000000405	VKORC1	ENSBTAG00000048090	UBE2G2	-0.82657	NEG
ENSBTAG00000000260	ZNRF2	ENSBTAG00000008008	TLR2	0.85314	POS		ENSBTAG00000000405	VKORC1	ENSBTAG00000049285	TNFRSF17	0.77277	POS
ENSBTAG00000000260	ZNRF2	ENSBTAG00000008016	STX17	0.81743	POS		ENSBTAG00000000428	BAK1	ENSBTAG00000000939	KIF16B	-0.85193	NEG
ENSBTAG00000000260	ZNRF2	ENSBTAG00000008219	RBM7	0.89475	POS		ENSBTAG00000000428	BAK1	ENSBTAG00000001775	RINL	-0.91491	NEG
ENSBTAG00000000260	ZNRF2	ENSBTAG00000008353	CDKN1A	-0.81788	NEG		ENSBTAG00000000428	BAK1	ENSBTAG00000002299	SEL1L3	-0.91958	NEG
ENSBTAG00000000260	ZNRF2	ENSBTAG00000008448	MEIS1	-0.9266	NEG		ENSBTAG00000000428	BAK1	ENSBTAG00000002391	TGFB1I1	0.84297	POS
ENSBTAG00000000260	ZNRF2	ENSBTAG00000008507	SPHK1	-0.8569	NEG		ENSBTAG00000000428	BAK1	ENSBTAG00000002792	FUT11	-0.87291	NEG
ENSBTAG00000000260	ZNRF2	ENSBTAG00000008810	GPBP1L1	0.83092	POS		ENSBTAG00000000428	BAK1	ENSBTAG00000004509	SLX4	-0.90397	NEG
ENSBTAG00000000260	ZNRF2	ENSBTAG00000008873	NCBP2	0.89605	POS		ENSBTAG00000000428	BAK1	ENSBTAG00000005578	KAT5	-0.77797	NEG
ENSBTAG00000000260	ZNRF2	ENSBTAG00000008902	ZNF345	0.82012	POS		ENSBTAG00000000428	BAK1	ENSBTAG00000006075	SUCLG1	0.93219	POS
ENSBTAG00000000260	ZNRF2	ENSBTAG00000008958	NSMAF	0.90174	POS		ENSBTAG00000000428	BAK1	ENSBTAG00000006255	MDM4	-0.76622	NEG
ENSBTAG00000000260	ZNRF2	ENSBTAG00000009378	E2F5	0.86217	POS		ENSBTAG00000000428	BAK1	ENSBTAG00000007374	LHFPL2	0.92441	POS
ENSBTAG00000000260	ZNRF2	ENSBTAG00000009469	SREK1IP1	-0.91693	NEG		ENSBTAG00000000428	BAK1	ENSBTAG00000008340	ATOX1	0.74102	POS
ENSBTAG00000000260	ZNRF2	ENSBTAG00000009471	CEP135	0.85685	POS		ENSBTAG00000000428	BAK1	ENSBTAG00000008498	ALYREF	0.9528	POS
ENSBTAG00000000260	ZNRF2	ENSBTAG00000009541	SUCLG2	0.9132	POS		ENSBTAG00000000428	BAK1	ENSBTAG00000008649	ETV3	-0.79476	NEG
ENSBTAG00000000260	ZNRF2	ENSBTAG00000009646	ALDH7A1	0.90727	POS		ENSBTAG00000000428	BAK1	ENSBTAG00000008800	XKR8	-0.86252	NEG
ENSBTAG00000000260	ZNRF2	ENSBTAG00000009747	RNFT1	0.85638	POS		ENSBTAG00000000428	BAK1	ENSBTAG00000009310	UTP3	-0.75931	NEG
ENSBTAG00000000260	ZNRF2	ENSBTAG00000009803	SNCB	-0.89795	NEG		ENSBTAG00000000428	BAK1	ENSBTAG00000009482	AFF4	-0.89766	NEG
ENSBTAG00000000260	ZNRF2	ENSBTAG00000009886	KDELR3	0.83287	POS		ENSBTAG00000000428	BAK1	ENSBTAG00000009646	ALDH7A1	-0.7196	NEG
ENSBTAG00000000260	ZNRF2	ENSBTAG00000009995	CPEB4	0.87519	POS		ENSBTAG00000000428	BAK1	ENSBTAG00000009789	GNAQ	-0.74909	NEG
ENSBTAG00000000260	ZNRF2	ENSBTAG00000010126	PCIF1	-0.81538	NEG		ENSBTAG00000000428	BAK1	ENSBTAG00000011145	NDUFA4	0.91768	POS
ENSBTAG00000000260	ZNRF2	ENSBTAG00000010587	SH3BGRL	-0.87924	NEG		ENSBTAG00000000428	BAK1	ENSBTAG00000011280	TBKBP1	-0.87768	NEG
ENSBTAG00000000260	ZNRF2	ENSBTAG00000011096	ERGIC2	0.8881	POS		ENSBTAG00000000428	BAK1	ENSBTAG00000011413	CCDC107	0.86837	POS
ENSBTAG00000000260	ZNRF2	ENSBTAG00000011266	ZBTB16	-0.79262	NEG		ENSBTAG00000000428	BAK1	ENSBTAG00000012146	PPP1CA	0.71721	POS
ENSBTAG00000000260	ZNRF2	ENSBTAG00000011363	EVI5	0.82755	POS		ENSBTAG00000000428	BAK1	ENSBTAG00000012744	UBE2M	0.75893	POS
ENSBTAG00000000260	ZNRF2	ENSBTAG00000011394	FAM214B	-0.88727	NEG		ENSBTAG00000000428	BAK1	ENSBTAG00000012943	PPARGC1B	-0.80594	NEG
ENSBTAG00000000260	ZNRF2	ENSBTAG00000011771	FICD	0.80827	POS		ENSBTAG00000000428	BAK1	ENSBTAG00000013153	NF2	-0.90201	NEG
ENSBTAG00000000260	ZNRF2	ENSBTAG00000011893	HDHD2	0.9391	POS		ENSBTAG00000000428	BAK1	ENSBTAG00000013555	ACVR1B	-0.82982	NEG
ENSBTAG00000000260	ZNRF2	ENSBTAG00000012260	MTRF1	0.88984	POS		ENSBTAG00000000428	BAK1	ENSBTAG00000014041	G3BP2	-0.75745	NEG
ENSBTAG00000000260	ZNRF2	ENSBTAG00000012341	CSNK2A1	0.93068	POS		ENSBTAG00000000428	BAK1	ENSBTAG00000014167	RNF121	-0.9387	NEG
ENSBTAG00000000260	ZNRF2	ENSBTAG00000012659	LRIF1	0.87613	POS		ENSBTAG00000000428	BAK1	ENSBTAG00000015598	RPS10	0.96178	POS
ENSBTAG00000000260	ZNRF2	ENSBTAG00000012678	COLGALT1	0.77495	POS		ENSBTAG00000000428	BAK1	ENSBTAG00000015764	EML2	-0.92867	NEG
ENSBTAG00000000260	ZNRF2	ENSBTAG00000012858	NT5C2	0.86558	POS		ENSBTAG00000000428	BAK1	ENSBTAG00000015920	TMEM147	0.83291	POS
ENSBTAG00000000260	ZNRF2	ENSBTAG00000012998	NAA30	0.84404	POS		ENSBTAG00000000428	BAK1	ENSBTAG00000016972	RAB11FIP4	-0.72571	NEG
ENSBTAG00000000260	ZNRF2	ENSBTAG00000013118	CD86	0.88105	POS		ENSBTAG00000000428	BAK1	ENSBTAG00000017994	MAX	-0.83401	NEG
ENSBTAG00000000260	ZNRF2	ENSBTAG00000013314	PBX3	0.88948	POS		ENSBTAG00000000428	BAK1	ENSBTAG00000018488	AFF1	-0.81676	NEG
ENSBTAG00000000260	ZNRF2	ENSBTAG00000013613	SMIM7	-0.76314	NEG		ENSBTAG00000000428	BAK1	ENSBTAG00000019255	NFE2L2	-0.85755	NEG
ENSBTAG00000000260	ZNRF2	ENSBTAG00000013946	PRPF3	0.86667	POS		ENSBTAG00000000428	BAK1	ENSBTAG00000019406	IGF2BP3	0.88058	POS
ENSBTAG00000000260	ZNRF2	ENSBTAG00000013949	AHCTF1	0.88554	POS		ENSBTAG00000000428	BAK1	ENSBTAG00000019847	CPEB2	-0.86169	NEG
ENSBTAG00000000260	ZNRF2	ENSBTAG00000014366	PRPF19	0.90074	POS		ENSBTAG00000000428	BAK1	ENSBTAG00000019938	N4BP1	-0.74557	NEG
ENSBTAG00000000260	ZNRF2	ENSBTAG00000014700	DYNC1LI1	0.87453	POS		ENSBTAG00000000428	BAK1	ENSBTAG00000021019	SLC30A4	-0.77566	NEG
ENSBTAG00000000260	ZNRF2	ENSBTAG00000015053	CFL2	0.89025	POS		ENSBTAG00000000428	BAK1	ENSBTAG00000022632	TCTA	0.7771	POS
ENSBTAG00000000260	ZNRF2	ENSBTAG00000015105	HERPUD2	0.9211	POS		ENSBTAG00000000428	BAK1	ENSBTAG00000025837	RFX4	-0.85181	NEG
ENSBTAG00000000260	ZNRF2	ENSBTAG00000015504	ZNF131	0.84099	POS		ENSBTAG00000000428	BAK1	ENSBTAG00000025853	HOMER1	-0.71865	NEG
ENSBTAG00000000260	ZNRF2	ENSBTAG00000015554	TMF1	0.91901	POS		ENSBTAG00000000428	BAK1	ENSBTAG00000030340	IFFO2	-0.87772	NEG
ENSBTAG00000000260	ZNRF2	ENSBTAG00000015778	SASS6	0.84015	POS		ENSBTAG00000000428	BAK1	ENSBTAG00000031998	CXCL16	-0.72176	NEG
ENSBTAG00000000260	ZNRF2	ENSBTAG00000015817	ELK1	0.86378	POS		ENSBTAG00000000428	BAK1	ENSBTAG00000032808	FASLG	-0.80328	NEG
ENSBTAG00000000260	ZNRF2	ENSBTAG00000015901	ARMC1	0.96658	POS		ENSBTAG00000000428	BAK1	ENSBTAG00000034659	UBTD2	-0.8027	NEG
ENSBTAG00000000260	ZNRF2	ENSBTAG00000015920	TMEM147	-0.91075	NEG		ENSBTAG00000000428	BAK1	ENSBTAG00000044006	GINS2	0.71816	POS
ENSBTAG00000000260	ZNRF2	ENSBTAG00000015969	STK40	-0.86648	NEG		ENSBTAG00000000428	BAK1	ENSBTAG00000046185	BTBD7	-0.74788	NEG
ENSBTAG00000000260	ZNRF2	ENSBTAG00000016315	COTL1	-0.85325	NEG		ENSBTAG00000000428	BAK1	ENSBTAG00000046239	LCOR	-0.94708	NEG
ENSBTAG00000000260	ZNRF2	ENSBTAG00000016332	ING3	0.85682	POS		ENSBTAG00000000428	BAK1	ENSBTAG00000046548	ST6GALNAC4	0.84278	POS
ENSBTAG00000000260	ZNRF2	ENSBTAG00000016562	SEC63	0.90443	POS		ENSBTAG00000000428	BAK1	ENSBTAG00000050263	MED7	0.8215	POS
ENSBTAG00000000260	ZNRF2	ENSBTAG00000016618	DSTYK	0.92041	POS		ENSBTAG00000000435	TARBP2	ENSBTAG00000001470	DTX2	0.88169	POS
ENSBTAG00000000260	ZNRF2	ENSBTAG00000016737	CDK8	0.9507	POS		ENSBTAG00000000435	TARBP2	ENSBTAG00000006550	GABARAPL2	-0.81902	NEG
ENSBTAG00000000260	ZNRF2	ENSBTAG00000016817	SNRNP40	0.88332	POS		ENSBTAG00000000435	TARBP2	ENSBTAG00000006685	IL10	0.77771	POS
ENSBTAG00000000260	ZNRF2	ENSBTAG00000016845	GALNT7	0.91523	POS		ENSBTAG00000000435	TARBP2	ENSBTAG00000008278	TMEM187	0.79336	POS
ENSBTAG00000000260	ZNRF2	ENSBTAG00000017061	SMARCAD1	0.94353	POS		ENSBTAG00000000435	TARBP2	ENSBTAG00000009603	UQCRH	-0.77337	NEG
ENSBTAG00000000260	ZNRF2	ENSBTAG00000017072	ZNF384	0.88195	POS		ENSBTAG00000000435	TARBP2	ENSBTAG00000009691	SH2B2	0.7985	POS
ENSBTAG00000000260	ZNRF2	ENSBTAG00000018616	IPO11	0.88153	POS		ENSBTAG00000000435	TARBP2	ENSBTAG00000010502	SERTAD3	-0.95554	NEG
ENSBTAG00000000260	ZNRF2	ENSBTAG00000018705	ADCY3	-0.86043	NEG		ENSBTAG00000000435	TARBP2	ENSBTAG00000010735	HIGD2A	-0.76419	NEG
ENSBTAG00000000260	ZNRF2	ENSBTAG00000018883	DCTN3	-0.84856	NEG		ENSBTAG00000000435	TARBP2	ENSBTAG00000012349	LAX1	-0.84714	NEG
ENSBTAG00000000260	ZNRF2	ENSBTAG00000019119	ZCRB1	-0.962	NEG		ENSBTAG00000000435	TARBP2	ENSBTAG00000012678	COLGALT1	0.89011	POS
ENSBTAG00000000260	ZNRF2	ENSBTAG00000019883	IST1	0.82224	POS		ENSBTAG00000000435	TARBP2	ENSBTAG00000013114	ZMYND8	0.82232	POS
ENSBTAG00000000260	ZNRF2	ENSBTAG00000019950	GRPEL2	0.87255	POS		ENSBTAG00000000435	TARBP2	ENSBTAG00000014805	ENOPH1	0.79259	POS
ENSBTAG00000000260	ZNRF2	ENSBTAG00000020143	RDH10	0.85719	POS		ENSBTAG00000000435	TARBP2	ENSBTAG00000016555	TRPT1	0.74411	POS
ENSBTAG00000000260	ZNRF2	ENSBTAG00000020232	REXO1	0.82047	POS		ENSBTAG00000000435	TARBP2	ENSBTAG00000017275	COIL	-0.80233	NEG
ENSBTAG00000000260	ZNRF2	ENSBTAG00000020237	NECAP1	0.89773	POS		ENSBTAG00000000435	TARBP2	ENSBTAG00000019293	EGR3	-0.79214	NEG
ENSBTAG00000000260	ZNRF2	ENSBTAG00000020308	EIF4G2	0.88233	POS		ENSBTAG00000000435	TARBP2	ENSBTAG00000020518	PARK7	-0.93532	NEG
ENSBTAG00000000260	ZNRF2	ENSBTAG00000020355	KLF4	0.86665	POS		ENSBTAG00000000435	TARBP2	ENSBTAG00000021294	VWA1	0.75975	POS
ENSBTAG00000000260	ZNRF2	ENSBTAG00000020432	MIS12	0.91333	POS		ENSBTAG00000000435	TARBP2	ENSBTAG00000027246	UBD	-0.78259	NEG
ENSBTAG00000000260	ZNRF2	ENSBTAG00000020751	HSF1	0.86778	POS		ENSBTAG00000000435	TARBP2	ENSBTAG00000030247	NSMF	0.89531	POS
ENSBTAG00000000260	ZNRF2	ENSBTAG00000020815	UHRF2	0.9242	POS		ENSBTAG00000000435	TARBP2	ENSBTAG00000031358	DPYD	0.88066	POS
ENSBTAG00000000260	ZNRF2	ENSBTAG00000020858	UPF3A	0.8049	POS		ENSBTAG00000000435	TARBP2	ENSBTAG00000046263	ADAMTSL5	0.90529	POS
ENSBTAG00000000260	ZNRF2	ENSBTAG00000020894	LAPTM4A	0.80546	POS		ENSBTAG00000000435	TARBP2	ENSBTAG00000051150	TOMM7	-0.91153	NEG
ENSBTAG00000000260	ZNRF2	ENSBTAG00000020935	HIF1A	0.89584	POS		ENSBTAG00000000435	TARBP2	ENSBTAG00000055252	UBE2E1	-0.79181	NEG
ENSBTAG00000000260	ZNRF2	ENSBTAG00000020938	TWF1	0.92891	POS		ENSBTAG00000000448	BDH1	ENSBTAG00000001242	ADRB1	0.70687	POS
ENSBTAG00000000260	ZNRF2	ENSBTAG00000021076	TNRC6B	-0.87978	NEG		ENSBTAG00000000448	BDH1	ENSBTAG00000001938	CKS2	0.83075	POS
ENSBTAG00000000260	ZNRF2	ENSBTAG00000021131	HNRNPK	0.91598	POS		ENSBTAG00000000448	BDH1	ENSBTAG00000002321	AMT	0.91017	POS
ENSBTAG00000000260	ZNRF2	ENSBTAG00000021849	DUS4L	0.86347	POS		ENSBTAG00000000448	BDH1	ENSBTAG00000002599	MGARP	0.7254	POS
ENSBTAG00000000260	ZNRF2	ENSBTAG00000021883	AP3M1	0.88916	POS		ENSBTAG00000000448	BDH1	ENSBTAG00000003294	MRPL43	-0.8503	NEG
ENSBTAG00000000260	ZNRF2	ENSBTAG00000022109	SCOC	0.92296	POS		ENSBTAG00000000448	BDH1	ENSBTAG00000003483	NUDT18	-0.80737	NEG
ENSBTAG00000000260	ZNRF2	ENSBTAG00000022681	EOGT	0.80465	POS		ENSBTAG00000000448	BDH1	ENSBTAG00000003679	PAAF1	0.9016	POS
ENSBTAG00000000260	ZNRF2	ENSBTAG00000023028	WDFY4	0.81209	POS		ENSBTAG00000000448	BDH1	ENSBTAG00000005711	NSG1	0.76941	POS
ENSBTAG00000000260	ZNRF2	ENSBTAG00000023523	GKAP1	-0.86369	NEG		ENSBTAG00000000448	BDH1	ENSBTAG00000006039	ARHGDIB	-0.78592	NEG
ENSBTAG00000000260	ZNRF2	ENSBTAG00000024275	XRCC4	0.93186	POS		ENSBTAG00000000448	BDH1	ENSBTAG00000006665	ERP29	0.91685	POS
ENSBTAG00000000260	ZNRF2	ENSBTAG00000030557	LIN52	-0.81249	NEG		ENSBTAG00000000448	BDH1	ENSBTAG00000007686	TBP	0.81692	POS
ENSBTAG00000000260	ZNRF2	ENSBTAG00000030951	ZNF655	0.88591	POS		ENSBTAG00000000448	BDH1	ENSBTAG00000007787	HIBCH	0.75311	POS
ENSBTAG00000000260	ZNRF2	ENSBTAG00000031012	PIGK	0.90301	POS		ENSBTAG00000000448	BDH1	ENSBTAG00000008216	RRM2	0.9887	POS
ENSBTAG00000000260	ZNRF2	ENSBTAG00000031940	RSBN1	-0.97608	NEG		ENSBTAG00000000448	BDH1	ENSBTAG00000008353	CDKN1A	-0.8636	NEG
ENSBTAG00000000260	ZNRF2	ENSBTAG00000033315	DNAJC1	-0.82387	NEG		ENSBTAG00000000448	BDH1	ENSBTAG00000008607	ARID3A	0.80901	POS
ENSBTAG00000000260	ZNRF2	ENSBTAG00000033902	SLC25A32	0.92721	POS		ENSBTAG00000000448	BDH1	ENSBTAG00000009281	SPRYD4	0.87417	POS
ENSBTAG00000000260	ZNRF2	ENSBTAG00000034867	TMEM38B	0.88038	POS		ENSBTAG00000000448	BDH1	ENSBTAG00000009394	NSMCE2	0.78817	POS
ENSBTAG00000000260	ZNRF2	ENSBTAG00000035615	UPF3B	-0.93233	NEG		ENSBTAG00000000448	BDH1	ENSBTAG00000009586	CDC25A	0.76363	POS
ENSBTAG00000000260	ZNRF2	ENSBTAG00000038195	CD302	0.90649	POS		ENSBTAG00000000448	BDH1	ENSBTAG00000010773	GNPAT	0.8338	POS
ENSBTAG00000000260	ZNRF2	ENSBTAG00000038842	NEDD8	-0.89275	NEG		ENSBTAG00000000448	BDH1	ENSBTAG00000011998	DUT	0.82525	POS
ENSBTAG00000000260	ZNRF2	ENSBTAG00000039075	ZNF527	0.90334	POS		ENSBTAG00000000448	BDH1	ENSBTAG00000012954	ERAS	-0.75355	NEG
ENSBTAG00000000260	ZNRF2	ENSBTAG00000039347	CLEC4D	0.83876	POS		ENSBTAG00000000448	BDH1	ENSBTAG00000013009	AURKA	0.89677	POS
ENSBTAG00000000260	ZNRF2	ENSBTAG00000045699	CTNNA3	-0.8979	NEG		ENSBTAG00000000448	BDH1	ENSBTAG00000013314	PBX3	0.84097	POS
ENSBTAG00000000260	ZNRF2	ENSBTAG00000046493	PDCD6	0.86245	POS		ENSBTAG00000000448	BDH1	ENSBTAG00000014797	SEC22A	0.8674	POS
ENSBTAG00000000260	ZNRF2	ENSBTAG00000050243	FKRP	0.95064	POS		ENSBTAG00000000448	BDH1	ENSBTAG00000014855	MICAL2	0.80015	POS
ENSBTAG00000000260	ZNRF2	ENSBTAG00000050263	MED7	0.79047	POS		ENSBTAG00000000448	BDH1	ENSBTAG00000015710	CD3E	-0.92328	NEG
ENSBTAG00000000260	ZNRF2	ENSBTAG00000050281	ZNF23	0.95255	POS		ENSBTAG00000000448	BDH1	ENSBTAG00000015841	CCDC115	0.78933	POS
ENSBTAG00000000260	ZNRF2	ENSBTAG00000050705	FAM133B	-0.89795	NEG		ENSBTAG00000000448	BDH1	ENSBTAG00000015919	PARM1	0.93123	POS
ENSBTAG00000000273	IL5RA	ENSBTAG00000000405	VKORC1	0.72921	POS		ENSBTAG00000000448	BDH1	ENSBTAG00000016817	SNRNP40	0.8464	POS
ENSBTAG00000000273	IL5RA	ENSBTAG00000000812	CD300A	0.79599	POS		ENSBTAG00000000448	BDH1	ENSBTAG00000018784	CTSZ	-0.9063	NEG
ENSBTAG00000000273	IL5RA	ENSBTAG00000001242	ADRB1	0.81954	POS		ENSBTAG00000000448	BDH1	ENSBTAG00000026067	SH2D1A	0.9329	POS
ENSBTAG00000000273	IL5RA	ENSBTAG00000001775	RINL	-0.81263	NEG		ENSBTAG00000000448	BDH1	ENSBTAG00000032617	FBXO44	-0.7859	NEG
ENSBTAG00000000273	IL5RA	ENSBTAG00000002073	RAD17	0.75873	POS		ENSBTAG00000000448	BDH1	ENSBTAG00000035084	FZD3	0.84732	POS
ENSBTAG00000000273	IL5RA	ENSBTAG00000002129	KLF5	0.83319	POS		ENSBTAG00000000448	BDH1	ENSBTAG00000039709	PARPBP	0.92362	POS
ENSBTAG00000000273	IL5RA	ENSBTAG00000002344	ORAI3	0.73117	POS		ENSBTAG00000000448	BDH1	ENSBTAG00000054059	MYCL	0.7233	POS
ENSBTAG00000000273	IL5RA	ENSBTAG00000002391	TGFB1I1	-0.80511	NEG		ENSBTAG00000000448	BDH1	ENSBTAG00000055296	LGALSL	-0.79037	NEG
ENSBTAG00000000273	IL5RA	ENSBTAG00000003506	STEAP2	-0.87375	NEG		ENSBTAG00000000455	CREBZF	ENSBTAG00000000475	IMMP1L	0.92092	POS
ENSBTAG00000000273	IL5RA	ENSBTAG00000005180	RBMS1	-0.94084	NEG		ENSBTAG00000000455	CREBZF	ENSBTAG00000000546	TOB1	0.87059	POS
ENSBTAG00000000273	IL5RA	ENSBTAG00000005578	KAT5	0.72341	POS		ENSBTAG00000000455	CREBZF	ENSBTAG00000000616	GPR161	0.92618	POS
ENSBTAG00000000273	IL5RA	ENSBTAG00000005711	NSG1	0.83164	POS		ENSBTAG00000000455	CREBZF	ENSBTAG00000000705	COX7A2L	0.95205	POS
ENSBTAG00000000273	IL5RA	ENSBTAG00000006665	ERP29	0.81071	POS		ENSBTAG00000000455	CREBZF	ENSBTAG00000000746	KAT2B	0.88357	POS
ENSBTAG00000000273	IL5RA	ENSBTAG00000006804	KIRREL3	-0.83217	NEG		ENSBTAG00000000455	CREBZF	ENSBTAG00000000812	CD300A	0.93677	POS
ENSBTAG00000000273	IL5RA	ENSBTAG00000007149	NYNRIN	-0.90482	NEG		ENSBTAG00000000455	CREBZF	ENSBTAG00000000981	KLHDC8B	-0.88303	NEG
ENSBTAG00000000273	IL5RA	ENSBTAG00000007304	CLK3	0.79609	POS		ENSBTAG00000000455	CREBZF	ENSBTAG00000001042	MXD1	0.86207	POS
ENSBTAG00000000273	IL5RA	ENSBTAG00000007374	LHFPL2	-0.90507	NEG		ENSBTAG00000000455	CREBZF	ENSBTAG00000001069	TP53	0.96851	POS
ENSBTAG00000000273	IL5RA	ENSBTAG00000007624	FRMD4B	0.73987	POS		ENSBTAG00000000455	CREBZF	ENSBTAG00000001112	SMOX	-0.96492	NEG
ENSBTAG00000000273	IL5RA	ENSBTAG00000008507	SPHK1	-0.81322	NEG		ENSBTAG00000000455	CREBZF	ENSBTAG00000001553	HNRNPA1	0.85603	POS
ENSBTAG00000000273	IL5RA	ENSBTAG00000009691	SH2B2	0.86395	POS		ENSBTAG00000000455	CREBZF	ENSBTAG00000001574	GPATCH2	0.85553	POS
ENSBTAG00000000273	IL5RA	ENSBTAG00000010668	GEMIN7	0.77972	POS		ENSBTAG00000000455	CREBZF	ENSBTAG00000001594	ARL6IP4	-0.91865	NEG
ENSBTAG00000000273	IL5RA	ENSBTAG00000010735	HIGD2A	-0.88525	NEG		ENSBTAG00000000455	CREBZF	ENSBTAG00000001778	NFKBIB	0.79865	POS
ENSBTAG00000000273	IL5RA	ENSBTAG00000010773	GNPAT	0.77629	POS		ENSBTAG00000000455	CREBZF	ENSBTAG00000001844	MOGS	0.91965	POS
ENSBTAG00000000273	IL5RA	ENSBTAG00000010821	ACER2	-0.72558	NEG		ENSBTAG00000000455	CREBZF	ENSBTAG00000001928	PDIA6	0.8893	POS
ENSBTAG00000000273	IL5RA	ENSBTAG00000011150	PFN2	-0.84765	NEG		ENSBTAG00000000455	CREBZF	ENSBTAG00000002073	RAD17	0.87874	POS
ENSBTAG00000000273	IL5RA	ENSBTAG00000011646	ZNF512B	-0.92612	NEG		ENSBTAG00000000455	CREBZF	ENSBTAG00000002210	LAS1L	0.95287	POS
ENSBTAG00000000273	IL5RA	ENSBTAG00000011647	SLC25A15	0.71895	POS		ENSBTAG00000000455	CREBZF	ENSBTAG00000002381	ZDHHC5	-0.86283	NEG
ENSBTAG00000000273	IL5RA	ENSBTAG00000012349	LAX1	-0.8255	NEG		ENSBTAG00000000455	CREBZF	ENSBTAG00000002796	KLHL3	0.94988	POS
ENSBTAG00000000273	IL5RA	ENSBTAG00000012642	TRADD	0.80957	POS		ENSBTAG00000000455	CREBZF	ENSBTAG00000002904	ZNF787	-0.94504	NEG
ENSBTAG00000000273	IL5RA	ENSBTAG00000012700	CD247	-0.89114	NEG		ENSBTAG00000000455	CREBZF	ENSBTAG00000003265	ADD3	0.92715	POS
ENSBTAG00000000273	IL5RA	ENSBTAG00000012858	NT5C2	0.78162	POS		ENSBTAG00000000455	CREBZF	ENSBTAG00000003866	PPP1R8	0.87722	POS
ENSBTAG00000000273	IL5RA	ENSBTAG00000013046	MPP1	-0.83508	NEG		ENSBTAG00000000455	CREBZF	ENSBTAG00000004154	SKIL	0.84803	POS
ENSBTAG00000000273	IL5RA	ENSBTAG00000013069	IQCB1	0.72856	POS		ENSBTAG00000000455	CREBZF	ENSBTAG00000004279	RHOA	0.76166	POS
ENSBTAG00000000273	IL5RA	ENSBTAG00000014797	SEC22A	0.84248	POS		ENSBTAG00000000455	CREBZF	ENSBTAG00000004386	SOCS1	0.88147	POS
ENSBTAG00000000273	IL5RA	ENSBTAG00000015710	CD3E	-0.94782	NEG		ENSBTAG00000000455	CREBZF	ENSBTAG00000004804	RRN3	0.91923	POS
ENSBTAG00000000273	IL5RA	ENSBTAG00000015817	ELK1	0.80822	POS		ENSBTAG00000000455	CREBZF	ENSBTAG00000005136	ABI1	0.87472	POS
ENSBTAG00000000273	IL5RA	ENSBTAG00000015900	CNPY3	0.86482	POS		ENSBTAG00000000455	CREBZF	ENSBTAG00000005195	ZNF200	0.9731	POS
ENSBTAG00000000273	IL5RA	ENSBTAG00000016442	MAP4K3	0.80622	POS		ENSBTAG00000000455	CREBZF	ENSBTAG00000005661	SNAP23	0.86418	POS
ENSBTAG00000000273	IL5RA	ENSBTAG00000017263	MXI1	0.77761	POS		ENSBTAG00000000455	CREBZF	ENSBTAG00000005786	ATXN3	0.82436	POS
ENSBTAG00000000273	IL5RA	ENSBTAG00000017716	BEGAIN	-0.78732	NEG		ENSBTAG00000000455	CREBZF	ENSBTAG00000006428	ZNF354A	0.87438	POS
ENSBTAG00000000273	IL5RA	ENSBTAG00000018421	WWP2	0.66909	POS		ENSBTAG00000000455	CREBZF	ENSBTAG00000006493	CLP1	0.89432	POS
ENSBTAG00000000273	IL5RA	ENSBTAG00000018834	PPP1R37	0.78312	POS		ENSBTAG00000000455	CREBZF	ENSBTAG00000006759	SUCLA2	0.92861	POS
ENSBTAG00000000273	IL5RA	ENSBTAG00000018993	ITGB7	-0.76246	NEG		ENSBTAG00000000455	CREBZF	ENSBTAG00000006838	AIFM1	0.96331	POS
ENSBTAG00000000273	IL5RA	ENSBTAG00000019202	EAF1	-0.76391	NEG		ENSBTAG00000000455	CREBZF	ENSBTAG00000006940	USP48	0.84292	POS
[truncated: 31,017 more rows]

## Sheet: TableS5
Table S5: Significant correlations with 16 DEMIs identified from Table S4.
Fertile heifer group (926 correlated pairs)								Subfertile heifer group (689 correlated pairs)
Gene_1	Gene_name_1	Gene_2	Gene_name_2	Corr	Type			Gene_1	Gene_name_1	Gene_2	Gene_name_2	Corr	Type
bta-let-7a-5p	bta-let-7a-5p	bta-let-7b	bta-let-7b	0.69791	POS			bta-let-7a-5p	bta-let-7a-5p	ENSBTAG00000000562	TOMM20	0.84786	POS
bta-let-7a-5p	bta-let-7a-5p	ENSBTAG00000000405	VKORC1	0.82195	POS			bta-let-7a-5p	bta-let-7a-5p	ENSBTAG00000000941	PLEKHB2	0.74091	POS
bta-let-7a-5p	bta-let-7a-5p	ENSBTAG00000000428	BAK1	-0.89564	NEG			bta-let-7a-5p	bta-let-7a-5p	ENSBTAG00000001074	SAYSD1	0.7586	POS
bta-let-7a-5p	bta-let-7a-5p	ENSBTAG00000000593	ST8SIA1	0.71786	POS			bta-let-7a-5p	bta-let-7a-5p	ENSBTAG00000001470	DTX2	-0.78445	NEG
bta-let-7a-5p	bta-let-7a-5p	ENSBTAG00000002135	CD69	0.86859	POS			bta-let-7a-5p	bta-let-7a-5p	ENSBTAG00000001810	SCAF11	0.76008	POS
bta-let-7a-5p	bta-let-7a-5p	ENSBTAG00000002299	SEL1L3	0.66733	POS			bta-let-7a-5p	bta-let-7a-5p	ENSBTAG00000002056	MARS2	0.93	POS
bta-let-7a-5p	bta-let-7a-5p	ENSBTAG00000003553	ZFP36L2	0.76574	POS			bta-let-7a-5p	bta-let-7a-5p	ENSBTAG00000002082	MARCKS	0.86069	POS
bta-let-7a-5p	bta-let-7a-5p	ENSBTAG00000006075	SUCLG1	-0.75618	NEG			bta-let-7a-5p	bta-let-7a-5p	ENSBTAG00000002599	MGARP	0.78076	POS
bta-let-7a-5p	bta-let-7a-5p	ENSBTAG00000007605	FKBP4	0.84071	POS			bta-let-7a-5p	bta-let-7a-5p	ENSBTAG00000006049	BZW1	0.86387	POS
bta-let-7a-5p	bta-let-7a-5p	ENSBTAG00000008498	ALYREF	-0.72734	NEG			bta-let-7a-5p	bta-let-7a-5p	ENSBTAG00000007871	SNX12	0.84951	POS
bta-let-7a-5p	bta-let-7a-5p	ENSBTAG00000011763	RIOK2	0.70546	POS			bta-let-7a-5p	bta-let-7a-5p	ENSBTAG00000010126	PCIF1	-0.742	NEG
bta-let-7a-5p	bta-let-7a-5p	ENSBTAG00000012125	GDI1	0.8061	POS			bta-let-7a-5p	bta-let-7a-5p	ENSBTAG00000010898	SLC30A6	0.88672	POS
bta-let-7a-5p	bta-let-7a-5p	ENSBTAG00000014644	DUS2	-0.90816	NEG			bta-let-7a-5p	bta-let-7a-5p	ENSBTAG00000011763	RIOK2	0.80679	POS
bta-let-7a-5p	bta-let-7a-5p	ENSBTAG00000014970	LAMTOR5	0.82998	POS			bta-let-7a-5p	bta-let-7a-5p	ENSBTAG00000012703	GLO1	0.82936	POS
bta-let-7a-5p	bta-let-7a-5p	ENSBTAG00000015894	WWOX	-0.90133	NEG			bta-let-7a-5p	bta-let-7a-5p	ENSBTAG00000012998	NAA30	0.82599	POS
bta-let-7a-5p	bta-let-7a-5p	ENSBTAG00000016045	TRIB2	-0.71784	NEG			bta-let-7a-5p	bta-let-7a-5p	ENSBTAG00000013069	IQCB1	0.91531	POS
bta-let-7a-5p	bta-let-7a-5p	ENSBTAG00000020477	AHSA1	0.80135	POS			bta-let-7a-5p	bta-let-7a-5p	ENSBTAG00000013236	MED1	0.95734	POS
bta-let-7a-5p	bta-let-7a-5p	ENSBTAG00000020518	PARK7	0.7839	POS			bta-let-7a-5p	bta-let-7a-5p	ENSBTAG00000014970	LAMTOR5	0.71554	POS
bta-let-7a-5p	bta-let-7a-5p	ENSBTAG00000021519	CAMLG	0.81643	POS			bta-let-7a-5p	bta-let-7a-5p	ENSBTAG00000015053	CFL2	0.80024	POS
bta-let-7a-5p	bta-let-7a-5p	ENSBTAG00000022632	TCTA	-0.97852	NEG			bta-let-7a-5p	bta-let-7a-5p	ENSBTAG00000015874	CASP3	0.77002	POS
bta-let-7a-5p	bta-let-7a-5p	ENSBTAG00000022656	KCTD6	0.78679	POS			bta-let-7a-5p	bta-let-7a-5p	ENSBTAG00000015901	ARMC1	0.74957	POS
bta-let-7a-5p	bta-let-7a-5p	ENSBTAG00000024884	CCNF	-0.76886	NEG			bta-let-7a-5p	bta-let-7a-5p	ENSBTAG00000016298	TM9SF3	0.87634	POS
bta-let-7a-5p	bta-let-7a-5p	ENSBTAG00000030646	KCTD17	-0.67821	NEG			bta-let-7a-5p	bta-let-7a-5p	ENSBTAG00000016817	SNRNP40	0.73298	POS
bta-let-7a-5p	bta-let-7a-5p	ENSBTAG00000039313	ZNF341	-0.86612	NEG			bta-let-7a-5p	bta-let-7a-5p	ENSBTAG00000019020	TAX1BP1	0.86237	POS
bta-let-7a-5p	bta-let-7a-5p	ENSBTAG00000044048	LMBR1L	-0.67222	NEG			bta-let-7a-5p	bta-let-7a-5p	ENSBTAG00000020518	PARK7	0.78225	POS
bta-let-7a-5p	bta-let-7a-5p	ENSBTAG00000046548	ST6GALNAC4	-0.87349	NEG			bta-let-7a-5p	bta-let-7a-5p	ENSBTAG00000020714	DDX19B	0.82462	POS
bta-let-7a-5p	bta-let-7a-5p	ENSBTAG00000049932	LILRA4	0.69687	POS			bta-let-7a-5p	bta-let-7a-5p	ENSBTAG00000020894	LAPTM4A	0.89486	POS
bta-let-7a-5p	bta-let-7a-5p	ENSBTAG00000054059	MYCL	0.85163	POS			bta-let-7a-5p	bta-let-7a-5p	ENSBTAG00000021519	CAMLG	0.95324	POS
bta-let-7b	bta-let-7b	bta-miR-1306	bta-miR-1306	0.93639	POS			bta-let-7a-5p	bta-let-7a-5p	ENSBTAG00000026067	SH2D1A	0.75686	POS
bta-let-7b	bta-let-7b	ENSBTAG00000000428	BAK1	-0.75874	NEG			bta-let-7a-5p	bta-let-7a-5p	ENSBTAG00000026716	IBTK	0.79512	POS
bta-let-7b	bta-let-7b	ENSBTAG00000002135	CD69	0.74487	POS			bta-let-7a-5p	bta-let-7a-5p	ENSBTAG00000027246	UBD	0.83337	POS
bta-let-7b	bta-let-7b	ENSBTAG00000003553	ZFP36L2	0.86651	POS			bta-let-7a-5p	bta-let-7a-5p	ENSBTAG00000048090	UBE2G2	-0.73498	NEG
bta-let-7b	bta-let-7b	ENSBTAG00000004386	SOCS1	0.85098	POS			bta-let-7a-5p	bta-let-7a-5p	ENSBTAG00000054943	MED31	0.9008	POS
bta-let-7b	bta-let-7b	ENSBTAG00000008646	TRMT112	0.87757	POS			bta-let-7b	bta-let-7b	bta-miR-140	bta-miR-140	-0.9181	NEG
bta-let-7b	bta-let-7b	ENSBTAG00000009172	BCAT2	0.82342	POS			bta-let-7b	bta-let-7b	bta-miR-92b	bta-miR-92b	0.90778	POS
bta-let-7b	bta-let-7b	ENSBTAG00000009586	CDC25A	-0.72006	NEG			bta-let-7b	bta-let-7b	ENSBTAG00000000428	BAK1	0.80138	POS
bta-let-7b	bta-let-7b	ENSBTAG00000010745	THRA	0.72821	POS			bta-let-7b	bta-let-7b	ENSBTAG00000001729	DUSP10	-0.9601	NEG
bta-let-7b	bta-let-7b	ENSBTAG00000012702	ZDHHC16	-0.78016	NEG			bta-let-7b	bta-let-7b	ENSBTAG00000003959	ARHGAP24	-0.7564	NEG
bta-let-7b	bta-let-7b	ENSBTAG00000013322	POMGNT1	0.79216	POS			bta-let-7b	bta-let-7b	ENSBTAG00000004600	OTUD5	-0.85059	NEG
bta-let-7b	bta-let-7b	ENSBTAG00000014028	PSTK	-0.73766	NEG			bta-let-7b	bta-let-7b	ENSBTAG00000005474	CREB1	-0.87988	NEG
bta-let-7b	bta-let-7b	ENSBTAG00000014644	DUS2	-0.85155	NEG			bta-let-7b	bta-let-7b	ENSBTAG00000005711	NSG1	0.80355	POS
bta-let-7b	bta-let-7b	ENSBTAG00000014970	LAMTOR5	0.90489	POS			bta-let-7b	bta-let-7b	ENSBTAG00000008498	ALYREF	0.79311	POS
bta-let-7b	bta-let-7b	ENSBTAG00000016045	TRIB2	-0.92627	NEG			bta-let-7b	bta-let-7b	ENSBTAG00000008800	XKR8	-0.80911	NEG
bta-let-7b	bta-let-7b	ENSBTAG00000016299	ZNF784	-0.77544	NEG			bta-let-7b	bta-let-7b	ENSBTAG00000009310	UTP3	-0.95843	NEG
bta-let-7b	bta-let-7b	ENSBTAG00000017115	TMEM41A	0.78231	POS			bta-let-7b	bta-let-7b	ENSBTAG00000009789	GNAQ	-0.65818	NEG
bta-let-7b	bta-let-7b	ENSBTAG00000017860	HIPK2	-0.72621	NEG			bta-let-7b	bta-let-7b	ENSBTAG00000010672	PCCA	-0.73703	NEG
bta-let-7b	bta-let-7b	ENSBTAG00000020518	PARK7	0.88723	POS			bta-let-7b	bta-let-7b	ENSBTAG00000011647	SLC25A15	-0.77318	NEG
bta-let-7b	bta-let-7b	ENSBTAG00000021519	CAMLG	0.90562	POS			bta-let-7b	bta-let-7b	ENSBTAG00000012125	GDI1	-0.97197	NEG
bta-let-7b	bta-let-7b	ENSBTAG00000021680	SKA2	-0.73396	NEG			bta-let-7b	bta-let-7b	ENSBTAG00000012146	PPP1CA	0.85477	POS
bta-let-7b	bta-let-7b	ENSBTAG00000030646	KCTD17	-0.73206	NEG			bta-let-7b	bta-let-7b	ENSBTAG00000012744	UBE2M	0.80644	POS
bta-let-7b	bta-let-7b	ENSBTAG00000034531	RNF146	0.78245	POS			bta-let-7b	bta-let-7b	ENSBTAG00000012943	PPARGC1B	-0.82787	NEG
bta-let-7b	bta-let-7b	ENSBTAG00000038541	ZNF879	0.84473	POS			bta-let-7b	bta-let-7b	ENSBTAG00000013118	CD86	-0.7276	NEG
bta-let-7b	bta-let-7b	ENSBTAG00000039313	ZNF341	-0.8506	NEG			bta-let-7b	bta-let-7b	ENSBTAG00000013555	ACVR1B	-0.89251	NEG
bta-let-7b	bta-let-7b	ENSBTAG00000043976	RNFT2	-0.71916	NEG			bta-let-7b	bta-let-7b	ENSBTAG00000015598	RPS10	0.73023	POS
bta-let-7b	bta-let-7b	ENSBTAG00000044006	GINS2	-0.78953	NEG			bta-let-7b	bta-let-7b	ENSBTAG00000015900	CNPY3	0.79433	POS
bta-let-7b	bta-let-7b	ENSBTAG00000047717	FAM222B	0.74047	POS			bta-let-7b	bta-let-7b	ENSBTAG00000016299	ZNF784	0.94302	POS
bta-let-7b	bta-let-7b	ENSBTAG00000055252	UBE2E1	0.76134	POS			bta-let-7b	bta-let-7b	ENSBTAG00000016560	DNAJC4	0.9232	POS
bta-miR-1260b	bta-miR-1260b	ENSBTAG00000000895	TAF9B	-0.87564	NEG			bta-let-7b	bta-let-7b	ENSBTAG00000016972	RAB11FIP4	-0.69283	NEG
bta-miR-1260b	bta-miR-1260b	ENSBTAG00000001509	ELK3	-0.72247	NEG			bta-let-7b	bta-let-7b	ENSBTAG00000017115	TMEM41A	0.89547	POS
bta-miR-1260b	bta-miR-1260b	ENSBTAG00000002904	ZNF787	0.71364	POS			bta-let-7b	bta-let-7b	ENSBTAG00000017994	MAX	-0.86985	NEG
bta-miR-1260b	bta-miR-1260b	ENSBTAG00000005589	STK19	0.75568	POS			bta-let-7b	bta-let-7b	ENSBTAG00000018488	AFF1	-0.82704	NEG
bta-miR-1260b	bta-miR-1260b	ENSBTAG00000005816	IRF9	-0.87941	NEG			bta-let-7b	bta-let-7b	ENSBTAG00000019255	NFE2L2	-0.78256	NEG
bta-miR-1260b	bta-miR-1260b	ENSBTAG00000005826	PTAR1	-0.76426	NEG			bta-let-7b	bta-let-7b	ENSBTAG00000019302	BCL2	-0.88976	NEG
bta-miR-1260b	bta-miR-1260b	ENSBTAG00000006088	FAM104A	-0.74865	NEG			bta-let-7b	bta-let-7b	ENSBTAG00000019406	IGF2BP3	0.8268	POS
bta-miR-1260b	bta-miR-1260b	ENSBTAG00000006817	CBL	-0.87655	NEG			bta-let-7b	bta-let-7b	ENSBTAG00000020477	AHSA1	-0.83577	NEG
bta-miR-1260b	bta-miR-1260b	ENSBTAG00000007962	ATP9A	-0.71896	NEG			bta-let-7b	bta-let-7b	ENSBTAG00000021019	SLC30A4	-0.94505	NEG
bta-miR-1260b	bta-miR-1260b	ENSBTAG00000008372	PEX11B	-0.79744	NEG			bta-let-7b	bta-let-7b	ENSBTAG00000026754	RNF41	-0.84899	NEG
bta-miR-1260b	bta-miR-1260b	ENSBTAG00000008438	ARFIP1	-0.83404	NEG			bta-let-7b	bta-let-7b	ENSBTAG00000030340	IFFO2	-0.79246	NEG
bta-miR-1260b	bta-miR-1260b	ENSBTAG00000008607	ARID3A	-0.82378	NEG			bta-let-7b	bta-let-7b	ENSBTAG00000031998	CXCL16	-0.95889	NEG
bta-miR-1260b	bta-miR-1260b	ENSBTAG00000009482	AFF4	-0.78681	NEG			bta-let-7b	bta-let-7b	ENSBTAG00000034659	UBTD2	-0.97111	NEG
bta-miR-1260b	bta-miR-1260b	ENSBTAG00000009603	UQCRH	0.87322	POS			bta-let-7b	bta-let-7b	ENSBTAG00000043962	SLC2A13	-0.81795	NEG
bta-miR-1260b	bta-miR-1260b	ENSBTAG00000012943	PPARGC1B	-0.8388	NEG			bta-let-7b	bta-let-7b	ENSBTAG00000050263	MED7	0.77765	POS
bta-miR-1260b	bta-miR-1260b	ENSBTAG00000012982	PPCS	-0.79334	NEG			bta-let-7b	bta-let-7b	ENSBTAG00000053482	SAMD13	0.79411	POS
bta-miR-1260b	bta-miR-1260b	ENSBTAG00000013322	POMGNT1	0.69188	POS			bta-miR-1260b	bta-miR-1260b	bta-miR-874	bta-miR-874	-0.86749	NEG
bta-miR-1260b	bta-miR-1260b	ENSBTAG00000013363	CAP1	-0.71725	NEG			bta-miR-1260b	bta-miR-1260b	bta-miR-92b	bta-miR-92b	0.82764	POS
bta-miR-1260b	bta-miR-1260b	ENSBTAG00000014334	ZFYVE26	-0.80865	NEG			bta-miR-1260b	bta-miR-1260b	ENSBTAG00000000939	KIF16B	-0.91771	NEG
bta-miR-1260b	bta-miR-1260b	ENSBTAG00000014468	AP1S1	0.69861	POS			bta-miR-1260b	bta-miR-1260b	ENSBTAG00000001775	RINL	-0.69722	NEG
bta-miR-1260b	bta-miR-1260b	ENSBTAG00000014849	GPATCH3	-0.81553	NEG			bta-miR-1260b	bta-miR-1260b	ENSBTAG00000002391	TGFB1I1	0.81269	POS
bta-miR-1260b	bta-miR-1260b	ENSBTAG00000015598	RPS10	0.80853	POS			bta-miR-1260b	bta-miR-1260b	ENSBTAG00000003294	MRPL43	-0.76825	NEG
bta-miR-1260b	bta-miR-1260b	ENSBTAG00000016462	TCF4	-0.81246	NEG			bta-miR-1260b	bta-miR-1260b	ENSBTAG00000005711	NSG1	0.91092	POS
bta-miR-1260b	bta-miR-1260b	ENSBTAG00000016730	ANP32E	-0.74807	NEG			bta-miR-1260b	bta-miR-1260b	ENSBTAG00000008498	ALYREF	0.8339	POS
bta-miR-1260b	bta-miR-1260b	ENSBTAG00000017096	ERICH1	0.75663	POS			bta-miR-1260b	bta-miR-1260b	ENSBTAG00000009603	UQCRH	0.89988	POS
bta-miR-1260b	bta-miR-1260b	ENSBTAG00000017811	SLC39A9	-0.77305	NEG			bta-miR-1260b	bta-miR-1260b	ENSBTAG00000011059	CDKN2C	0.88531	POS
bta-miR-1260b	bta-miR-1260b	ENSBTAG00000017860	HIPK2	-0.85036	NEG			bta-miR-1260b	bta-miR-1260b	ENSBTAG00000011998	DUT	0.87714	POS
bta-miR-1260b	bta-miR-1260b	ENSBTAG00000018572	FLT3	0.87857	POS			bta-miR-1260b	bta-miR-1260b	ENSBTAG00000012744	UBE2M	0.84779	POS
bta-miR-1260b	bta-miR-1260b	ENSBTAG00000019086	TELO2	0.70647	POS			bta-miR-1260b	bta-miR-1260b	ENSBTAG00000012954	ERAS	-0.92302	NEG
bta-miR-1260b	bta-miR-1260b	ENSBTAG00000019938	N4BP1	-0.81338	NEG			bta-miR-1260b	bta-miR-1260b	ENSBTAG00000013708	SNX8	-0.74276	NEG
bta-miR-1260b	bta-miR-1260b	ENSBTAG00000020043	ARHGAP17	-0.77629	NEG			bta-miR-1260b	bta-miR-1260b	ENSBTAG00000015764	EML2	-0.6917	NEG
bta-miR-1260b	bta-miR-1260b	ENSBTAG00000020050	MLEC	-0.78213	NEG			bta-miR-1260b	bta-miR-1260b	ENSBTAG00000018883	DCTN3	0.79212	POS
bta-miR-1260b	bta-miR-1260b	ENSBTAG00000020561	KLHL15	-0.75726	NEG			bta-miR-1260b	bta-miR-1260b	ENSBTAG00000019406	IGF2BP3	0.885	POS
bta-miR-1260b	bta-miR-1260b	ENSBTAG00000021601	PARD6B	-0.90676	NEG			bta-miR-1260b	bta-miR-1260b	ENSBTAG00000020714	DDX19B	0.9415	POS
bta-miR-1260b	bta-miR-1260b	ENSBTAG00000025837	RFX4	0.71518	POS			bta-miR-1260b	bta-miR-1260b	ENSBTAG00000021019	SLC30A4	-0.87868	NEG
bta-miR-1260b	bta-miR-1260b	ENSBTAG00000031696	ANKRD44	-0.80529	NEG			bta-miR-1260b	bta-miR-1260b	ENSBTAG00000021294	VWA1	-0.70552	NEG
bta-miR-1260b	bta-miR-1260b	ENSBTAG00000032253	RAD54L2	-0.79198	NEG			bta-miR-1260b	bta-miR-1260b	ENSBTAG00000026067	SH2D1A	0.86634	POS
bta-miR-1260b	bta-miR-1260b	ENSBTAG00000047059	TIMM17A	-0.71671	NEG			bta-miR-1260b	bta-miR-1260b	ENSBTAG00000026754	RNF41	-0.70847	NEG
bta-miR-1260b	bta-miR-1260b	ENSBTAG00000053296	EGLN1	-0.88885	NEG			bta-miR-1260b	bta-miR-1260b	ENSBTAG00000038815	DIAPH2	0.87052	POS
bta-miR-1306	bta-miR-1306	bta-miR-140	bta-miR-140	-0.65745	NEG			bta-miR-1260b	bta-miR-1260b	ENSBTAG00000049285	TNFRSF17	0.86527	POS
bta-miR-1306	bta-miR-1306	ENSBTAG00000000087	HSD17B12	0.77386	POS			bta-miR-1306	bta-miR-1306	bta-miR-140	bta-miR-140	-0.8095	NEG
bta-miR-1306	bta-miR-1306	ENSBTAG00000000244	NRXN2	0.80105	POS			bta-miR-1306	bta-miR-1306	bta-miR-574	bta-miR-574	0.846	POS
bta-miR-1306	bta-miR-1306	ENSBTAG00000000448	BDH1	-0.70617	NEG			bta-miR-1306	bta-miR-1306	bta-miR-6119-3p	bta-miR-6119-3p	-0.88889	NEG
bta-miR-1306	bta-miR-1306	ENSBTAG00000000764	GIPC1	-0.62262	NEG			bta-miR-1306	bta-miR-1306	ENSBTAG00000000273	IL5RA	-0.85917	NEG
bta-miR-1306	bta-miR-1306	ENSBTAG00000003553	ZFP36L2	0.78445	POS			bta-miR-1306	bta-miR-1306	ENSBTAG00000000764	GIPC1	0.72175	POS
bta-miR-1306	bta-miR-1306	ENSBTAG00000004386	SOCS1	0.77257	POS			bta-miR-1306	bta-miR-1306	ENSBTAG00000001027	SERPINH1	-0.87436	NEG
bta-miR-1306	bta-miR-1306	ENSBTAG00000007686	TBP	-0.69746	NEG			bta-miR-1306	bta-miR-1306	ENSBTAG00000001937	ANAPC11	0.84683	POS
bta-miR-1306	bta-miR-1306	ENSBTAG00000008646	TRMT112	0.79588	POS			bta-miR-1306	bta-miR-1306	ENSBTAG00000007605	FKBP4	-0.87499	NEG
bta-miR-1306	bta-miR-1306	ENSBTAG00000011620	PIGU	-0.79921	NEG			bta-miR-1306	bta-miR-1306	ENSBTAG00000008837	CSNK2B	0.79802	POS
bta-miR-1306	bta-miR-1306	ENSBTAG00000011668	KCTD14	0.71774	POS			bta-miR-1306	bta-miR-1306	ENSBTAG00000008964	DTD1	0.83807	POS
bta-miR-1306	bta-miR-1306	ENSBTAG00000014028	PSTK	-0.68089	NEG			bta-miR-1306	bta-miR-1306	ENSBTAG00000009586	CDC25A	0.70651	POS
bta-miR-1306	bta-miR-1306	ENSBTAG00000014644	DUS2	-0.73343	NEG			bta-miR-1306	bta-miR-1306	ENSBTAG00000009646	ALDH7A1	-0.86016	NEG
bta-miR-1306	bta-miR-1306	ENSBTAG00000016299	ZNF784	-0.75899	NEG			bta-miR-1306	bta-miR-1306	ENSBTAG00000010502	SERTAD3	-0.82536	NEG
bta-miR-1306	bta-miR-1306	ENSBTAG00000017115	TMEM41A	0.78419	POS			bta-miR-1306	bta-miR-1306	ENSBTAG00000010503	TIMM9	0.78865	POS
bta-miR-1306	bta-miR-1306	ENSBTAG00000020518	PARK7	0.82116	POS			bta-miR-1306	bta-miR-1306	ENSBTAG00000011027	PTGR1	-0.82439	NEG
bta-miR-1306	bta-miR-1306	ENSBTAG00000021519	CAMLG	0.80607	POS			bta-miR-1306	bta-miR-1306	ENSBTAG00000011394	FAM214B	-0.87895	NEG
bta-miR-1306	bta-miR-1306	ENSBTAG00000021680	SKA2	-0.63543	NEG			bta-miR-1306	bta-miR-1306	ENSBTAG00000012349	LAX1	-0.94941	NEG
bta-miR-1306	bta-miR-1306	ENSBTAG00000021974	SMUG1	-0.68387	NEG			bta-miR-1306	bta-miR-1306	ENSBTAG00000014644	DUS2	0.71878	POS
bta-miR-1306	bta-miR-1306	ENSBTAG00000026993	TMBIM4	0.80449	POS			bta-miR-1306	bta-miR-1306	ENSBTAG00000015450	CPEB3	-0.96241	NEG
bta-miR-1306	bta-miR-1306	ENSBTAG00000034531	RNF146	0.76257	POS			bta-miR-1306	bta-miR-1306	ENSBTAG00000016972	RAB11FIP4	-0.81757	NEG
bta-miR-1306	bta-miR-1306	ENSBTAG00000038541	ZNF879	0.83958	POS			bta-miR-1306	bta-miR-1306	ENSBTAG00000017244	PRPF18	-0.93376	NEG
bta-miR-1306	bta-miR-1306	ENSBTAG00000039313	ZNF341	-0.72088	NEG			bta-miR-1306	bta-miR-1306	ENSBTAG00000019293	EGR3	-0.84048	NEG
bta-miR-1306	bta-miR-1306	ENSBTAG00000043976	RNFT2	-0.66378	NEG			bta-miR-1306	bta-miR-1306	ENSBTAG00000019665	IL1RN	0.87178	POS
bta-miR-1306	bta-miR-1306	ENSBTAG00000044006	GINS2	-0.74096	NEG			bta-miR-1306	bta-miR-1306	ENSBTAG00000019938	N4BP1	-0.86466	NEG
bta-miR-1306	bta-miR-1306	ENSBTAG00000047717	FAM222B	0.83555	POS			bta-miR-1306	bta-miR-1306	ENSBTAG00000020518	PARK7	-0.8297	NEG
bta-miR-1306	bta-miR-1306	ENSBTAG00000051150	TOMM7	0.77311	POS			bta-miR-1306	bta-miR-1306	ENSBTAG00000030247	NSMF	0.79355	POS
bta-miR-1306	bta-miR-1306	ENSBTAG00000055252	UBE2E1	0.84888	POS			bta-miR-1306	bta-miR-1306	ENSBTAG00000034529	HMGA1	0.83647	POS
bta-miR-140	bta-miR-140	bta-miR-6119-3p	bta-miR-6119-3p	0.85556	POS			bta-miR-1306	bta-miR-1306	ENSBTAG00000039313	ZNF341	0.85202	POS
bta-miR-140	bta-miR-140	ENSBTAG00000000939	KIF16B	-0.83518	NEG			bta-miR-1306	bta-miR-1306	ENSBTAG00000046263	ADAMTSL5	0.88408	POS
bta-miR-140	bta-miR-140	ENSBTAG00000001254	ANKRD46	-0.77757	NEG			bta-miR-1306	bta-miR-1306	ENSBTAG00000047567	VEGFB	0.93127	POS
bta-miR-140	bta-miR-140	ENSBTAG00000002135	CD69	-0.81797	NEG			bta-miR-1306	bta-miR-1306	ENSBTAG00000054059	MYCL	0.82138	POS
bta-miR-140	bta-miR-140	ENSBTAG00000003553	ZFP36L2	-0.7767	NEG			bta-miR-140	bta-miR-140	bta-miR-2478	bta-miR-2478	-0.81246	NEG
bta-miR-140	bta-miR-140	ENSBTAG00000003679	PAAF1	0.64909	POS			bta-miR-140	bta-miR-140	bta-miR-574	bta-miR-574	-0.89694	NEG
bta-miR-140	bta-miR-140	ENSBTAG00000003825	PTPN12	-0.78176	NEG			bta-miR-140	bta-miR-140	bta-miR-6119-3p	bta-miR-6119-3p	0.93323	POS
bta-miR-140	bta-miR-140	ENSBTAG00000004386	SOCS1	-0.85027	NEG			bta-miR-140	bta-miR-140	bta-miR-92b	bta-miR-92b	-0.85676	NEG
bta-miR-140	bta-miR-140	ENSBTAG00000005578	KAT5	0.88527	POS			bta-miR-140	bta-miR-140	ENSBTAG00000001027	SERPINH1	0.90442	POS
bta-miR-140	bta-miR-140	ENSBTAG00000007107	TMEM143	0.80978	POS			bta-miR-140	bta-miR-140	ENSBTAG00000001414	KCTD12	0.80405	POS
bta-miR-140	bta-miR-140	ENSBTAG00000008154	LIMD2	0.78342	POS			bta-miR-140	bta-miR-140	ENSBTAG00000001729	DUSP10	0.94366	POS
bta-miR-140	bta-miR-140	ENSBTAG00000008967	RAP1B	-0.88162	NEG			bta-miR-140	bta-miR-140	ENSBTAG00000002321	AMT	-0.74546	NEG
bta-miR-140	bta-miR-140	ENSBTAG00000009281	SPRYD4	0.69527	POS			bta-miR-140	bta-miR-140	ENSBTAG00000003679	PAAF1	-0.85919	NEG
bta-miR-140	bta-miR-140	ENSBTAG00000009789	GNAQ	-0.79705	NEG			bta-miR-140	bta-miR-140	ENSBTAG00000005711	NSG1	-0.8102	NEG
bta-miR-140	bta-miR-140	ENSBTAG00000015311	PTPRR	-0.80461	NEG			bta-miR-140	bta-miR-140	ENSBTAG00000007605	FKBP4	0.93557	POS
bta-miR-140	bta-miR-140	ENSBTAG00000015841	CCDC115	-0.74516	NEG			bta-miR-140	bta-miR-140	ENSBTAG00000008353	CDKN1A	0.83783	POS
bta-miR-140	bta-miR-140	ENSBTAG00000016299	ZNF784	0.91011	POS			bta-miR-140	bta-miR-140	ENSBTAG00000008498	ALYREF	-0.76152	NEG
bta-miR-140	bta-miR-140	ENSBTAG00000019020	TAX1BP1	-0.73551	NEG			bta-miR-140	bta-miR-140	ENSBTAG00000008964	DTD1	-0.76674	NEG
bta-miR-140	bta-miR-140	ENSBTAG00000025401	DOK3	0.76192	POS			bta-miR-140	bta-miR-140	ENSBTAG00000009310	UTP3	0.92392	POS
bta-miR-140	bta-miR-140	ENSBTAG00000027321	CCDC18	0.66795	POS			bta-miR-140	bta-miR-140	ENSBTAG00000009586	CDC25A	-0.73229	NEG
bta-miR-140	bta-miR-140	ENSBTAG00000032808	FASLG	-0.83542	NEG			bta-miR-140	bta-miR-140	ENSBTAG00000009646	ALDH7A1	0.88819	POS
bta-miR-140	bta-miR-140	ENSBTAG00000044048	LMBR1L	0.94141	POS			bta-miR-140	bta-miR-140	ENSBTAG00000012125	GDI1	0.9505	POS
bta-miR-1434-3p	bta-miR-1434-3p	bta-miR-574	bta-miR-574	0.86717	POS			bta-miR-140	bta-miR-140	ENSBTAG00000012943	PPARGC1B	0.79578	POS
bta-miR-1434-3p	bta-miR-1434-3p	ENSBTAG00000000094	ATPAF1	-0.96552	NEG			bta-miR-140	bta-miR-140	ENSBTAG00000015450	CPEB3	0.76098	POS
bta-miR-1434-3p	bta-miR-1434-3p	ENSBTAG00000000260	ZNRF2	-0.96449	NEG			bta-miR-140	bta-miR-140	ENSBTAG00000015900	CNPY3	-0.81663	NEG
bta-miR-1434-3p	bta-miR-1434-3p	ENSBTAG00000000616	GPR161	-0.95587	NEG			bta-miR-140	bta-miR-140	ENSBTAG00000016560	DNAJC4	-0.90363	NEG
bta-miR-1434-3p	bta-miR-1434-3p	ENSBTAG00000000705	COX7A2L	-0.93474	NEG			bta-miR-140	bta-miR-140	ENSBTAG00000019302	BCL2	0.84559	POS
bta-miR-1434-3p	bta-miR-1434-3p	ENSBTAG00000000746	KAT2B	-0.82479	NEG			bta-miR-140	bta-miR-140	ENSBTAG00000019406	IGF2BP3	-0.7616	NEG
bta-miR-1434-3p	bta-miR-1434-3p	ENSBTAG00000001074	SAYSD1	0.96629	POS			bta-miR-140	bta-miR-140	ENSBTAG00000019938	N4BP1	0.88665	POS
bta-miR-1434-3p	bta-miR-1434-3p	ENSBTAG00000001654	SNTB2	0.90925	POS			bta-miR-140	bta-miR-140	ENSBTAG00000021019	SLC30A4	0.8748	POS
bta-miR-1434-3p	bta-miR-1434-3p	ENSBTAG00000001731	GLYR1	-0.86787	NEG			bta-miR-140	bta-miR-140	ENSBTAG00000025401	DOK3	-0.7474	NEG
bta-miR-1434-3p	bta-miR-1434-3p	ENSBTAG00000001877	HMGN5	0.8799	POS			bta-miR-140	bta-miR-140	ENSBTAG00000026754	RNF41	0.8286	POS
bta-miR-1434-3p	bta-miR-1434-3p	ENSBTAG00000002266	NPL	0.92618	POS			bta-miR-140	bta-miR-140	ENSBTAG00000034659	UBTD2	0.97698	POS
bta-miR-1434-3p	bta-miR-1434-3p	ENSBTAG00000002381	ZDHHC5	0.85709	POS			bta-miR-140	bta-miR-140	ENSBTAG00000038541	ZNF879	0.72378	POS
bta-miR-1434-3p	bta-miR-1434-3p	ENSBTAG00000002883	RPTOR	0.91362	POS			bta-miR-140	bta-miR-140	ENSBTAG00000044006	GINS2	-0.72584	NEG
bta-miR-1434-3p	bta-miR-1434-3p	ENSBTAG00000003294	MRPL43	0.74267	POS			bta-miR-1434-3p	bta-miR-1434-3p	bta-miR-677	bta-miR-677	0.81203	POS
bta-miR-1434-3p	bta-miR-1434-3p	ENSBTAG00000003358	MCFD2	-0.95046	NEG			bta-miR-1434-3p	bta-miR-1434-3p	ENSBTAG00000000181	SUSD3	-0.91193	NEG
bta-miR-1434-3p	bta-miR-1434-3p	ENSBTAG00000004193	VEZF1	-0.88657	NEG			bta-miR-1434-3p	bta-miR-1434-3p	ENSBTAG00000000455	CREBZF	-0.81384	NEG
bta-miR-1434-3p	bta-miR-1434-3p	ENSBTAG00000004804	RRN3	-0.81409	NEG			bta-miR-1434-3p	bta-miR-1434-3p	ENSBTAG00000000593	ST8SIA1	0.94398	POS
bta-miR-1434-3p	bta-miR-1434-3p	ENSBTAG00000005064	WARS2	-0.87733	NEG			bta-miR-1434-3p	bta-miR-1434-3p	ENSBTAG00000001778	NFKBIB	-0.90044	NEG
bta-miR-1434-3p	bta-miR-1434-3p	ENSBTAG00000005586	GATM	0.831	POS			bta-miR-1434-3p	bta-miR-1434-3p	ENSBTAG00000001844	MOGS	-0.86526	NEG
bta-miR-1434-3p	bta-miR-1434-3p	ENSBTAG00000006059	TSN	-0.95693	NEG			bta-miR-1434-3p	bta-miR-1434-3p	ENSBTAG00000002129	KLF5	-0.8847	NEG
bta-miR-1434-3p	bta-miR-1434-3p	ENSBTAG00000006135	MAP1LC3A	0.89789	POS			bta-miR-1434-3p	bta-miR-1434-3p	ENSBTAG00000002210	LAS1L	-0.77421	NEG
bta-miR-1434-3p	bta-miR-1434-3p	ENSBTAG00000006369	MRPS35	-0.81659	NEG			bta-miR-1434-3p	bta-miR-1434-3p	ENSBTAG00000002883	RPTOR	0.89034	POS
bta-miR-1434-3p	bta-miR-1434-3p	ENSBTAG00000006428	ZNF354A	-0.90674	NEG			bta-miR-1434-3p	bta-miR-1434-3p	ENSBTAG00000003607	FAM20C	-0.80306	NEG
bta-miR-1434-3p	bta-miR-1434-3p	ENSBTAG00000006493	CLP1	-0.86138	NEG			bta-miR-1434-3p	bta-miR-1434-3p	ENSBTAG00000003941	AP1AR	-0.89502	NEG
bta-miR-1434-3p	bta-miR-1434-3p	ENSBTAG00000006550	GABARAPL2	0.87399	POS			bta-miR-1434-3p	bta-miR-1434-3p	ENSBTAG00000005868	HEBP1	-0.75673	NEG
bta-miR-1434-3p	bta-miR-1434-3p	ENSBTAG00000006804	KIRREL3	0.80902	POS			bta-miR-1434-3p	bta-miR-1434-3p	ENSBTAG00000006493	CLP1	-0.87777	NEG
bta-miR-1434-3p	bta-miR-1434-3p	ENSBTAG00000006962	NFS1	-0.8873	NEG			bta-miR-1434-3p	bta-miR-1434-3p	ENSBTAG00000006954	ZNF432	-0.87903	NEG
bta-miR-1434-3p	bta-miR-1434-3p	ENSBTAG00000007066	TMTC4	-0.79207	NEG			bta-miR-1434-3p	bta-miR-1434-3p	ENSBTAG00000006962	NFS1	-0.83735	NEG
bta-miR-1434-3p	bta-miR-1434-3p	ENSBTAG00000007167	ZMYM5	-0.88078	NEG			bta-miR-1434-3p	bta-miR-1434-3p	ENSBTAG00000007107	TMEM143	-0.88115	NEG
bta-miR-1434-3p	bta-miR-1434-3p	ENSBTAG00000007275	TREM2	0.94367	POS			bta-miR-1434-3p	bta-miR-1434-3p	ENSBTAG00000007116	ARRDC3	-0.89062	NEG
bta-miR-1434-3p	bta-miR-1434-3p	ENSBTAG00000007624	FRMD4B	-0.76276	NEG			bta-miR-1434-3p	bta-miR-1434-3p	ENSBTAG00000007512	PLA2G15	-0.78683	NEG
bta-miR-1434-3p	bta-miR-1434-3p	ENSBTAG00000007734	MEMO1	-0.83437	NEG			bta-miR-1434-3p	bta-miR-1434-3p	ENSBTAG00000007622	CTSD	0.79459	POS
bta-miR-1434-3p	bta-miR-1434-3p	ENSBTAG00000007787	HIBCH	0.82767	POS			bta-miR-1434-3p	bta-miR-1434-3p	ENSBTAG00000008438	ARFIP1	-0.91063	NEG
bta-miR-1434-3p	bta-miR-1434-3p	ENSBTAG00000007953	FBXW7	0.8643	POS			bta-miR-1434-3p	bta-miR-1434-3p	ENSBTAG00000008967	RAP1B	0.80617	POS
bta-miR-1434-3p	bta-miR-1434-3p	ENSBTAG00000008016	STX17	-0.82962	NEG			bta-miR-1434-3p	bta-miR-1434-3p	ENSBTAG00000009048	EFHD2	-0.8199	NEG
bta-miR-1434-3p	bta-miR-1434-3p	ENSBTAG00000008219	RBM7	-0.92432	NEG			bta-miR-1434-3p	bta-miR-1434-3p	ENSBTAG00000009620	WDR27	-0.84597	NEG
bta-miR-1434-3p	bta-miR-1434-3p	ENSBTAG00000008448	MEIS1	0.96054	POS			bta-miR-1434-3p	bta-miR-1434-3p	ENSBTAG00000010345	XPNPEP2	-0.86577	NEG
bta-miR-1434-3p	bta-miR-1434-3p	ENSBTAG00000008810	GPBP1L1	-0.81119	NEG			bta-miR-1434-3p	bta-miR-1434-3p	ENSBTAG00000011037	RBPMS2	0.86841	POS
bta-miR-1434-3p	bta-miR-1434-3p	ENSBTAG00000008873	NCBP2	-0.87183	NEG			bta-miR-1434-3p	bta-miR-1434-3p	ENSBTAG00000011668	KCTD14	0.98731	POS
bta-miR-1434-3p	bta-miR-1434-3p	ENSBTAG00000008958	NSMAF	-0.82077	NEG			bta-miR-1434-3p	bta-miR-1434-3p	ENSBTAG00000011828	ARID3B	0.93178	POS
bta-miR-1434-3p	bta-miR-1434-3p	ENSBTAG00000009378	E2F5	-0.94374	NEG			bta-miR-1434-3p	bta-miR-1434-3p	ENSBTAG00000011873	KCNE3	-0.84135	NEG
bta-miR-1434-3p	bta-miR-1434-3p	ENSBTAG00000009469	SREK1IP1	0.86422	POS			bta-miR-1434-3p	bta-miR-1434-3p	ENSBTAG00000012642	TRADD	-0.89929	NEG
bta-miR-1434-3p	bta-miR-1434-3p	ENSBTAG00000009471	CEP135	-0.83689	NEG			bta-miR-1434-3p	bta-miR-1434-3p	ENSBTAG00000012820	STX3	-0.8533	NEG
bta-miR-1434-3p	bta-miR-1434-3p	ENSBTAG00000009477	PIR	0.78442	POS			bta-miR-1434-3p	bta-miR-1434-3p	ENSBTAG00000012982	PPCS	-0.84802	NEG
bta-miR-1434-3p	bta-miR-1434-3p	ENSBTAG00000009541	SUCLG2	-0.90162	NEG			bta-miR-1434-3p	bta-miR-1434-3p	ENSBTAG00000013046	MPP1	0.95739	POS
bta-miR-1434-3p	bta-miR-1434-3p	ENSBTAG00000009646	ALDH7A1	-0.83484	NEG			bta-miR-1434-3p	bta-miR-1434-3p	ENSBTAG00000013855	ORMDL3	0.86671	POS
bta-miR-1434-3p	bta-miR-1434-3p	ENSBTAG00000009747	RNFT1	-0.78984	NEG			bta-miR-1434-3p	bta-miR-1434-3p	ENSBTAG00000014603	VAMP1	-0.87602	NEG
bta-miR-1434-3p	bta-miR-1434-3p	ENSBTAG00000009803	SNCB	0.94996	POS			bta-miR-1434-3p	bta-miR-1434-3p	ENSBTAG00000014849	GPATCH3	-0.84851	NEG
bta-miR-1434-3p	bta-miR-1434-3p	ENSBTAG00000009886	KDELR3	-0.89387	NEG			bta-miR-1434-3p	bta-miR-1434-3p	ENSBTAG00000016045	TRIB2	-0.84117	NEG
bta-miR-1434-3p	bta-miR-1434-3p	ENSBTAG00000009987	ITGB3	0.85651	POS			bta-miR-1434-3p	bta-miR-1434-3p	ENSBTAG00000016643	CYB561D1	-0.94566	NEG
bta-miR-1434-3p	bta-miR-1434-3p	ENSBTAG00000009995	CPEB4	-0.8603	NEG			bta-miR-1434-3p	bta-miR-1434-3p	ENSBTAG00000016847	ARL4D	0.91635	POS
bta-miR-1434-3p	bta-miR-1434-3p	ENSBTAG00000010126	PCIF1	0.89871	POS			bta-miR-1434-3p	bta-miR-1434-3p	ENSBTAG00000017860	HIPK2	0.95853	POS
bta-miR-1434-3p	bta-miR-1434-3p	ENSBTAG00000010487	SMIM3	-0.89587	NEG			bta-miR-1434-3p	bta-miR-1434-3p	ENSBTAG00000018094	ZNF689	-0.81477	NEG
bta-miR-1434-3p	bta-miR-1434-3p	ENSBTAG00000010587	SH3BGRL	0.92022	POS			bta-miR-1434-3p	bta-miR-1434-3p	ENSBTAG00000018993	ITGB7	-0.92493	NEG
bta-miR-1434-3p	bta-miR-1434-3p	ENSBTAG00000010773	GNPAT	-0.80026	NEG			bta-miR-1434-3p	bta-miR-1434-3p	ENSBTAG00000020495	SH3YL1	-0.78386	NEG
bta-miR-1434-3p	bta-miR-1434-3p	ENSBTAG00000011096	ERGIC2	-0.86556	NEG			bta-miR-1434-3p	bta-miR-1434-3p	ENSBTAG00000020563	DDX59	-0.89395	NEG
bta-miR-1434-3p	bta-miR-1434-3p	ENSBTAG00000011266	ZBTB16	0.81425	POS			bta-miR-1434-3p	bta-miR-1434-3p	ENSBTAG00000020610	ANKZF1	-0.83331	NEG
bta-miR-1434-3p	bta-miR-1434-3p	ENSBTAG00000011363	EVI5	-0.75258	NEG			bta-miR-1434-3p	bta-miR-1434-3p	ENSBTAG00000021849	DUS4L	-0.88968	NEG
bta-miR-1434-3p	bta-miR-1434-3p	ENSBTAG00000011394	FAM214B	0.92877	POS			bta-miR-1434-3p	bta-miR-1434-3p	ENSBTAG00000023523	GKAP1	0.86393	POS
bta-miR-1434-3p	bta-miR-1434-3p	ENSBTAG00000011893	HDHD2	-0.94743	NEG			bta-miR-1434-3p	bta-miR-1434-3p	ENSBTAG00000027051	PTAFR	0.92972	POS
bta-miR-1434-3p	bta-miR-1434-3p	ENSBTAG00000012125	GDI1	-0.73166	NEG			bta-miR-1434-3p	bta-miR-1434-3p	ENSBTAG00000027375	DUSP22	-0.85801	NEG
bta-miR-1434-3p	bta-miR-1434-3p	ENSBTAG00000012260	MTRF1	-0.87523	NEG			bta-miR-1434-3p	bta-miR-1434-3p	ENSBTAG00000030557	LIN52	0.90444	POS
bta-miR-1434-3p	bta-miR-1434-3p	ENSBTAG00000012642	TRADD	-0.86049	NEG			bta-miR-1434-3p	bta-miR-1434-3p	ENSBTAG00000031012	PIGK	-0.77524	NEG
bta-miR-1434-3p	bta-miR-1434-3p	ENSBTAG00000012659	LRIF1	-0.86948	NEG			bta-miR-1434-3p	bta-miR-1434-3p	ENSBTAG00000032481	DAPL1	-0.94262	NEG
bta-miR-1434-3p	bta-miR-1434-3p	ENSBTAG00000012664	NDST2	-0.81392	NEG			bta-miR-1434-3p	bta-miR-1434-3p	ENSBTAG00000033685	CCNJ	-0.79299	NEG
bta-miR-1434-3p	bta-miR-1434-3p	ENSBTAG00000012703	GLO1	-0.82282	NEG			bta-miR-1434-3p	bta-miR-1434-3p	ENSBTAG00000035083	ATXN7L3B	0.89877	POS
bta-miR-1434-3p	bta-miR-1434-3p	ENSBTAG00000012998	NAA30	-0.87734	NEG			bta-miR-1434-3p	bta-miR-1434-3p	ENSBTAG00000039313	ZNF341	-0.79744	NEG
bta-miR-1434-3p	bta-miR-1434-3p	ENSBTAG00000013314	PBX3	-0.9252	NEG			bta-miR-1434-3p	bta-miR-1434-3p	ENSBTAG00000040607	SLA2	0.7732	POS
bta-miR-1434-3p	bta-miR-1434-3p	ENSBTAG00000013855	ORMDL3	0.77968	POS			bta-miR-1434-3p	bta-miR-1434-3p	ENSBTAG00000049665	B3GNT9	-0.91884	NEG
bta-miR-1434-3p	bta-miR-1434-3p	ENSBTAG00000014366	PRPF19	-0.8577	NEG			bta-miR-1434-3p	bta-miR-1434-3p	ENSBTAG00000049766	DUSP28	-0.78052	NEG
bta-miR-1434-3p	bta-miR-1434-3p	ENSBTAG00000015053	CFL2	-0.85699	NEG			bta-miR-1434-3p	bta-miR-1434-3p	ENSBTAG00000049932	LILRA4	0.80896	POS
bta-miR-1434-3p	bta-miR-1434-3p	ENSBTAG00000015105	HERPUD2	-0.94419	NEG			bta-miR-1434-3p	bta-miR-1434-3p	ENSBTAG00000054059	MYCL	-0.77099	NEG
bta-miR-1434-3p	bta-miR-1434-3p	ENSBTAG00000015504	ZNF131	-0.91042	NEG			bta-miR-1434-3p	bta-miR-1434-3p	ENSBTAG00000054404	SNN	0.93421	POS
bta-miR-1434-3p	bta-miR-1434-3p	ENSBTAG00000015901	ARMC1	-0.92224	NEG			bta-miR-1839	bta-miR-1839	bta-miR-2332	bta-miR-2332	-0.84563	NEG
bta-miR-1434-3p	bta-miR-1434-3p	ENSBTAG00000015920	TMEM147	0.84205	POS			bta-miR-1839	bta-miR-1839	ENSBTAG00000000678	CSDE1	0.86008	POS
bta-miR-1434-3p	bta-miR-1434-3p	ENSBTAG00000015969	STK40	0.8788	POS			bta-miR-1839	bta-miR-1839	ENSBTAG00000000764	GIPC1	-0.95699	NEG
bta-miR-1434-3p	bta-miR-1434-3p	ENSBTAG00000016302	SLC25A27	-0.79919	NEG			bta-miR-1839	bta-miR-1839	ENSBTAG00000000895	TAF9B	0.82637	POS
bta-miR-1434-3p	bta-miR-1434-3p	ENSBTAG00000016315	COTL1	0.89695	POS			bta-miR-1839	bta-miR-1839	ENSBTAG00000000941	PLEKHB2	0.8176	POS
bta-miR-1434-3p	bta-miR-1434-3p	ENSBTAG00000016362	POU6F1	-0.76773	NEG			bta-miR-1839	bta-miR-1839	ENSBTAG00000001414	KCTD12	0.73377	POS
bta-miR-1434-3p	bta-miR-1434-3p	ENSBTAG00000016618	DSTYK	-0.9577	NEG			bta-miR-1839	bta-miR-1839	ENSBTAG00000001698	CHTF8	0.68847	POS
bta-miR-1434-3p	bta-miR-1434-3p	ENSBTAG00000016737	CDK8	-0.91817	NEG			bta-miR-1839	bta-miR-1839	ENSBTAG00000002056	MARS2	0.87509	POS
bta-miR-1434-3p	bta-miR-1434-3p	ENSBTAG00000016817	SNRNP40	-0.86374	NEG			bta-miR-1839	bta-miR-1839	ENSBTAG00000002220	SPTLC1	0.74671	POS
bta-miR-1434-3p	bta-miR-1434-3p	ENSBTAG00000016845	GALNT7	-0.85992	NEG			bta-miR-1839	bta-miR-1839	ENSBTAG00000002655	ZWINT	0.74877	POS
bta-miR-1434-3p	bta-miR-1434-3p	ENSBTAG00000017061	SMARCAD1	-0.87267	NEG			bta-miR-1839	bta-miR-1839	ENSBTAG00000002720	PRPF38A	0.81571	POS
bta-miR-1434-3p	bta-miR-1434-3p	ENSBTAG00000017072	ZNF384	-0.87852	NEG			bta-miR-1839	bta-miR-1839	ENSBTAG00000003012	TRAF1	-0.80997	NEG
bta-miR-1434-3p	bta-miR-1434-3p	ENSBTAG00000017141	CGRRF1	-0.89242	NEG			bta-miR-1839	bta-miR-1839	ENSBTAG00000003399	SMARCA5	0.9008	POS
bta-miR-1434-3p	bta-miR-1434-3p	ENSBTAG00000017716	BEGAIN	0.70797	POS			bta-miR-1839	bta-miR-1839	ENSBTAG00000004077	YWHAG	0.79496	POS
bta-miR-1434-3p	bta-miR-1434-3p	ENSBTAG00000018705	ADCY3	0.91684	POS			bta-miR-1839	bta-miR-1839	ENSBTAG00000005650	SKAP2	0.83116	POS
bta-miR-1434-3p	bta-miR-1434-3p	ENSBTAG00000018784	CTSZ	0.79947	POS			bta-miR-1839	bta-miR-1839	ENSBTAG00000005786	ATXN3	0.83064	POS
bta-miR-1434-3p	bta-miR-1434-3p	ENSBTAG00000018883	DCTN3	0.79248	POS			bta-miR-1839	bta-miR-1839	ENSBTAG00000007147	CUEDC1	-0.66476	NEG
bta-miR-1434-3p	bta-miR-1434-3p	ENSBTAG00000019119	ZCRB1	0.92515	POS			bta-miR-1839	bta-miR-1839	ENSBTAG00000007275	TREM2	-0.84545	NEG
bta-miR-1434-3p	bta-miR-1434-3p	ENSBTAG00000019255	NFE2L2	-0.76575	NEG			bta-miR-1839	bta-miR-1839	ENSBTAG00000008154	LIMD2	-0.7436	NEG
bta-miR-1434-3p	bta-miR-1434-3p	ENSBTAG00000019883	IST1	-0.83968	NEG			bta-miR-1839	bta-miR-1839	ENSBTAG00000008423	TIMM22	0.93137	POS
bta-miR-1434-3p	bta-miR-1434-3p	ENSBTAG00000020143	RDH10	-0.88723	NEG			bta-miR-1839	bta-miR-1839	ENSBTAG00000009022	DNAJC30	0.83679	POS
bta-miR-1434-3p	bta-miR-1434-3p	ENSBTAG00000020232	REXO1	-0.83835	NEG			bta-miR-1839	bta-miR-1839	ENSBTAG00000009991	CANT1	0.75348	POS
bta-miR-1434-3p	bta-miR-1434-3p	ENSBTAG00000020237	NECAP1	-0.92799	NEG			bta-miR-1839	bta-miR-1839	ENSBTAG00000010052	EXD2	0.90745	POS
bta-miR-1434-3p	bta-miR-1434-3p	ENSBTAG00000020355	KLF4	-0.79754	NEG			bta-miR-1839	bta-miR-1839	ENSBTAG00000010126	PCIF1	-0.82243	NEG
bta-miR-1434-3p	bta-miR-1434-3p	ENSBTAG00000020432	MIS12	-0.9031	NEG			bta-miR-1839	bta-miR-1839	ENSBTAG00000010668	GEMIN7	-0.77718	NEG
bta-miR-1434-3p	bta-miR-1434-3p	ENSBTAG00000020858	UPF3A	-0.79132	NEG			bta-miR-1839	bta-miR-1839	ENSBTAG00000010672	PCCA	0.86539	POS
bta-miR-1434-3p	bta-miR-1434-3p	ENSBTAG00000020938	TWF1	-0.8909	NEG			bta-miR-1839	bta-miR-1839	ENSBTAG00000010898	SLC30A6	0.78323	POS
bta-miR-1434-3p	bta-miR-1434-3p	ENSBTAG00000021076	TNRC6B	0.93881	POS			bta-miR-1839	bta-miR-1839	ENSBTAG00000011150	PFN2	-0.87759	NEG
bta-miR-1434-3p	bta-miR-1434-3p	ENSBTAG00000021720	MRPL27	0.77463	POS			bta-miR-1839	bta-miR-1839	ENSBTAG00000012253	AGO1	0.82558	POS
bta-miR-1434-3p	bta-miR-1434-3p	ENSBTAG00000021849	DUS4L	-0.87707	NEG			bta-miR-1839	bta-miR-1839	ENSBTAG00000012703	GLO1	0.73166	POS
bta-miR-1434-3p	bta-miR-1434-3p	ENSBTAG00000021883	AP3M1	-0.84738	NEG			bta-miR-1839	bta-miR-1839	ENSBTAG00000012790	TRIAP1	0.87524	POS
bta-miR-1434-3p	bta-miR-1434-3p	ENSBTAG00000022109	SCOC	-0.91893	NEG			bta-miR-1839	bta-miR-1839	ENSBTAG00000013069	IQCB1	0.84268	POS
bta-miR-1434-3p	bta-miR-1434-3p	ENSBTAG00000022681	EOGT	-0.79267	NEG			bta-miR-1839	bta-miR-1839	ENSBTAG00000013118	CD86	0.85842	POS
bta-miR-1434-3p	bta-miR-1434-3p	ENSBTAG00000024534	POU2F1	0.92388	POS			bta-miR-1839	bta-miR-1839	ENSBTAG00000013236	MED1	0.8263	POS
bta-miR-1434-3p	bta-miR-1434-3p	ENSBTAG00000031012	PIGK	-0.90557	NEG			bta-miR-1839	bta-miR-1839	ENSBTAG00000013363	CAP1	0.75954	POS
bta-miR-1434-3p	bta-miR-1434-3p	ENSBTAG00000031134	YWHAH	-0.84544	NEG			bta-miR-1839	bta-miR-1839	ENSBTAG00000013449	RAB3GAP1	0.91169	POS
bta-miR-1434-3p	bta-miR-1434-3p	ENSBTAG00000031940	RSBN1	0.97029	POS			bta-miR-1839	bta-miR-1839	ENSBTAG00000013678	OSGIN2	0.803	POS
bta-miR-1434-3p	bta-miR-1434-3p	ENSBTAG00000033078	CNEP1R1	-0.80836	NEG			bta-miR-1839	bta-miR-1839	ENSBTAG00000014472	LCMT2	0.84725	POS
bta-miR-1434-3p	bta-miR-1434-3p	ENSBTAG00000033315	DNAJC1	0.85313	POS			bta-miR-1839	bta-miR-1839	ENSBTAG00000015104	CCDC28B	-0.7901	NEG
bta-miR-1434-3p	bta-miR-1434-3p	ENSBTAG00000033902	SLC25A32	-0.91448	NEG			bta-miR-1839	bta-miR-1839	ENSBTAG00000016298	TM9SF3	0.81751	POS
bta-miR-1434-3p	bta-miR-1434-3p	ENSBTAG00000035615	UPF3B	0.94293	POS			bta-miR-1839	bta-miR-1839	ENSBTAG00000016562	SEC63	0.9214	POS
bta-miR-1434-3p	bta-miR-1434-3p	ENSBTAG00000038195	CD302	-0.85466	NEG			bta-miR-1839	bta-miR-1839	ENSBTAG00000016730	ANP32E	0.81305	POS
bta-miR-1434-3p	bta-miR-1434-3p	ENSBTAG00000038842	NEDD8	0.82777	POS			bta-miR-1839	bta-miR-1839	ENSBTAG00000016998	ARL11	-0.78437	NEG
bta-miR-1434-3p	bta-miR-1434-3p	ENSBTAG00000039075	ZNF527	-0.88218	NEG			bta-miR-1839	bta-miR-1839	ENSBTAG00000017691	KIAA0040	0.85735	POS
bta-miR-1434-3p	bta-miR-1434-3p	ENSBTAG00000039347	CLEC4D	-0.90306	NEG			bta-miR-1839	bta-miR-1839	ENSBTAG00000018802	UBE2Z	0.8727	POS
bta-miR-1434-3p	bta-miR-1434-3p	ENSBTAG00000045699	CTNNA3	0.91835	POS			bta-miR-1839	bta-miR-1839	ENSBTAG00000019020	TAX1BP1	0.90906	POS
bta-miR-1434-3p	bta-miR-1434-3p	ENSBTAG00000046493	PDCD6	-0.8665	NEG			bta-miR-1839	bta-miR-1839	ENSBTAG00000019302	BCL2	0.86426	POS
bta-miR-1434-3p	bta-miR-1434-3p	ENSBTAG00000050243	FKRP	-0.89286	NEG			bta-miR-1839	bta-miR-1839	ENSBTAG00000019409	GNPTAB	0.80095	POS
bta-miR-1434-3p	bta-miR-1434-3p	ENSBTAG00000050263	MED7	-0.87491	NEG			bta-miR-1839	bta-miR-1839	ENSBTAG00000019456	SPRED2	0.75047	POS
bta-miR-1434-3p	bta-miR-1434-3p	ENSBTAG00000050705	FAM133B	0.81429	POS			bta-miR-1839	bta-miR-1839	ENSBTAG00000019807	COL27A1	-0.88097	NEG
bta-miR-1839	bta-miR-1839	ENSBTAG00000000455	CREBZF	0.86457	POS			bta-miR-1839	bta-miR-1839	ENSBTAG00000019883	IST1	0.91787	POS
bta-miR-1839	bta-miR-1839	ENSBTAG00000000843	NDRG2	0.87784	POS			bta-miR-1839	bta-miR-1839	ENSBTAG00000020477	AHSA1	0.77439	POS
bta-miR-1839	bta-miR-1839	ENSBTAG00000001414	KCTD12	0.84013	POS			bta-miR-1839	bta-miR-1839	ENSBTAG00000020894	LAPTM4A	0.81722	POS
bta-miR-1839	bta-miR-1839	ENSBTAG00000001594	ARL6IP4	-0.91868	NEG			bta-miR-1839	bta-miR-1839	ENSBTAG00000021131	HNRNPK	0.81547	POS
bta-miR-1839	bta-miR-1839	ENSBTAG00000001844	MOGS	0.89097	POS			bta-miR-1839	bta-miR-1839	ENSBTAG00000021519	CAMLG	0.8533	POS
bta-miR-1839	bta-miR-1839	ENSBTAG00000002082	MARCKS	0.8794	POS			bta-miR-1839	bta-miR-1839	ENSBTAG00000022681	EOGT	0.86549	POS
bta-miR-1839	bta-miR-1839	ENSBTAG00000002148	RAB3D	0.89679	POS			bta-miR-1839	bta-miR-1839	ENSBTAG00000025005	METTL7A	0.74863	POS
bta-miR-1839	bta-miR-1839	ENSBTAG00000002210	LAS1L	-0.90516	NEG			bta-miR-1839	bta-miR-1839	ENSBTAG00000031184	CDKN1C	-0.8488	NEG
bta-miR-1839	bta-miR-1839	ENSBTAG00000002356	RBM47	0.88777	POS			bta-miR-1839	bta-miR-1839	ENSBTAG00000043962	SLC2A13	0.83097	POS
bta-miR-1839	bta-miR-1839	ENSBTAG00000003941	AP1AR	0.91391	POS			bta-miR-1839	bta-miR-1839	ENSBTAG00000044070	SNX30	0.86431	POS
bta-miR-1839	bta-miR-1839	ENSBTAG00000005650	SKAP2	0.77991	POS			bta-miR-1839	bta-miR-1839	ENSBTAG00000049108	TRAT1	0.89325	POS
bta-miR-1839	bta-miR-1839	ENSBTAG00000005816	IRF9	0.72533	POS			bta-miR-1839	bta-miR-1839	ENSBTAG00000052904	MEX3B	0.75923	POS
bta-miR-1839	bta-miR-1839	ENSBTAG00000006833	LMAN1	0.88288	POS			bta-miR-1839	bta-miR-1839	ENSBTAG00000054943	MED31	0.78914	POS
bta-miR-1839	bta-miR-1839	ENSBTAG00000007939	CHMP2B	0.71595	POS			bta-miR-2332	bta-miR-2332	ENSBTAG00000000094	ATPAF1	-0.88972	NEG
bta-miR-1839	bta-miR-1839	ENSBTAG00000008429	LRP4	0.87445	POS			bta-miR-2332	bta-miR-2332	ENSBTAG00000000111	UGP2	-0.95601	NEG
bta-miR-1839	bta-miR-1839	ENSBTAG00000008493	AQP3	0.95294	POS			bta-miR-2332	bta-miR-2332	ENSBTAG00000000260	ZNRF2	-0.90685	NEG
bta-miR-1839	bta-miR-1839	ENSBTAG00000008800	XKR8	0.83467	POS			bta-miR-2332	bta-miR-2332	ENSBTAG00000000533	ZNF684	-0.75165	NEG
bta-miR-1839	bta-miR-1839	ENSBTAG00000010760	REV3L	0.87719	POS			bta-miR-2332	bta-miR-2332	ENSBTAG00000000981	KLHDC8B	0.85299	POS
bta-miR-1839	bta-miR-1839	ENSBTAG00000010994	CTSF	-0.73398	NEG			bta-miR-2332	bta-miR-2332	ENSBTAG00000001928	PDIA6	-0.91716	NEG
bta-miR-1839	bta-miR-1839	ENSBTAG00000011648	TMLHE	0.85475	POS			bta-miR-2332	bta-miR-2332	ENSBTAG00000002185	RNF7	-0.84403	NEG
bta-miR-1839	bta-miR-1839	ENSBTAG00000011873	KCNE3	0.77442	POS			bta-miR-2332	bta-miR-2332	ENSBTAG00000002220	SPTLC1	-0.75706	NEG
bta-miR-1839	bta-miR-1839	ENSBTAG00000011973	DCAF16	0.89691	POS			bta-miR-2332	bta-miR-2332	ENSBTAG00000002356	RBM47	-0.75028	NEG
bta-miR-1839	bta-miR-1839	ENSBTAG00000012253	AGO1	0.75368	POS			bta-miR-2332	bta-miR-2332	ENSBTAG00000002655	ZWINT	-0.95468	NEG
bta-miR-1839	bta-miR-1839	ENSBTAG00000012260	MTRF1	0.7939	POS			bta-miR-2332	bta-miR-2332	ENSBTAG00000002796	KLHL3	-0.84642	NEG
bta-miR-1839	bta-miR-1839	ENSBTAG00000012744	UBE2M	-0.89856	NEG			bta-miR-2332	bta-miR-2332	ENSBTAG00000003399	SMARCA5	-0.81596	NEG
bta-miR-1839	bta-miR-1839	ENSBTAG00000013074	PPP1R15B	0.89372	POS			bta-miR-2332	bta-miR-2332	ENSBTAG00000004387	MTPAP	-0.95001	NEG
bta-miR-1839	bta-miR-1839	ENSBTAG00000013555	ACVR1B	0.79868	POS			bta-miR-2332	bta-miR-2332	ENSBTAG00000005136	ABI1	-0.79393	NEG
bta-miR-1839	bta-miR-1839	ENSBTAG00000013957	GALNT3	0.81024	POS			bta-miR-2332	bta-miR-2332	ENSBTAG00000005650	SKAP2	-0.72672	NEG
bta-miR-1839	bta-miR-1839	ENSBTAG00000014140	ATP1B3	0.84699	POS			bta-miR-2332	bta-miR-2332	ENSBTAG00000005786	ATXN3	-0.84039	NEG
bta-miR-1839	bta-miR-1839	ENSBTAG00000014472	LCMT2	0.81576	POS			bta-miR-2332	bta-miR-2332	ENSBTAG00000006059	TSN	-0.88451	NEG
bta-miR-1839	bta-miR-1839	ENSBTAG00000014602	CAMTA1	0.82368	POS			bta-miR-2332	bta-miR-2332	ENSBTAG00000006086	MMP28	-0.71913	NEG
bta-miR-1839	bta-miR-1839	ENSBTAG00000014824	MMP14	0.75666	POS			bta-miR-2332	bta-miR-2332	ENSBTAG00000006369	MRPS35	-0.90978	NEG
bta-miR-1839	bta-miR-1839	ENSBTAG00000014884	HIPK3	0.88807	POS			bta-miR-2332	bta-miR-2332	ENSBTAG00000006564	PSMA1	-0.77997	NEG
bta-miR-1839	bta-miR-1839	ENSBTAG00000015919	PARM1	0.83494	POS			bta-miR-2332	bta-miR-2332	ENSBTAG00000006940	USP48	-0.81062	NEG
bta-miR-1839	bta-miR-1839	ENSBTAG00000016362	POU6F1	0.76048	POS			bta-miR-2332	bta-miR-2332	ENSBTAG00000007020	ZNF502	-0.82665	NEG
bta-miR-1839	bta-miR-1839	ENSBTAG00000016563	GOLGA4	0.78221	POS			bta-miR-2332	bta-miR-2332	ENSBTAG00000007275	TREM2	0.78622	POS
bta-miR-1839	bta-miR-1839	ENSBTAG00000016649	CCND2	0.73566	POS			bta-miR-2332	bta-miR-2332	ENSBTAG00000007413	CEP41	-0.87631	NEG
bta-miR-1839	bta-miR-1839	ENSBTAG00000016799	ERN1	0.88391	POS			bta-miR-2332	bta-miR-2332	ENSBTAG00000007644	GNG7	-0.86133	NEG
bta-miR-1839	bta-miR-1839	ENSBTAG00000018249	KCNN3	0.93509	POS			bta-miR-2332	bta-miR-2332	ENSBTAG00000007939	CHMP2B	-0.83784	NEG
bta-miR-1839	bta-miR-1839	ENSBTAG00000018358	STAC3	-0.80334	NEG			bta-miR-2332	bta-miR-2332	ENSBTAG00000007953	FBXW7	0.79774	POS
bta-miR-1839	bta-miR-1839	ENSBTAG00000018824	MIA3	0.7242	POS			bta-miR-2332	bta-miR-2332	ENSBTAG00000007976	FAM3C	-0.90794	NEG
bta-miR-1839	bta-miR-1839	ENSBTAG00000019264	EDEM3	0.86121	POS			bta-miR-2332	bta-miR-2332	ENSBTAG00000008008	TLR2	-0.88972	NEG
bta-miR-1839	bta-miR-1839	ENSBTAG00000019376	FNDC3B	0.94249	POS			bta-miR-2332	bta-miR-2332	ENSBTAG00000008099	CCR5	0.76966	POS
bta-miR-1839	bta-miR-1839	ENSBTAG00000019409	GNPTAB	0.83444	POS			bta-miR-2332	bta-miR-2332	ENSBTAG00000008423	TIMM22	-0.81829	NEG
bta-miR-1839	bta-miR-1839	ENSBTAG00000019456	SPRED2	0.93846	POS			bta-miR-2332	bta-miR-2332	ENSBTAG00000008493	AQP3	-0.81364	NEG
bta-miR-1839	bta-miR-1839	ENSBTAG00000019625	EHHADH	0.79199	POS			bta-miR-2332	bta-miR-2332	ENSBTAG00000009022	DNAJC30	-0.99322	NEG
bta-miR-1839	bta-miR-1839	ENSBTAG00000019665	IL1RN	0.83348	POS			bta-miR-2332	bta-miR-2332	ENSBTAG00000009172	BCAT2	-0.80357	NEG
bta-miR-1839	bta-miR-1839	ENSBTAG00000019785	CIC	0.87062	POS			bta-miR-2332	bta-miR-2332	ENSBTAG00000009394	NSMCE2	-0.80998	NEG
bta-miR-1839	bta-miR-1839	ENSBTAG00000020247	ADCYAP1R1	0.77945	POS			bta-miR-2332	bta-miR-2332	ENSBTAG00000009886	KDELR3	-0.88967	NEG
bta-miR-1839	bta-miR-1839	ENSBTAG00000020527	IDH1	0.93925	POS			bta-miR-2332	bta-miR-2332	ENSBTAG00000009991	CANT1	-0.88229	NEG
bta-miR-1839	bta-miR-1839	ENSBTAG00000021019	SLC30A4	0.82237	POS			bta-miR-2332	bta-miR-2332	ENSBTAG00000011025	BTF3L4	-0.83879	NEG
bta-miR-1839	bta-miR-1839	ENSBTAG00000025124	ZNF300	0.8813	POS			bta-miR-2332	bta-miR-2332	ENSBTAG00000011096	ERGIC2	-0.78594	NEG
bta-miR-1839	bta-miR-1839	ENSBTAG00000025443	FNIP1	0.84444	POS			bta-miR-2332	bta-miR-2332	ENSBTAG00000012790	TRIAP1	-0.83348	NEG
bta-miR-1839	bta-miR-1839	ENSBTAG00000026673	KPNA5	0.8752	POS			bta-miR-2332	bta-miR-2332	ENSBTAG00000013449	RAB3GAP1	-0.79463	NEG
bta-miR-1839	bta-miR-1839	ENSBTAG00000026716	IBTK	0.8792	POS			bta-miR-2332	bta-miR-2332	ENSBTAG00000013678	OSGIN2	-0.91984	NEG
bta-miR-1839	bta-miR-1839	ENSBTAG00000030340	IFFO2	0.80682	POS			bta-miR-2332	bta-miR-2332	ENSBTAG00000014472	LCMT2	-0.79667	NEG
[truncated: 601 more rows]

## Sheet: Table S6
Table S6: Central reference network including both FH and SFH networks. The differentially connected genes are highlighted with bold. Connectivity status (Gain/Loss) is represented for SFH group.
[truncated: 651 more rows]

[truncated: 3 more sheets: TableS7, Table S8, Table S9]
